# Supplementary material for: Crystal structure of di­bromido­bis­(1,3-dibenzyl-1,3-diazinan-2-one-κO)cobalt(II)
Source: Acta Crystallogr E Crystallogr Commun. 2015 Aug 12;71(Pt 9):m160–1. doi: 10.1107/S2056989015014577 (PMC4555415; doi:10.1107/S2056989015014577)
Supplement: Supplementary file 1 [file e-71-0m160-sup1.cif]

##############################################################################
#                                                                            #
# This CIF contains the data in a paper accepted for publication in          #
# Acta Crystallographica Section E. It conforms to the requirements of       #
# Notes for Authors for Acta Crystallographica Section E, and has been       #
# peer reviewed under the auspices of the IUCr Commission on Journals.       #
#                                                                            #
# Full details of the Crystallographic Information File format               #
# are given in the paper "The Crystallographic Information File (CIF):       #
# a New Standard Archive File for Crystallography" by S. R. Hall, F. H.      #
# Allen and I. D. Brown [Acta Cryst. (1991), A47, 655-685].                  #
#                                                                            #
# The current version of the core CIF dictionary is obtainable from          #
# ftp://ftp.iucr.org/pub/cif_core.dic.                                       #
#                                                                            #
# Software is freely available for graphical display of the structure(s)     #
# in this CIF. For information consult the CIF software page                 #
# http://www.iucr.org/resources/cif/software.                                #
#                                                                            #
# This file may be used for bona fide research purposes within the           #
# scientific community so long as proper attribution is given to the journal # 
# article from which it was obtained.                                        #
#                                                                            #
##############################################################################
data_I
_database_code_depnum_ccdc_archive 'CCDC 1416578'
_audit_creation_method     SHELXL-97
_chemical_name_systematic
;
Bibromidobis(1,3-dibenzyl-1,3-diazinan-2-one-\k<i>O</i>)cobalt(II)
;
_chemical_name_common     ?
_chemical_formula_moiety     'C36 H40 Br2 Co N4 O2'
_chemical_formula_sum     'C36 H40 Br2 Co N4 O2'
_chemical_formula_iupac     '[Co Br2 (C18 H20 N2 O1)2]'
_chemical_formula_weight     779.47
_chemical_melting_point     ?
_shelx_space_group_comment
;
The symmetry employed for this shelxl refinement is uniquely defined
by the following loop, which should always be used as a source of
symmetry information in preference to the above space-group names.
They are only intended as comments.
;
_space_group_crystal_system     monoclinic
_space_group_name_H-M_alt     'C 2/c'
_space_group_name_Hall     '-C 2yc'
loop_
    _space_group_symop_operation_xyz
    'x, y, z'
    '-x, y, -z+1/2'
    'x+1/2, y+1/2, z'
    '-x+1/2, y+1/2, -z+1/2'
    '-x, -y, -z'
    'x, -y, z-1/2'
    '-x+1/2, -y+1/2, -z'
    'x+1/2, -y+1/2, z-1/2'
_cell_length_a     24.182(7)
_cell_length_b     10.744(3)
_cell_length_c     40.003(11)
_cell_angle_alpha     90
_cell_angle_beta     92.687(9)
_cell_angle_gamma     90
_cell_volume     10382(5)
_cell_formula_units_Z     12
_cell_measurement_reflns_used     2887
_cell_measurement_theta_min     3.03
_cell_measurement_theta_max     20.92
_cell_measurement_temperature     130(2)
_exptl_crystal_description     prism
_exptl_crystal_colour     blue
_exptl_crystal_size_max     0.470
_exptl_crystal_size_mid     0.160
_exptl_crystal_size_min     0.110
_exptl_crystal_density_diffrn     1.496
_exptl_crystal_density_meas     ?
_exptl_crystal_density_method     ?
_exptl_crystal_F_000     4764
_exptl_absorpt_coefficient_mu     2.843
_exptl_absorpt_correction_type     multi-scan
_exptl_absorpt_process_details
;
(SADABS; Sheldrick, 2004)
;
_shelx_estimated_absorpt_T_min     0.348
_shelx_estimated_absorpt_T_max     0.745
_exptl_absorpt_correction_T_min     0.4484
_exptl_absorpt_correction_T_max     0.9072
_exptl_special_details     ?
_diffrn_ambient_temperature     130(2)
_diffrn_radiation_type     MoK\a
_diffrn_radiation_wavelength     0.71073
_diffrn_radiation_source     'sealed tube'
_diffrn_radiation_monochromator     'graphite'
_diffrn_measurement_device_type     'Bruker SMART APEX'
_diffrn_measurement_method     '\f and \w scans'
_diffrn_reflns_number     47347
_diffrn_reflns_av_R_equivalents     0.1433
_diffrn_reflns_theta_min     1.686
_diffrn_reflns_theta_max     27.878
_diffrn_reflns_theta_full     25.242
_diffrn_measured_fraction_theta_max     0.999
_diffrn_measured_fraction_theta_full     1.000
_diffrn_reflns_limit_h_min     -31
_diffrn_reflns_limit_h_max     31
_diffrn_reflns_limit_k_min     -14
_diffrn_reflns_limit_k_max     13
_diffrn_reflns_limit_l_min     -52
_diffrn_reflns_limit_l_max     52
_refine_special_details     ?
_reflns_number_total     12393
_reflns_number_gt     4968
_reflns_threshold_expression     I>2\s(I)
_refine_ls_structure_factor_coef     Fsqd
_refine_ls_matrix_type     full
_refine_ls_R_factor_all     0.1503
_refine_ls_R_factor_gt     0.0525
_refine_ls_wR_factor_gt     0.0927
_refine_ls_wR_factor_ref     0.1095
_refine_ls_goodness_of_fit_ref     0.740
_refine_ls_restrained_S_all     0.740
_refine_ls_number_reflns     12393
_refine_ls_number_parameters     609
_refine_ls_number_restraints     0
_refine_ls_hydrogen_treatment     constr
_refine_ls_weighting_scheme     calc
_refine_ls_weighting_details
                      'w=1/[\s^2^(Fo^2^)+(0.0282P)^2^] where P=(Fo^2^+2Fc^2^)/3'
_atom_sites_solution_hydrogens     difmap
_atom_sites_solution_primary     direct
_atom_sites_solution_secondary     difmap
_refine_ls_shift/su_max     0.001
_refine_ls_shift/su_mean     0.000
_refine_diff_density_max     0.743
_refine_diff_density_min     -0.933
_refine_ls_extinction_method     none
_refine_ls_extinction_coef     .
loop_
    _atom_type_symbol
    _atom_type_description
    _atom_type_scat_dispersion_real
    _atom_type_scat_dispersion_imag
    _atom_type_scat_source
    'C' 'C' 0.0033 0.0016
                         'International Tables Vol C Tables 4.2.6.8 and 6.1.1.4'
    'H' 'H' 0.0000 0.0000
                         'International Tables Vol C Tables 4.2.6.8 and 6.1.1.4'
    'Br' 'Br' -0.2901 2.4595
                         'International Tables Vol C Tables 4.2.6.8 and 6.1.1.4'
    'Co' 'Co' 0.3494 0.9721
                         'International Tables Vol C Tables 4.2.6.8 and 6.1.1.4'
    'N' 'N' 0.0061 0.0033
                         'International Tables Vol C Tables 4.2.6.8 and 6.1.1.4'
    'O' 'O' 0.0106 0.0060
                         'International Tables Vol C Tables 4.2.6.8 and 6.1.1.4'
_computing_data_collection
;
SMART (Bruker, 2002)
;
_computing_cell_refinement
;
SAINT (Bruker, 2002)
;
_computing_data_reduction
;
SAINT (Bruker, 2002)
;
_computing_structure_solution
;
SHELXTL (Sheldrick, 2008)
;
_computing_structure_refinement
;
SHELXL2013 (Sheldrick, 2015)
;
_computing_molecular_graphics
;
SHELXTL (Sheldrick, 2008)
;
_computing_publication_material
;
SHELXTL (Sheldrick, 2008) and local programs
;
loop_
    _atom_site_type_symbol
    _atom_site_label
    _atom_site_fract_x
    _atom_site_fract_y
    _atom_site_fract_z
    _atom_site_U_iso_or_equiv
    _atom_site_adp_type
    _atom_site_calc_flag
    _atom_site_occupancy
    _atom_site_disorder_assembly
    _atom_site_disorder_group
    Co Co1 0.16145(3) 1.20093(7) 0.07902(2) 0.02788(19) Uani d 1 . .
    Br Br1 0.23444(2) 1.30819(5) 0.10883(2) 0.03701(16) Uani d 1 . .
    Br Br2 0.08817(2) 1.32827(5) 0.05696(2) 0.03692(16) Uani d 1 . .
    O O1 0.13393(14) 1.0661(3) 0.10652(10) 0.0376(10) Uani d 1 . .
    O O2 0.19345(15) 1.1117(4) 0.04292(10) 0.0537(12) Uani d 1 . .
    N N1 0.15492(18) 1.0075(4) 0.16022(11) 0.0347(12) Uani d 1 . .
    N N2 0.06457(19) 1.0539(4) 0.14287(12) 0.0380(12) Uani d 1 . .
    N N3 0.16914(18) 1.0201(4) -0.00641(11) 0.0369(12) Uani d 1 . .
    N N4 0.26004(18) 1.0732(4) 0.00709(11) 0.0334(12) Uani d 1 . .
    C C1 0.1179(2) 1.0447(5) 0.13583(15) 0.0309(14) Uani d 1 . .
    C C2 0.1386(2) 0.9630(5) 0.19308(14) 0.0425(16) Uani d 1 . .
    H H2A 0.1439 1.0304 0.2098 0.051 Uiso calc 1 . .
    H H2B 0.1624 0.8921 0.2003 0.051 Uiso calc 1 . .
    C C3 0.0799(2) 0.9234(6) 0.19150(14) 0.0467(17) Uani d 1 . .
    H H3A 0.0677 0.9070 0.2144 0.056 Uiso calc 1 . .
    H H3B 0.0757 0.8457 0.1783 0.056 Uiso calc 1 . .
    C C4 0.0448(2) 1.0237(6) 0.17544(14) 0.0488(17) Uani d 1 . .
    H H4A 0.0059 0.9953 0.1731 0.059 Uiso calc 1 . .
    H H4B 0.0461 1.0989 0.1898 0.059 Uiso calc 1 . .
    C C5 0.2076(2) 1.0702(5) 0.01531(14) 0.0337(14) Uani d 1 . .
    C C6 0.1846(3) 0.9579(6) -0.03707(14) 0.0571(19) Uani d 1 . .
    H H6A 0.1809 1.0169 -0.0560 0.069 Uiso calc 1 . .
    H H6B 0.1592 0.8872 -0.0419 0.069 Uiso calc 1 . .
    C C7 0.2421(3) 0.9118(7) -0.03374(16) 0.064(2) Uani d 1 . .
    H H7A 0.2445 0.8432 -0.0172 0.077 Uiso calc 1 . .
    H H7B 0.2533 0.8788 -0.0555 0.077 Uiso calc 1 . .
    C C8 0.2801(2) 1.0131(6) -0.02279(14) 0.0522(18) Uani d 1 . .
    H H8A 0.3176 0.9788 -0.0178 0.063 Uiso calc 1 . .
    H H8B 0.2826 1.0751 -0.0410 0.063 Uiso calc 1 . .
    C C10 0.2137(2) 0.9993(5) 0.15410(13) 0.0321(14) Uani d 1 . .
    H H10A 0.2350 1.0424 0.1724 0.038 Uiso calc 1 . .
    H H10B 0.2208 1.0429 0.1329 0.038 Uiso calc 1 . .
    C C11 0.2335(2) 0.8685(5) 0.15192(13) 0.0290(13) Uani d 1 . .
    C C12 0.2787(2) 0.8255(5) 0.17192(13) 0.0360(15) Uani d 1 . .
    H H12A 0.2973 0.8803 0.1873 0.043 Uiso calc 1 . .
    C C13 0.2961(2) 0.7043(6) 0.16929(15) 0.0448(16) Uani d 1 . .
    H H13A 0.3275 0.6768 0.1824 0.054 Uiso calc 1 . .
    C C14 0.2690(2) 0.6231(5) 0.14821(15) 0.0449(16) Uani d 1 . .
    H H14A 0.2807 0.5388 0.1474 0.054 Uiso calc 1 . .
    C C15 0.2245(2) 0.6628(5) 0.12787(14) 0.0422(16) Uani d 1 . .
    H H15A 0.2063 0.6067 0.1126 0.051 Uiso calc 1 . .
    C C16 0.2069(2) 0.7846(5) 0.12998(13) 0.0348(14) Uani d 1 . .
    H H16A 0.1762 0.8118 0.1162 0.042 Uiso calc 1 . .
    C C20 0.0230(2) 1.1003(5) 0.11813(16) 0.0505(18) Uani d 1 . .
    H H20A 0.0415 1.1267 0.0977 0.061 Uiso calc 1 . .
    H H20B 0.0042 1.1738 0.1273 0.061 Uiso calc 1 . .
    C C21 -0.0201(2) 0.9995(6) 0.10897(14) 0.0357(15) Uani d 1 . .
    C C22 -0.0051(2) 0.8939(6) 0.09253(15) 0.0432(16) Uani d 1 . .
    H H22A 0.0317 0.8838 0.0858 0.052 Uiso calc 1 . .
    C C23 -0.0440(3) 0.8025(6) 0.08585(15) 0.0513(17) Uani d 1 . .
    H H23A -0.0335 0.7276 0.0752 0.062 Uiso calc 1 . .
    C C24 -0.0969(3) 0.8183(6) 0.09425(14) 0.0461(17) Uani d 1 . .
    H H24A -0.1236 0.7555 0.0890 0.055 Uiso calc 1 . .
    C C25 -0.1123(2) 0.9238(6) 0.11028(14) 0.0423(16) Uani d 1 . .
    H H25A -0.1497 0.9344 0.1161 0.051 Uiso calc 1 . .
    C C26 -0.0737(2) 1.0156(5) 0.11811(13) 0.0351(14) Uani d 1 . .
    H H26A -0.0841 1.0886 0.1296 0.042 Uiso calc 1 . .
    C C30 0.1112(2) 1.0188(5) 0.00070(14) 0.0366(15) Uani d 1 . .
    H H30A 0.0892 1.0439 -0.0197 0.044 Uiso calc 1 . .
    H H30B 0.1046 1.0809 0.0184 0.044 Uiso calc 1 . .
    C C31 0.0917(2) 0.8945(5) 0.01186(13) 0.0341(14) Uani d 1 . .
    C C32 0.0416(2) 0.8423(5) 0.00001(14) 0.0392(16) Uani d 1 . .
    H H32A 0.0189 0.8875 -0.0157 0.047 Uiso calc 1 . .
    C C33 0.0242(2) 0.7273(5) 0.01045(14) 0.0414(16) Uani d 1 . .
    H H33A -0.0099 0.6939 0.0018 0.050 Uiso calc 1 . .
    C C34 0.0563(2) 0.6608(5) 0.03349(15) 0.0455(16) Uani d 1 . .
    H H34A 0.0445 0.5815 0.0408 0.055 Uiso calc 1 . .
    C C35 0.1050(2) 0.7093(5) 0.04562(15) 0.0428(16) Uani d 1 . .
    H H35A 0.1271 0.6628 0.0614 0.051 Uiso calc 1 . .
    C C36 0.1231(2) 0.8233(5) 0.03577(14) 0.0385(15) Uani d 1 . .
    H H36A 0.1570 0.8552 0.0451 0.046 Uiso calc 1 . .
    C C40 0.3025(2) 1.1271(5) 0.03009(14) 0.0391(15) Uani d 1 . .
    H H40A 0.2844 1.1793 0.0468 0.047 Uiso calc 1 . .
    H H40B 0.3271 1.1813 0.0174 0.047 Uiso calc 1 . .
    C C41 0.3368(2) 1.0275(5) 0.04802(14) 0.0305(14) Uani d 1 . .
    C C42 0.3118(2) 0.9505(5) 0.07092(14) 0.0413(16) Uani d 1 . .
    H H42A 0.2741 0.9625 0.0759 0.050 Uiso calc 1 . .
    C C43 0.3427(3) 0.8560(5) 0.08636(14) 0.0443(16) Uani d 1 . .
    H H43A 0.3259 0.8022 0.1018 0.053 Uiso calc 1 . .
    C C44 0.3967(3) 0.8397(5) 0.07969(15) 0.0451(17) Uani d 1 . .
    H H44A 0.4173 0.7744 0.0903 0.054 Uiso calc 1 . .
    C C45 0.4220(2) 0.9173(6) 0.05755(15) 0.0428(16) Uani d 1 . .
    H H45A 0.4599 0.9067 0.0531 0.051 Uiso calc 1 . .
    C C46 0.3910(2) 1.0110(5) 0.04198(13) 0.0345(14) Uani d 1 . .
    H H46A 0.4081 1.0648 0.0267 0.041 Uiso calc 1 . .
    Co Co2 0.0000 0.23548(9) 0.2500 0.0269(3) Uani d 1 . .
    Br Br3 -0.07599(2) 0.11717(5) 0.22782(2) 0.03648(16) Uani d 1 . .
    O O3 0.02697(15) 0.3531(3) 0.21818(10) 0.0448(11) Uani d 1 . .
    N N5 -0.00272(18) 0.4274(4) 0.16733(11) 0.0351(12) Uani d 1 . .
    N N6 0.09039(18) 0.3875(4) 0.17940(11) 0.0329(11) Uani d 1 . .
    C C51 0.0384(2) 0.3867(5) 0.18848(15) 0.0334(14) Uani d 1 . .
    C C52 0.0093(2) 0.4792(5) 0.13441(13) 0.0432(16) Uani d 1 . .
    H H52A -0.0188 0.5428 0.1279 0.052 Uiso calc 1 . .
    H H52B 0.0074 0.4123 0.1174 0.052 Uiso calc 1 . .
    C C53 0.0653(3) 0.5366(6) 0.13563(15) 0.0517(18) Uani d 1 . .
    H H53A 0.0660 0.6099 0.1506 0.062 Uiso calc 1 . .
    H H53B 0.0744 0.5649 0.1130 0.062 Uiso calc 1 . .
    C C54 0.1071(3) 0.4437(7) 0.14817(14) 0.059(2) Uani d 1 . .
    H H54A 0.1111 0.3779 0.1311 0.070 Uiso calc 1 . .
    H H54B 0.1434 0.4850 0.1519 0.070 Uiso calc 1 . .
    C C60 -0.0591(2) 0.4325(5) 0.17713(14) 0.0381(15) Uani d 1 . .
    H H60A -0.0623 0.3837 0.1979 0.046 Uiso calc 1 . .
    H H60B -0.0832 0.3930 0.1595 0.046 Uiso calc 1 . .
    C C61 -0.0791(2) 0.5618(5) 0.18288(13) 0.0314(14) Uani d 1 . .
    C C62 -0.0484(2) 0.6419(6) 0.20404(14) 0.0431(16) Uani d 1 . .
    H H62A -0.0155 0.6130 0.2153 0.052 Uiso calc 1 . .
    C C63 -0.0655(2) 0.7610(6) 0.20863(15) 0.0474(17) Uani d 1 . .
    H H63A -0.0442 0.8144 0.2232 0.057 Uiso calc 1 . .
    C C64 -0.1130(2) 0.8054(5) 0.19258(15) 0.0442(16) Uani d 1 . .
    H H64A -0.1242 0.8892 0.1957 0.053 Uiso calc 1 . .
    C C65 -0.1443(2) 0.7279(6) 0.17192(15) 0.0430(16) Uani d 1 . .
    H H65A -0.1775 0.7573 0.1610 0.052 Uiso calc 1 . .
    C C66 -0.1271(2) 0.6078(5) 0.16719(13) 0.0365(15) Uani d 1 . .
    H H66A -0.1488 0.5547 0.1528 0.044 Uiso calc 1 . .
    C C70 0.1342(2) 0.3297(5) 0.20009(16) 0.0470(17) Uani d 1 . .
    H H70A 0.1550 0.2713 0.1862 0.056 Uiso calc 1 . .
    H H70B 0.1175 0.2808 0.2180 0.056 Uiso calc 1 . .
    C C71 0.1742(2) 0.4233(5) 0.21587(13) 0.0327(14) Uani d 1 . .
    C C72 0.1546(3) 0.5266(6) 0.23188(14) 0.0469(17) Uani d 1 . .
    H H72A 0.1158 0.5395 0.2327 0.056 Uiso calc 1 . .
    C C73 0.1910(3) 0.6120(6) 0.24678(15) 0.0546(19) Uani d 1 . .
    H H73A 0.1773 0.6842 0.2573 0.066 Uiso calc 1 . .
    C C74 0.2466(3) 0.5917(6) 0.24624(14) 0.0495(18) Uani d 1 . .
    H H74A 0.2715 0.6502 0.2565 0.059 Uiso calc 1 . .
    C C75 0.2672(2) 0.4868(6) 0.23089(14) 0.0433(16) Uani d 1 . .
    H H75A 0.3059 0.4722 0.2309 0.052 Uiso calc 1 . .
    C C76 0.2305(2) 0.4038(5) 0.21561(13) 0.0357(14) Uani d 1 . .
    H H76A 0.2442 0.3323 0.2048 0.043 Uiso calc 1 . .
loop_
    _atom_site_aniso_label
    _atom_site_aniso_U_11
    _atom_site_aniso_U_22
    _atom_site_aniso_U_33
    _atom_site_aniso_U_12
    _atom_site_aniso_U_13
    _atom_site_aniso_U_23
    Co1 0.0283(4) 0.0333(5) 0.0216(4) -0.0008(4) -0.0037(3) 0.0007(4)
    Br1 0.0366(4) 0.0414(4) 0.0319(3) -0.0063(3) -0.0102(3) -0.0002(3)
    Br2 0.0362(4) 0.0448(4) 0.0290(3) 0.0082(3) -0.0059(3) 0.0052(3)
    O1 0.034(2) 0.042(3) 0.036(2) -0.0061(18) -0.0001(19) 0.006(2)
    O2 0.036(3) 0.080(3) 0.046(3) 0.010(2) 0.000(2) -0.031(3)
    N1 0.033(3) 0.049(3) 0.021(3) -0.002(2) -0.002(2) 0.002(2)
    N2 0.030(3) 0.044(3) 0.039(3) -0.005(2) 0.000(2) -0.003(2)
    N3 0.025(3) 0.057(3) 0.029(3) -0.002(2) -0.004(2) -0.002(3)
    N4 0.032(3) 0.045(3) 0.023(3) -0.002(2) 0.001(2) 0.000(2)
    C1 0.027(3) 0.031(3) 0.034(4) 0.001(3) 0.000(3) -0.003(3)
    C2 0.054(4) 0.046(4) 0.027(4) 0.004(3) 0.004(3) -0.002(3)
    C3 0.067(5) 0.057(5) 0.016(3) -0.018(4) 0.011(3) -0.006(3)
    C4 0.043(4) 0.073(5) 0.031(4) -0.004(3) 0.011(3) -0.020(4)
    C5 0.040(4) 0.033(4) 0.028(4) 0.005(3) 0.000(3) 0.001(3)
    C6 0.061(5) 0.088(6) 0.022(4) 0.001(4) -0.002(3) -0.013(4)
    C7 0.078(6) 0.090(6) 0.026(4) 0.009(5) 0.017(4) -0.015(4)
    C8 0.040(4) 0.088(5) 0.028(4) 0.004(4) 0.002(3) 0.010(4)
    C10 0.026(3) 0.040(4) 0.030(3) -0.004(3) -0.005(3) 0.004(3)
    C11 0.036(3) 0.027(3) 0.023(3) 0.001(3) -0.004(3) 0.005(3)
    C12 0.040(4) 0.041(4) 0.027(3) -0.002(3) -0.005(3) 0.010(3)
    C13 0.045(4) 0.049(4) 0.039(4) 0.013(3) -0.005(3) 0.013(3)
    C14 0.059(4) 0.031(4) 0.045(4) 0.009(3) 0.006(3) 0.005(3)
    C15 0.056(4) 0.042(4) 0.029(4) -0.006(3) 0.002(3) 0.000(3)
    C16 0.038(4) 0.039(4) 0.028(3) 0.003(3) 0.000(3) 0.002(3)
    C20 0.029(4) 0.047(4) 0.075(5) 0.003(3) -0.008(3) 0.013(4)
    C21 0.028(3) 0.044(4) 0.035(4) 0.002(3) -0.004(3) 0.017(3)
    C22 0.034(4) 0.053(4) 0.043(4) 0.003(3) 0.005(3) 0.003(4)
    C23 0.057(5) 0.060(5) 0.037(4) 0.001(4) 0.006(3) -0.010(3)
    C24 0.054(4) 0.056(4) 0.028(3) -0.015(4) -0.008(3) -0.007(3)
    C25 0.037(4) 0.060(4) 0.030(4) -0.009(3) -0.002(3) 0.009(3)
    C26 0.032(4) 0.046(4) 0.028(3) 0.002(3) 0.002(3) 0.006(3)
    C30 0.032(4) 0.043(4) 0.034(4) -0.001(3) -0.008(3) 0.004(3)
    C31 0.037(4) 0.035(4) 0.029(3) -0.001(3) -0.004(3) -0.010(3)
    C32 0.040(4) 0.047(4) 0.030(3) 0.000(3) -0.006(3) -0.002(3)
    C33 0.043(4) 0.044(4) 0.037(4) -0.009(3) -0.004(3) -0.009(3)
    C34 0.050(4) 0.043(4) 0.044(4) 0.001(3) 0.006(3) 0.000(3)
    C35 0.042(4) 0.043(4) 0.044(4) 0.009(3) 0.004(3) 0.009(3)
    C36 0.032(3) 0.048(4) 0.034(4) 0.004(3) -0.004(3) 0.001(3)
    C40 0.036(4) 0.036(4) 0.045(4) -0.006(3) -0.005(3) 0.003(3)
    C41 0.029(3) 0.035(4) 0.027(3) -0.003(3) -0.005(3) -0.005(3)
    C42 0.039(4) 0.058(4) 0.028(4) -0.004(3) 0.002(3) -0.003(3)
    C43 0.052(4) 0.053(4) 0.028(4) -0.007(3) -0.005(3) 0.007(3)
    C44 0.058(5) 0.039(4) 0.037(4) 0.011(3) -0.013(3) 0.000(3)
    C45 0.030(4) 0.061(5) 0.037(4) 0.006(3) -0.005(3) -0.004(3)
    C46 0.039(4) 0.045(4) 0.020(3) 0.000(3) 0.005(3) 0.001(3)
    Co2 0.0271(6) 0.0337(7) 0.0194(6) 0.000 -0.0047(5) 0.000
    Br3 0.0356(3) 0.0454(4) 0.0276(3) -0.0082(3) -0.0079(3) -0.0022(3)
    O3 0.041(2) 0.050(3) 0.043(3) -0.0133(19) -0.005(2) 0.012(2)
    N5 0.035(3) 0.041(3) 0.029(3) 0.002(2) -0.002(2) 0.006(2)
    N6 0.027(3) 0.045(3) 0.026(3) -0.002(2) -0.001(2) -0.005(2)
    C51 0.032(4) 0.035(4) 0.033(4) -0.004(3) 0.002(3) 0.002(3)
    C52 0.056(4) 0.050(4) 0.022(3) 0.002(3) -0.002(3) 0.001(3)
    C53 0.076(5) 0.058(5) 0.022(3) -0.025(4) 0.008(3) 0.005(3)
    C54 0.046(4) 0.110(6) 0.021(4) -0.017(4) 0.004(3) -0.007(4)
    C60 0.025(3) 0.049(4) 0.039(4) -0.002(3) -0.006(3) 0.004(3)
    C61 0.028(3) 0.035(4) 0.030(3) 0.002(3) -0.006(3) 0.008(3)
    C62 0.032(4) 0.063(5) 0.034(4) -0.002(3) -0.001(3) -0.005(3)
    C63 0.048(4) 0.056(5) 0.038(4) -0.008(4) 0.007(3) -0.012(4)
    C64 0.050(4) 0.032(4) 0.052(4) 0.005(3) 0.015(3) 0.001(3)
    C65 0.044(4) 0.047(4) 0.037(4) 0.011(3) -0.003(3) 0.000(3)
    C66 0.038(4) 0.043(4) 0.029(3) -0.008(3) -0.006(3) 0.003(3)
    C70 0.029(4) 0.037(4) 0.074(5) 0.007(3) 0.000(3) 0.002(3)
    C71 0.036(4) 0.038(4) 0.024(3) 0.003(3) -0.001(3) -0.002(3)
    C72 0.041(4) 0.062(5) 0.037(4) 0.004(3) -0.004(3) -0.005(3)
    C73 0.054(5) 0.071(5) 0.038(4) 0.018(4) -0.011(3) -0.023(4)
    C74 0.052(4) 0.066(5) 0.028(4) -0.004(4) -0.012(3) -0.006(4)
    C75 0.039(4) 0.057(4) 0.034(4) 0.001(3) -0.003(3) 0.005(3)
    C76 0.037(4) 0.042(4) 0.029(3) 0.001(3) 0.004(3) 0.002(3)
_geom_special_details
;
All e.s.d.'s (except the e.s.d. in the dihedral angle between two l.s. planes)
are estimated using the full covariance matrix. The cell e.s.d.'s are taken
into account individually in the estimation of e.s.d.'s in distances, angles
and torsion angles; correlations between e.s.d.'s in cell parameters are only
used when they are defined by crystal symmetry. An approximate (isotropic)
treatment of cell e.s.d.'s is used for estimating e.s.d.'s involving l.s.
planes.
;
loop_
    _geom_bond_atom_site_label_1
    _geom_bond_atom_site_label_2
    _geom_bond_site_symmetry_2
    _geom_bond_distance
    _geom_bond_publ_flag
    Co1 O2 . 1.926(4) y
    Co1 O1 . 1.955(4) y
    Co1 Br2 . 2.3757(10) y
    Co1 Br1 . 2.3809(10) y
    O1 C1 . 1.273(6) ?
    O2 C5 . 1.253(6) ?
    N1 C1 . 1.354(6) ?
    N1 C10 . 1.455(6) ?
    N1 C2 . 1.470(6) ?
    N2 C1 . 1.336(6) ?
    N2 C4 . 1.445(7) ?
    N2 C20 . 1.464(6) ?
    N3 C5 . 1.354(6) ?
    N3 C30 . 1.442(6) ?
    N3 C6 . 1.460(7) ?
    N4 C5 . 1.325(6) ?
    N4 C8 . 1.462(7) ?
    N4 C40 . 1.465(6) ?
    C2 C3 . 1.480(7) ?
    C2 H2A . 0.9900 ?
    C2 H2B . 0.9900 ?
    C3 C4 . 1.497(8) ?
    C3 H3A . 0.9900 ?
    C3 H3B . 0.9900 ?
    C4 H4A . 0.9900 ?
    C4 H4B . 0.9900 ?
    C6 C7 . 1.478(8) ?
    C6 H6A . 0.9900 ?
    C6 H6B . 0.9900 ?
    C7 C8 . 1.477(8) ?
    C7 H7A . 0.9900 ?
    C7 H7B . 0.9900 ?
    C8 H8A . 0.9900 ?
    C8 H8B . 0.9900 ?
    C10 C11 . 1.489(7) ?
    C10 H10A . 0.9900 ?
    C10 H10B . 0.9900 ?
    C11 C16 . 1.394(7) ?
    C11 C12 . 1.402(6) ?
    C12 C13 . 1.375(7) ?
    C12 H12A . 0.9500 ?
    C13 C14 . 1.360(7) ?
    C13 H13A . 0.9500 ?
    C14 C15 . 1.386(7) ?
    C14 H14A . 0.9500 ?
    C15 C16 . 1.381(7) ?
    C15 H15A . 0.9500 ?
    C16 H16A . 0.9500 ?
    C20 C21 . 1.535(7) ?
    C20 H20A . 0.9900 ?
    C20 H20B . 0.9900 ?
    C21 C22 . 1.368(7) ?
    C21 C26 . 1.376(7) ?
    C22 C23 . 1.378(8) ?
    C22 H22A . 0.9500 ?
    C23 C24 . 1.349(8) ?
    C23 H23A . 0.9500 ?
    C24 C25 . 1.363(7) ?
    C24 H24A . 0.9500 ?
    C25 C26 . 1.384(7) ?
    C25 H25A . 0.9500 ?
    C26 H26A . 0.9500 ?
    C30 C31 . 1.492(7) ?
    C30 H30A . 0.9900 ?
    C30 H30B . 0.9900 ?
    C31 C32 . 1.398(7) ?
    C31 C36 . 1.417(7) ?
    C32 C33 . 1.377(7) ?
    C32 H32A . 0.9500 ?
    C33 C34 . 1.377(7) ?
    C33 H33A . 0.9500 ?
    C34 C35 . 1.357(7) ?
    C34 H34A . 0.9500 ?
    C35 C36 . 1.364(7) ?
    C35 H35A . 0.9500 ?
    C36 H36A . 0.9500 ?
    C40 C41 . 1.515(7) ?
    C40 H40A . 0.9900 ?
    C40 H40B . 0.9900 ?
    C41 C46 . 1.355(7) ?
    C41 C42 . 1.393(7) ?
    C42 C43 . 1.388(7) ?
    C42 H42A . 0.9500 ?
    C43 C44 . 1.357(8) ?
    C43 H43A . 0.9500 ?
    C44 C45 . 1.379(8) ?
    C44 H44A . 0.9500 ?
    C45 C46 . 1.384(7) ?
    C45 H45A . 0.9500 ?
    C46 H46A . 0.9500 ?
    Co2 O3 2 1.929(4) ?
    Co2 O3 . 1.929(4) y
    Co2 Br3 . 2.3721(9) y
    Co2 Br3 2 2.3722(9) ?
    O3 C51 . 1.284(6) ?
    N5 C51 . 1.347(6) ?
    N5 C60 . 1.436(6) ?
    N5 C52 . 1.471(6) ?
    N6 C51 . 1.326(6) ?
    N6 C70 . 1.454(6) ?
    N6 C54 . 1.461(7) ?
    C52 C53 . 1.488(7) ?
    C52 H52A . 0.9900 ?
    C52 H52B . 0.9900 ?
    C53 C54 . 1.490(8) ?
    C53 H53A . 0.9900 ?
    C53 H53B . 0.9900 ?
    C54 H54A . 0.9900 ?
    C54 H54B . 0.9900 ?
    C60 C61 . 1.492(7) ?
    C60 H60A . 0.9900 ?
    C60 H60B . 0.9900 ?
    C61 C66 . 1.385(6) ?
    C61 C62 . 1.396(7) ?
    C62 C63 . 1.360(7) ?
    C62 H62A . 0.9500 ?
    C63 C64 . 1.375(7) ?
    C63 H63A . 0.9500 ?
    C64 C65 . 1.375(7) ?
    C64 H64A . 0.9500 ?
    C65 C66 . 1.371(7) ?
    C65 H65A . 0.9500 ?
    C66 H66A . 0.9500 ?
    C70 C71 . 1.512(7) ?
    C70 H70A . 0.9900 ?
    C70 H70B . 0.9900 ?
    C71 C72 . 1.377(7) ?
    C71 C76 . 1.378(7) ?
    C72 C73 . 1.387(8) ?
    C72 H72A . 0.9500 ?
    C73 C74 . 1.362(7) ?
    C73 H73A . 0.9500 ?
    C74 C75 . 1.388(7) ?
    C74 H74A . 0.9500 ?
    C75 C76 . 1.380(7) ?
    C75 H75A . 0.9500 ?
    C76 H76A . 0.9500 ?
loop_
    _geom_angle_atom_site_label_1
    _geom_angle_atom_site_label_2
    _geom_angle_atom_site_label_3
    _geom_angle_site_symmetry_1
    _geom_angle_site_symmetry_3
    _geom_angle
    _geom_angle_publ_flag
    O2 Co1 O1 . . 102.26(18) y
    O2 Co1 Br2 . . 109.10(12) y
    O1 Co1 Br2 . . 111.60(11) y
    O2 Co1 Br1 . . 107.58(12) y
    O1 Co1 Br1 . . 109.93(11) y
    Br2 Co1 Br1 . . 115.46(4) y
    C1 O1 Co1 . . 141.1(4) ?
    C5 O2 Co1 . . 166.8(4) ?
    C1 N1 C10 . . 121.0(5) ?
    C1 N1 C2 . . 122.9(5) ?
    C10 N1 C2 . . 115.9(4) ?
    C1 N2 C4 . . 122.4(5) ?
    C1 N2 C20 . . 121.4(5) ?
    C4 N2 C20 . . 116.1(5) ?
    C5 N3 C30 . . 121.4(5) ?
    C5 N3 C6 . . 121.7(5) ?
    C30 N3 C6 . . 116.7(5) ?
    C5 N4 C8 . . 123.4(5) ?
    C5 N4 C40 . . 120.3(5) ?
    C8 N4 C40 . . 116.0(5) ?
    O1 C1 N2 . . 121.3(5) ?
    O1 C1 N1 . . 119.8(5) ?
    N2 C1 N1 . . 118.8(5) ?
    N1 C2 C3 . . 110.7(5) ?
    N1 C2 H2A . . 109.5 ?
    C3 C2 H2A . . 109.5 ?
    N1 C2 H2B . . 109.5 ?
    C3 C2 H2B . . 109.5 ?
    H2A C2 H2B . . 108.1 ?
    C2 C3 C4 . . 109.5(5) ?
    C2 C3 H3A . . 109.8 ?
    C4 C3 H3A . . 109.8 ?
    C2 C3 H3B . . 109.8 ?
    C4 C3 H3B . . 109.8 ?
    H3A C3 H3B . . 108.2 ?
    N2 C4 C3 . . 110.1(5) ?
    N2 C4 H4A . . 109.6 ?
    C3 C4 H4A . . 109.6 ?
    N2 C4 H4B . . 109.6 ?
    C3 C4 H4B . . 109.6 ?
    H4A C4 H4B . . 108.2 ?
    O2 C5 N4 . . 120.9(5) ?
    O2 C5 N3 . . 120.0(5) ?
    N4 C5 N3 . . 119.1(5) ?
    N3 C6 C7 . . 110.8(5) ?
    N3 C6 H6A . . 109.5 ?
    C7 C6 H6A . . 109.5 ?
    N3 C6 H6B . . 109.5 ?
    C7 C6 H6B . . 109.5 ?
    H6A C6 H6B . . 108.1 ?
    C8 C7 C6 . . 110.5(6) ?
    C8 C7 H7A . . 109.5 ?
    C6 C7 H7A . . 109.5 ?
    C8 C7 H7B . . 109.5 ?
    C6 C7 H7B . . 109.5 ?
    H7A C7 H7B . . 108.1 ?
    N4 C8 C7 . . 110.0(5) ?
    N4 C8 H8A . . 109.7 ?
    C7 C8 H8A . . 109.7 ?
    N4 C8 H8B . . 109.7 ?
    C7 C8 H8B . . 109.7 ?
    H8A C8 H8B . . 108.2 ?
    N1 C10 C11 . . 112.8(4) ?
    N1 C10 H10A . . 109.0 ?
    C11 C10 H10A . . 109.0 ?
    N1 C10 H10B . . 109.0 ?
    C11 C10 H10B . . 109.0 ?
    H10A C10 H10B . . 107.8 ?
    C16 C11 C12 . . 118.1(5) ?
    C16 C11 C10 . . 120.4(5) ?
    C12 C11 C10 . . 121.5(5) ?
    C13 C12 C11 . . 120.1(5) ?
    C13 C12 H12A . . 119.9 ?
    C11 C12 H12A . . 119.9 ?
    C14 C13 C12 . . 121.0(6) ?
    C14 C13 H13A . . 119.5 ?
    C12 C13 H13A . . 119.5 ?
    C13 C14 C15 . . 120.3(6) ?
    C13 C14 H14A . . 119.8 ?
    C15 C14 H14A . . 119.8 ?
    C16 C15 C14 . . 119.3(5) ?
    C16 C15 H15A . . 120.4 ?
    C14 C15 H15A . . 120.4 ?
    C15 C16 C11 . . 121.1(5) ?
    C15 C16 H16A . . 119.4 ?
    C11 C16 H16A . . 119.4 ?
    N2 C20 C21 . . 111.0(5) ?
    N2 C20 H20A . . 109.4 ?
    C21 C20 H20A . . 109.4 ?
    N2 C20 H20B . . 109.4 ?
    C21 C20 H20B . . 109.4 ?
    H20A C20 H20B . . 108.0 ?
    C22 C21 C26 . . 120.3(6) ?
    C22 C21 C20 . . 120.6(5) ?
    C26 C21 C20 . . 119.1(6) ?
    C21 C22 C23 . . 119.4(6) ?
    C21 C22 H22A . . 120.3 ?
    C23 C22 H22A . . 120.3 ?
    C24 C23 C22 . . 120.6(6) ?
    C24 C23 H23A . . 119.7 ?
    C22 C23 H23A . . 119.7 ?
    C23 C24 C25 . . 120.3(6) ?
    C23 C24 H24A . . 119.8 ?
    C25 C24 H24A . . 119.8 ?
    C24 C25 C26 . . 120.2(6) ?
    C24 C25 H25A . . 119.9 ?
    C26 C25 H25A . . 119.9 ?
    C21 C26 C25 . . 119.1(6) ?
    C21 C26 H26A . . 120.5 ?
    C25 C26 H26A . . 120.5 ?
    N3 C30 C31 . . 113.0(5) ?
    N3 C30 H30A . . 109.0 ?
    C31 C30 H30A . . 109.0 ?
    N3 C30 H30B . . 109.0 ?
    C31 C30 H30B . . 109.0 ?
    H30A C30 H30B . . 107.8 ?
    C32 C31 C36 . . 116.1(5) ?
    C32 C31 C30 . . 122.6(5) ?
    C36 C31 C30 . . 121.3(5) ?
    C33 C32 C31 . . 122.0(5) ?
    C33 C32 H32A . . 119.0 ?
    C31 C32 H32A . . 119.0 ?
    C34 C33 C32 . . 119.8(6) ?
    C34 C33 H33A . . 120.1 ?
    C32 C33 H33A . . 120.1 ?
    C35 C34 C33 . . 119.6(6) ?
    C35 C34 H34A . . 120.2 ?
    C33 C34 H34A . . 120.2 ?
    C34 C35 C36 . . 121.7(6) ?
    C34 C35 H35A . . 119.1 ?
    C36 C35 H35A . . 119.1 ?
    C35 C36 C31 . . 120.8(5) ?
    C35 C36 H36A . . 119.6 ?
    C31 C36 H36A . . 119.6 ?
    N4 C40 C41 . . 111.7(4) ?
    N4 C40 H40A . . 109.3 ?
    C41 C40 H40A . . 109.3 ?
    N4 C40 H40B . . 109.3 ?
    C41 C40 H40B . . 109.3 ?
    H40A C40 H40B . . 107.9 ?
    C46 C41 C42 . . 119.5(5) ?
    C46 C41 C40 . . 121.4(5) ?
    C42 C41 C40 . . 119.1(5) ?
    C43 C42 C41 . . 119.0(6) ?
    C43 C42 H42A . . 120.5 ?
    C41 C42 H42A . . 120.5 ?
    C44 C43 C42 . . 120.7(6) ?
    C44 C43 H43A . . 119.7 ?
    C42 C43 H43A . . 119.7 ?
    C43 C44 C45 . . 120.5(6) ?
    C43 C44 H44A . . 119.8 ?
    C45 C44 H44A . . 119.8 ?
    C44 C45 C46 . . 118.8(6) ?
    C44 C45 H45A . . 120.6 ?
    C46 C45 H45A . . 120.6 ?
    C41 C46 C45 . . 121.4(6) ?
    C41 C46 H46A . . 119.3 ?
    C45 C46 H46A . . 119.3 ?
    O3 Co2 O3 2 . 98.1(2) y
    O3 Co2 Br3 2 . 108.54(11) ?
    O3 Co2 Br3 . . 112.60(11) y
    O3 Co2 Br3 2 2 112.60(11) ?
    O3 Co2 Br3 . 2 108.54(11) y
    Br3 Co2 Br3 . 2 115.20(5) y
    C51 O3 Co2 . . 152.7(4) ?
    C51 N5 C60 . . 121.4(5) ?
    C51 N5 C52 . . 121.0(5) ?
    C60 N5 C52 . . 117.3(4) ?
    C51 N6 C70 . . 121.2(5) ?
    C51 N6 C54 . . 122.7(5) ?
    C70 N6 C54 . . 116.1(5) ?
    O3 C51 N6 . . 120.2(5) ?
    O3 C51 N5 . . 119.2(5) ?
    N6 C51 N5 . . 120.5(5) ?
    N5 C52 C53 . . 110.2(4) ?
    N5 C52 H52A . . 109.6 ?
    C53 C52 H52A . . 109.6 ?
    N5 C52 H52B . . 109.6 ?
    C53 C52 H52B . . 109.6 ?
    H52A C52 H52B . . 108.1 ?
    C52 C53 C54 . . 109.6(5) ?
    C52 C53 H53A . . 109.8 ?
    C54 C53 H53A . . 109.8 ?
    C52 C53 H53B . . 109.8 ?
    C54 C53 H53B . . 109.8 ?
    H53A C53 H53B . . 108.2 ?
    N6 C54 C53 . . 110.8(5) ?
    N6 C54 H54A . . 109.5 ?
    C53 C54 H54A . . 109.5 ?
    N6 C54 H54B . . 109.5 ?
    C53 C54 H54B . . 109.5 ?
    H54A C54 H54B . . 108.1 ?
    N5 C60 C61 . . 113.4(5) ?
    N5 C60 H60A . . 108.9 ?
    C61 C60 H60A . . 108.9 ?
    N5 C60 H60B . . 108.9 ?
    C61 C60 H60B . . 108.9 ?
    H60A C60 H60B . . 107.7 ?
    C66 C61 C62 . . 117.7(5) ?
    C66 C61 C60 . . 122.3(5) ?
    C62 C61 C60 . . 120.0(5) ?
    C63 C62 C61 . . 120.4(6) ?
    C63 C62 H62A . . 119.8 ?
    C61 C62 H62A . . 119.8 ?
    C62 C63 C64 . . 121.0(6) ?
    C62 C63 H63A . . 119.5 ?
    C64 C63 H63A . . 119.5 ?
    C65 C64 C63 . . 119.7(6) ?
    C65 C64 H64A . . 120.2 ?
    C63 C64 H64A . . 120.2 ?
    C66 C65 C64 . . 119.5(6) ?
    C66 C65 H65A . . 120.3 ?
    C64 C65 H65A . . 120.3 ?
    C65 C66 C61 . . 121.7(5) ?
    C65 C66 H66A . . 119.1 ?
    C61 C66 H66A . . 119.1 ?
    N6 C70 C71 . . 112.8(5) ?
    N6 C70 H70A . . 109.0 ?
    C71 C70 H70A . . 109.0 ?
    N6 C70 H70B . . 109.0 ?
    C71 C70 H70B . . 109.0 ?
    H70A C70 H70B . . 107.8 ?
    C72 C71 C76 . . 119.1(5) ?
    C72 C71 C70 . . 120.3(5) ?
    C76 C71 C70 . . 120.5(5) ?
    C71 C72 C73 . . 120.5(6) ?
    C71 C72 H72A . . 119.7 ?
    C73 C72 H72A . . 119.7 ?
    C74 C73 C72 . . 119.6(6) ?
    C74 C73 H73A . . 120.2 ?
    C72 C73 H73A . . 120.2 ?
    C73 C74 C75 . . 120.8(6) ?
    C73 C74 H74A . . 119.6 ?
    C75 C74 H74A . . 119.6 ?
    C76 C75 C74 . . 118.9(6) ?
    C76 C75 H75A . . 120.5 ?
    C74 C75 H75A . . 120.5 ?
    C71 C76 C75 . . 120.9(6) ?
    C71 C76 H76A . . 119.5 ?
    C75 C76 H76A . . 119.5 ?
loop_
    _geom_torsion_atom_site_label_1
    _geom_torsion_atom_site_label_2
    _geom_torsion_atom_site_label_3
    _geom_torsion_atom_site_label_4
    _geom_torsion_site_symmetry_1
    _geom_torsion_site_symmetry_2
    _geom_torsion_site_symmetry_3
    _geom_torsion_site_symmetry_4
    _geom_torsion
    _geom_torsion_publ_flag
    Co1 O1 C1 N2 . . . . 91.8(7) ?
    Co1 O1 C1 N1 . . . . -90.7(7) ?
    C4 N2 C1 O1 . . . . 176.6(5) ?
    C20 N2 C1 O1 . . . . -5.9(8) ?
    C4 N2 C1 N1 . . . . -1.0(8) ?
    C20 N2 C1 N1 . . . . 176.5(5) ?
    C10 N1 C1 O1 . . . . 4.1(8) ?
    C2 N1 C1 O1 . . . . -170.5(5) ?
    C10 N1 C1 N2 . . . . -178.3(5) ?
    C2 N1 C1 N2 . . . . 7.1(8) ?
    C1 N1 C2 C3 . . . . 19.8(7) ?
    C10 N1 C2 C3 . . . . -155.0(5) ?
    N1 C2 C3 C4 . . . . -50.2(6) ?
    C1 N2 C4 C3 . . . . -30.9(7) ?
    C20 N2 C4 C3 . . . . 151.4(5) ?
    C2 C3 C4 N2 . . . . 55.8(6) ?
    Co1 O2 C5 N4 . . . . 119.6(17) ?
    Co1 O2 C5 N3 . . . . -61(2) ?
    C8 N4 C5 O2 . . . . 172.3(5) ?
    C40 N4 C5 O2 . . . . -0.9(8) ?
    C8 N4 C5 N3 . . . . -6.9(8) ?
    C40 N4 C5 N3 . . . . 179.9(5) ?
    C30 N3 C5 O2 . . . . 3.2(8) ?
    C6 N3 C5 O2 . . . . -172.8(5) ?
    C30 N3 C5 N4 . . . . -177.6(5) ?
    C6 N3 C5 N4 . . . . 6.4(8) ?
    C5 N3 C6 C7 . . . . 23.9(8) ?
    C30 N3 C6 C7 . . . . -152.3(5) ?
    N3 C6 C7 C8 . . . . -52.7(7) ?
    C5 N4 C8 C7 . . . . -23.0(8) ?
    C40 N4 C8 C7 . . . . 150.5(5) ?
    C6 C7 C8 N4 . . . . 52.0(7) ?
    C1 N1 C10 C11 . . . . -107.8(5) ?
    C2 N1 C10 C11 . . . . 67.1(6) ?
    N1 C10 C11 C16 . . . . 53.2(7) ?
    N1 C10 C11 C12 . . . . -126.0(5) ?
    C16 C11 C12 C13 . . . . 0.9(8) ?
    C10 C11 C12 C13 . . . . -179.9(5) ?
    C11 C12 C13 C14 . . . . -2.1(9) ?
    C12 C13 C14 C15 . . . . 2.7(9) ?
    C13 C14 C15 C16 . . . . -1.9(9) ?
    C14 C15 C16 C11 . . . . 0.7(9) ?
    C12 C11 C16 C15 . . . . -0.1(8) ?
    C10 C11 C16 C15 . . . . -179.4(5) ?
    C1 N2 C20 C21 . . . . 117.0(6) ?
    C4 N2 C20 C21 . . . . -65.3(7) ?
    N2 C20 C21 C22 . . . . -66.0(7) ?
    N2 C20 C21 C26 . . . . 112.7(6) ?
    C26 C21 C22 C23 . . . . -1.5(9) ?
    C20 C21 C22 C23 . . . . 177.2(5) ?
    C21 C22 C23 C24 . . . . 2.5(9) ?
    C22 C23 C24 C25 . . . . -1.7(9) ?
    C23 C24 C25 C26 . . . . -0.1(9) ?
    C22 C21 C26 C25 . . . . -0.3(8) ?
    C20 C21 C26 C25 . . . . -179.0(5) ?
    C24 C25 C26 C21 . . . . 1.1(8) ?
    C5 N3 C30 C31 . . . . -103.0(6) ?
    C6 N3 C30 C31 . . . . 73.2(6) ?
    N3 C30 C31 C32 . . . . -136.3(5) ?
    N3 C30 C31 C36 . . . . 44.8(7) ?
    C36 C31 C32 C33 . . . . -1.2(8) ?
    C30 C31 C32 C33 . . . . 179.8(5) ?
    C31 C32 C33 C34 . . . . 0.6(9) ?
    C32 C33 C34 C35 . . . . -0.1(9) ?
    C33 C34 C35 C36 . . . . 0.4(9) ?
    C34 C35 C36 C31 . . . . -1.1(9) ?
    C32 C31 C36 C35 . . . . 1.4(8) ?
    C30 C31 C36 C35 . . . . -179.6(5) ?
    C5 N4 C40 C41 . . . . 103.5(6) ?
    C8 N4 C40 C41 . . . . -70.2(6) ?
    N4 C40 C41 C46 . . . . 112.1(6) ?
    N4 C40 C41 C42 . . . . -67.2(7) ?
    C46 C41 C42 C43 . . . . -1.8(8) ?
    C40 C41 C42 C43 . . . . 177.5(5) ?
    C41 C42 C43 C44 . . . . 1.0(9) ?
    C42 C43 C44 C45 . . . . 0.4(9) ?
    C43 C44 C45 C46 . . . . -0.8(9) ?
    C42 C41 C46 C45 . . . . 1.4(8) ?
    C40 C41 C46 C45 . . . . -177.9(5) ?
    C44 C45 C46 C41 . . . . -0.1(9) ?
    Co2 O3 C51 N6 . . . . -103.5(8) ?
    Co2 O3 C51 N5 . . . . 80.1(10) ?
    C70 N6 C51 O3 . . . . 11.5(8) ?
    C54 N6 C51 O3 . . . . -169.6(5) ?
    C70 N6 C51 N5 . . . . -172.1(5) ?
    C54 N6 C51 N5 . . . . 6.8(8) ?
    C60 N5 C51 O3 . . . . -0.8(8) ?
    C52 N5 C51 O3 . . . . 173.4(5) ?
    C60 N5 C51 N6 . . . . -177.2(5) ?
    C52 N5 C51 N6 . . . . -3.0(8) ?
    C51 N5 C52 C53 . . . . -28.5(7) ?
    C60 N5 C52 C53 . . . . 146.0(5) ?
    N5 C52 C53 C54 . . . . 54.6(6) ?
    C51 N6 C54 C53 . . . . 21.5(8) ?
    C70 N6 C54 C53 . . . . -159.5(5) ?
    C52 C53 C54 N6 . . . . -51.4(7) ?
    C51 N5 C60 C61 . . . . 107.4(6) ?
    C52 N5 C60 C61 . . . . -67.1(6) ?
    N5 C60 C61 C66 . . . . 126.7(5) ?
    N5 C60 C61 C62 . . . . -51.7(7) ?
    C66 C61 C62 C63 . . . . -0.5(9) ?
    C60 C61 C62 C63 . . . . 178.0(5) ?
    C61 C62 C63 C64 . . . . -0.1(9) ?
    C62 C63 C64 C65 . . . . 0.9(9) ?
    C63 C64 C65 C66 . . . . -1.1(9) ?
    C64 C65 C66 C61 . . . . 0.4(9) ?
    C62 C61 C66 C65 . . . . 0.4(8) ?
    C60 C61 C66 C65 . . . . -178.1(5) ?
    C51 N6 C70 C71 . . . . -111.2(6) ?
    C54 N6 C70 C71 . . . . 69.9(7) ?
    N6 C70 C71 C72 . . . . 47.9(8) ?
    N6 C70 C71 C76 . . . . -134.7(5) ?
    C76 C71 C72 C73 . . . . 1.8(9) ?
    C70 C71 C72 C73 . . . . 179.2(6) ?
    C71 C72 C73 C74 . . . . -1.6(9) ?
    C72 C73 C74 C75 . . . . 0.1(10) ?
    C73 C74 C75 C76 . . . . 1.1(9) ?
    C72 C71 C76 C75 . . . . -0.5(8) ?
    C70 C71 C76 C75 . . . . -177.9(5) ?
    C74 C75 C76 C71 . . . . -0.9(9) ?
loop_
    _geom_hbond_atom_site_label_D
    _geom_hbond_atom_site_label_H
    _geom_hbond_atom_site_label_A
    _geom_hbond_site_symmetry_A
    _geom_hbond_distance_DH
    _geom_hbond_distance_HA
    _geom_hbond_distance_DA
    _geom_hbond_angle_DHA
    C8 H8B Br1 7_575 0.99 3.00 3.943(6) 159.2
    C70 H70B Br3 2 0.99 3.00 3.987(6) 174.6
    C54 H54A Br2 1_545 0.99 3.04 3.860(6) 141.1
_shelx_hkl_file
;
   0   0  -2  -61.06  126.06   3
   0   0  -2  -66.78  200.34   2
   0   0  -2  -26.72  262.77   1
   0   0   2  326.17  251.67   3
   0   0   2  709.05  424.40   2
   0   0   2   25.11   84.47   1
   0   0  -3  -19.92  327.58   1
   0   0   3  -65.55  159.99   3
   0   0   3  169.38  479.91   2
   0   0   3  -16.15  140.73   1
   0   0  -4  571.45  520.89   1
   0   0   4  362.08  427.38   3
   0   0   4  912.86  693.57   2
   0   0  -5  -54.41  600.72   1
   0   0   5  212.91  542.31   3
   0   0   5  519.13  836.80   2
   0   0  -643554.50 2068.88   1
   0   0   634096.46 1876.46   3
   0   0   648016.88 2572.95   2
   0   0  -7  559.53  893.96   1
   0   0   7 -234.47  731.96   3
   0   0   7  935.93 1168.08   2
   0   0  -8 1185.44 1089.67   1
   0   0   8 1871.17 1033.15   3
   0   0   8 1414.69 1354.13   2
   0   0  -9  528.81 1141.90   1
   0   0   9  -30.98  982.97   3
   0   0   9 -143.62 1333.29   2
   0   0 -10 1753.23 1377.09   1
   0   0  10  694.25 1112.05   3
   0   0  10 1364.12 1553.25   2
   0   0 -11  427.71 1347.19   1
   0   0  11  806.09 1217.48   3
   0   0  11  194.05 1430.85   2
   0   0 -12 3086.07 1675.30   1
   0   0  12 3092.60 1478.98   3
   0   0  12 4949.01 2034.03   2
   0   0 -13 -425.37 1424.69   1
   0   0  13  167.21 1231.81   3
   0   0  13  718.71 1733.08   2
   0   0 -1428929.59 2850.68   1
   0   0  1426564.78 2822.60   3
   0   0  1424998.15 3110.18   2
   0   0 -15  536.25 1598.79   1
   0   0  15   12.83 1286.88   3
   0   0  15 1792.26 1867.49   2
   0   0 -16 7451.38 2283.62   1
   0   0  16 6615.98 2070.58   3
   0   0  16 7616.47 2507.57   2
   0   0 -17  803.87 1875.70   1
   0   0  17   67.03 1561.25   3
   0   0  17  878.01 1736.74   2
   0   0 -18 141568.   6020.   1
   0   0  18 129486.   6296.   3
   0   0  18 141257.   6774.   2
   0   0 -19 3258.53 2215.26   1
   0   0  19  523.15 1737.29   3
   0   0  19 1051.99 2037.20   2
   0   0 -20 1154.40 2027.34   1
   0   0  20 -438.08 1734.80   3
   0   0  20 1819.63 2233.09   2
   0   0 -21  222.12 2006.63   1
   0   0  21 -511.95 1709.43   3
   0   0  21 -112.79 1947.67   2
   0   0 -2216926.31 3429.65   1
   0   0  2213926.71 3251.92   3
   0   0  2212576.31 3355.27   2
   0   0 -23 1600.39 2288.91   1
   0   0  23 1282.67 2099.32   3
   0   0  23-1703.79 1781.68   2
   0   0 -24 6889.93 2906.12   1
   0   0  24 3538.60 2505.30   3
   0   0  24 5578.77 2823.89   2
   0   0 -25 1278.06 2525.31   1
   0   0  25  685.44 2210.39   3
   0   0  25  752.68 2241.09   2
   0   0 -2619684.33 3954.80   1
   0   0  2616780.14 3983.86   3
   0   0  2616551.81 3925.48   2
   0   0 -27  451.82 2623.78   1
   0   0  27  -29.21 2213.57   3
   0   0  27 1219.78 2637.70   2
   0   0 -2810584.47 3594.56   1
   0   0  2812000.11 3931.65   3
   0   0  28 8013.20 3318.45   2
   0   0 -29 1196.58 2784.45   1
   0   0  29-1194.01 2437.76   3
   0   0  29  532.36 2400.88   2
   0   0 -3012565.93 3936.05   1
   0   0  3015851.96 4403.95   3
   0   0  30 8491.02 3484.16   2
   0   0 -31 -432.94 2918.94   1
   0   0  31  310.91 2714.25   3
   0   0  31 1224.26 2707.23   2
   0   0 -3220769.47 4517.84   1
   0   0  3229637.95 5524.03   3
   0   0  3214538.57 4316.45   2
   0   0 -33  904.23 3104.80   1
   0   0  33  864.78 3074.53   3
   0   0  33  894.38 2718.99   2
   0   0 -34 -692.53 3023.32   1
   0   0  34  703.55 3299.15   3
   0   0  34 1270.50 2913.37   2
   0   0 -35 3186.62 3477.52   1
   0   0  35  938.99 3343.45   3
   0   0  35 2830.83 2932.54   2
   0   0 -3683920.21 6754.08   1
   0   0  36 103430.   9017.   3
   0   0  3676846.88 6756.97   2
   0   0 -37 4227.83 3647.28   1
   0   0  37 3925.92 3957.83   3
   0   0  37 2775.72 3215.66   2
   0   0 -38 3420.82 3565.73   1
   0   0  38 5476.70 4576.45   3
   0   0  38 6095.57 3418.16   2
   0   0 -39  806.91 3500.92   1
   0   0  39 -444.07 3402.24   3
   0   0  39 1748.87 3204.57   2
   0   0 -40 2117.31 3507.95   1
   0   0  40 3502.89 4487.79   3
   0   0  40-1155.11 2744.63   2
   0   0 -41 2141.17 3810.61   1
   0   0  41 3716.53 4316.26   3
   0   0  41 -532.19 3014.37   2
   0   0 -4259485.96 6542.26   1
   0   0  4280647.80 9172.15   3
   0   0  4250724.67 6028.86   2
   0   0 -43 6417.90 4229.55   1
   0   0  43 2464.69 4282.09   3
   0   0  43 2635.51 3383.88   2
   0   0 -44 -201.46 3697.12   1
   0   0  44 1222.62 4576.93   3
   0   0 -45  319.71 3900.72   1
   0   0  45 1902.58 4683.27   3
   0   0 -46 3099.93 4363.33   1
   0   0 -47-3564.39 3561.28   1
   0   0  47 3927.79 5120.87   3
   0   0 -48 5700.13 6489.98   2
   0   0 -48 7669.29 4938.23   1
   0   0  4810060.67 6098.25   3
   0   0 -49-1517.78 5145.99   2
   0   0 -49 -519.21 4402.49   1
   0   0  49 5527.27 5759.98   3
   0   0 -50 6917.76 6482.19   2
   0   0 -50 3516.51 4544.34   1
   0   0  50 7783.64 6818.13   3
   0   0 -51 3241.65 5706.63   2
   0   0  51-3639.82 5093.12   3
   0   0 -52 8632.53 6609.32   2
   0   0  5211683.44 7018.34   3
   0   0 -53 1607.38 5715.62   2
   0   0  53-2373.86 5273.09   3
   2   0 -53 -477.13 5457.56   2
  -2   0  52 6011.42 6461.39   3
   2   0 -5210598.97 7225.97   2
  -2   0  51 4506.69 5600.94   3
   2   0 -51 3726.22 5916.54   2
  -2   0  50 3618.31 5462.15   3
   2   0 -50 3467.75 6122.60   2
  -2   0  49-1854.83 4487.63   3
   2   0 -49 2064.87 5620.92   2
  -2   0  48-1660.46 4153.28   3
   2   0 -48 1331.43 5641.29   2
   2   0 -48 5459.67 4705.18   1
  -2   0  47 2864.96 5020.64   3
   2   0 -47-1934.57 5062.52   2
   2   0 -47 2187.53 4251.82   1
  -2   0  4654518.61 8921.70   3
   2   0 -4641700.90 6746.69   1
  -2   0  45 2474.60 4445.19   3
   2   0 -45-1445.24 3819.35   1
  -2   0  44 2642.74 4265.36   3
   2   0 -44  260.04 3637.44   1
  -2   0  43 1517.67 4257.77   3
   2   0 -43  -40.65 3680.72   1
  -2   0  42 9423.76 5283.71   3
  -2   0  42 6031.49 3714.57   2
   2   0 -4212421.72 4747.73   1
  -2   0  41 1069.17 3577.86   3
  -2   0  41 2267.32 3187.26   2
   2   0 -41 1375.66 3583.66   1
  -2   0  4025247.35 6446.23   3
  -2   0  4018812.74 4847.17   2
   2   0 -4015970.98 4708.74   1
  -2   0  39 1290.72 3557.23   3
  -2   0  39  -41.16 2908.98   2
   2   0 -39 1490.71 3056.51   1
  -2   0  38 -512.38 3366.14   3
  -2   0  38-1067.71 2672.28   2
   2   0 -38 1366.62 3193.08   1
  -2   0  37 1424.81 3425.79   3
  -2   0  37  423.41 2930.24   2
   2   0 -37 2775.54 3428.13   1
  -2   0  3617319.22 5050.41   3
  -2   0  3613211.54 4162.96   2
   2   0 -3620655.83 4649.60   1
  -2   0  35 -428.74 3254.80   3
  -2   0  35 -664.06 2648.32   2
   2   0 -35 3153.19 3286.21   1
  -2   0  34 6598.55 3905.08   3
  -2   0  34 5257.24 3296.66   2
   2   0 -34 8053.54 3766.15   1
  -2   0  33-1851.61 3105.56   3
  -2   0  33  530.48 2606.29   2
   2   0 -33  510.80 2747.66   1
  -2   0  32  662.23 2911.12   3
  -2   0  32  929.51 2843.99   2
   2   0 -32 2968.30 3242.42   1
  -2   0  31  694.99 2730.17   3
  -2   0  31 -452.42 2479.76   2
   2   0 -31  651.95 2952.47   1
  -2   0  30 3207.32 3046.27   3
  -2   0  30 1878.72 2993.07   2
   2   0 -30 6229.39 3447.83   1
  -2   0  29  -20.43 2556.53   3
  -2   0  29-1578.62 2255.17   2
   2   0 -29 2357.59 2885.54   1
  -2   0  2839192.56 5555.44   3
  -2   0  2833915.36 5014.58   2
   2   0 -2836219.67 4851.18   1
  -2   0  27  552.81 2352.30   3
  -2   0  27 1727.03 2525.11   2
   2   0 -27 3957.30 2853.63   1
  -2   0  2641753.51 5065.52   3
  -2   0  2641496.77 4925.41   2
   2   0 -2641426.24 4343.59   1
  -2   0  25   29.64 2118.16   3
  -2   0  25  188.85 2174.59   2
   2   0 -25  587.55 2303.36   1
  -2   0  24  914.75 2180.80   3
  -2   0  24 2305.67 2435.93   2
   2   0 -24 3119.30 2419.64   1
  -2   0  23 1960.74 2177.58   3
  -2   0  23 3106.14 2453.57   2
   2   0 -23 2153.93 2253.51   1
  -2   0  22 206054.   8870.   3
  -2   0  22 190636.   8462.   2
   2   0 -22 182252.   7220.   1
  -2   0  21 2155.30 2169.00   3
  -2   0  21 1183.72 2086.29   2
   2   0 -21  990.02 1978.15   1
  -2   0  20 6227.39 2534.38   3
  -2   0  20 4176.59 2620.48   2
   2   0 -20 7514.26 2392.54   1
  -2   0  19 1026.18 1803.25   3
  -2   0  19  231.99 1999.37   2
   2   0 -19 -804.50 1641.71   1
  -2   0  18  359.10 1637.68   3
  -2   0  18 1405.19 2058.52   2
   2   0 -18   -9.74 1848.25   1
  -2   0  17  678.82 1426.20   3
  -2   0  17 1214.85 1859.42   2
   2   0 -17  257.95 1691.44   1
  -2   0  16 255217.   8285.   3
  -2   0  16 250747.   8433.   2
   2   0 -16 237529.   7036.   1
  -2   0  15 3287.64 1765.71   3
  -2   0  15  653.98 1749.17   2
   2   0 -15 -686.40 1443.05   1
  -2   0  1430815.58 3161.85   3
  -2   0  1430472.58 3208.72   2
   2   0 -1430339.51 2783.55   1
  -2   0  13 1085.37 1413.93   3
  -2   0  13    2.30 1644.47   2
   2   0 -13 1257.21 1541.37   1
  -2   0  1218272.46 2488.63   3
  -2   0  1218139.46 2760.20   2
   2   0 -1216873.54 2364.51   1
  -2   0  11  494.54 1239.71   3
  -2   0  11 -545.75 1460.06   2
   2   0 -11 -475.13 1384.25   1
  -2   0  1011213.20 1932.55   3
  -2   0  1011562.03 2209.23   2
  -2   0  1013920.71 1934.05   1
  -2   0   9 -691.41 1010.03   3
  -2   0   9 -564.66 1286.18   2
  -2   0   9 -287.03 1070.37   1
  -2   0   8 2118.59 1128.52   3
  -2   0   8 2256.11 1429.28   2
  -2   0   8 2449.19 1129.49   1
  -2   0   7  364.27  852.64   3
  -2   0   7 1097.48 1190.98   2
  -2   0   7  333.41  869.53   1
  -2   0   6 3285.00 1218.23   2
  -2   0   6 3917.14  958.97   1
  -2   0   5 1065.33  847.82   2
  -2   0   5  -79.44  578.06   1
  -2   0   4 180258.   3900.   2
  -2   0   4 196807.   3263.   1
  -2   0   3 1027.00  628.31   2
  -2   0   3  -77.98  346.95   1
   2   0  -3  685.21  629.44   2
  -2   0   2 -130.79  352.88   2
  -2   0   2  341.63  384.55   1
   2   0  -2   28.30  300.86   3
   2   0  -2 -382.37  374.51   2
  -2   0   1  157.09  357.19   1
   2   0  -1  180.89  285.62   3
  -2   0   0   63.83  336.58   1
   2   0   0   48.69  267.80   3
  -2   0  -1   49.61  245.57   2
  -2   0  -1  164.53  373.58   1
   2   0   1  239.70  328.97   3
  -2   0  -2 492688.   6649.   2
  -2   0  -2 386401.   5192.   1
   2   0   2 503103.   6022.   3
  -2   0  -3   92.11  541.38   1
   2   0   3   25.61  480.64   3
  -2   0  -4 3608.43  925.05   1
   2   0   4 3648.42  844.69   3
   2   0   4 3403.76 1009.19   2
  -2   0  -5  153.68  745.89   1
   2   0   5  618.29  675.03   3
   2   0   5  188.17  901.77   2
  -2   0  -6  669.15  940.58   1
   2   0   6 1020.33  858.31   3
   2   0   6  640.42 1081.17   2
  -2   0  -7  117.72 1029.10   1
   2   0   7 -211.94  792.39   3
   2   0   7  654.37 1258.22   2
  -2   0  -8 258414.   5717.   1
   2   0   8 220315.   5338.   3
   2   0   8 283737.   6706.   2
  -2   0  -9-1155.24 1218.77   1
   2   0   9   24.69  945.71   3
   2   0   9 1201.83 1450.24   2
  -2   0 -10 2243.37 1548.95   1
   2   0  10 2353.54 1225.37   3
   2   0  10 3327.45 1719.65   2
  -2   0 -11  280.99 1478.57   1
   2   0  11  103.42 1032.24   3
   2   0  11 -225.87 1495.79   2
  -2   0 -1212618.81 2336.96   1
   2   0  1212031.94 2007.58   3
   2   0  1214786.27 2644.63   2
  -2   0 -13 1411.54 1624.83   1
   2   0  13  759.09 1230.12   3
   2   0  13 1638.94 1703.78   2
  -2   0 -14 297633.   7783.   1
   2   0  14 265041.   7541.   3
   2   0  14 306687.   8824.   2
  -2   0 -15 5306.16 1989.33   1
   2   0  15 -372.67 1167.57   3
   2   0  15 1677.06 1810.43   2
  -2   0 -16  389.37 1846.60   1
   2   0  16 1233.05 1453.24   3
   2   0  16 1600.03 1907.15   2
  -2   0 -17 -197.88 1850.04   1
   2   0  17 1004.65 1514.05   3
   2   0  17 1182.15 1928.65   2
  -2   0 -18 2383.80 2187.06   1
   2   0  18 2030.37 1793.66   3
   2   0  18 2198.81 2119.61   2
  -2   0 -19 -613.97 1927.46   1
   2   0  19   -8.23 1596.90   3
   2   0  19 1184.70 2133.69   2
  -2   0 -2018312.65 3319.78   1
   2   0  2012113.21 2853.22   3
   2   0  2017302.02 3586.83   2
  -2   0 -21  719.65 2081.90   1
   2   0  21  115.31 1907.84   3
   2   0  21 1095.28 2013.33   2
  -2   0 -2215775.22 3381.20   1
   2   0  2211961.01 3107.11   3
   2   0  2213159.35 3426.16   2
  -2   0 -23  435.59 2389.28   1
   2   0  23 -930.15 1821.90   3
   2   0  23 -653.59 2045.34   2
  -2   0 -24 -160.03 2330.62   1
   2   0  24 -363.21 2007.32   3
   2   0  24  504.44 2204.79   2
  -2   0 -25  599.88 2390.36   1
   2   0  25  780.62 2478.46   3
   2   0  25  107.48 2195.96   2
  -2   0 -2642209.21 4587.13   1
   2   0  2650985.79 5432.80   3
   2   0  2643928.50 4913.61   2
  -2   0 -27  674.21 2806.78   1
   2   0  27  308.00 2364.98   3
   2   0  27   51.98 2520.10   2
  -2   0 -2821039.22 4359.72   1
   2   0  2820116.93 4594.99   3
   2   0  2823514.68 4610.96   2
  -2   0 -29 1270.67 3002.76   1
   2   0  29-1339.85 2617.27   3
   2   0  29  838.89 2638.01   2
  -2   0 -30 2157.87 3261.48   1
   2   0  30 -722.32 2857.87   3
   2   0  30 3354.52 2897.63   2
  -2   0 -31 1921.65 2885.97   1
   2   0  31 3243.50 3076.59   3
   2   0  31  505.74 2645.13   2
  -2   0 -32 100107.   6981.   1
   2   0  32 115530.   8821.   3
   2   0  3295274.45 7312.42   2
  -2   0 -33 7078.67 3761.29   1
   2   0  33 2365.24 3726.56   3
   2   0  33 3291.05 3225.00   2
  -2   0 -34 8016.63 3937.45   1
   2   0  3410596.17 4763.02   3
   2   0  3412319.37 4159.62   2
  -2   0 -35  352.33 3348.79   1
   2   0  35 1499.15 3514.86   3
   2   0  35 3058.58 3344.79   2
  -2   0 -3640986.28 6073.60   1
   2   0  3654940.17 7852.54   3
   2   0  3646580.97 6314.13   2
  -2   0 -37 3161.44 3510.67   1
   2   0  37 2081.69 3789.09   3
   2   0  37 3879.86 3504.39   2
  -2   0 -3858663.61 6233.19   1
   2   0  3874575.34 8260.69   3
   2   0  3855571.98 6189.82   2
  -2   0 -39  446.99 3440.65   1
   2   0  39 3087.58 4354.16   3
   2   0  39 3263.61 3361.37   2
  -2   0 -40  183.44 3544.25   1
   2   0  40 2626.37 4495.04   3
   2   0  40 2418.91 3361.08   2
  -2   0 -41 -118.76 3536.80   1
   2   0  41 2369.36 4203.93   3
   2   0  41 1578.11 3411.86   2
  -2   0 -4213468.98 4957.23   1
   2   0  4212823.71 5967.49   3
   2   0  4210065.69 4394.21   2
  -2   0 -43 -185.03 3662.05   1
   2   0  43-2981.19 4077.32   3
   2   0  43 -677.27 3211.69   2
  -2   0 -4416263.74 5455.91   1
   2   0  4415488.26 6528.22   3
  -2   0 -45  237.13 3757.42   1
   2   0  45  444.07 4538.35   3
  -2   0 -46 6572.96 4843.40   1
   2   0  4616881.98 6592.17   3
  -2   0 -47-4130.86 3861.36   1
   2   0  47-3096.08 5150.10   3
  -2   0 -48 6320.35 6738.24   2
  -2   0 -48 6579.40 4657.86   1
   2   0  4813112.86 6901.75   3
  -2   0 -49-2193.35 5134.24   2
  -2   0 -49 1841.27 4173.74   1
   2   0  49 1327.36 4771.14   3
  -2   0 -5012839.29 7345.90   2
  -2   0 -5012496.95 5509.19   1
   2   0  5018477.30 7406.52   3
  -2   0 -51  460.07 5417.81   2
  -2   0 -51-1355.28 4329.76   1
   2   0  51-1001.69 5683.08   3
  -2   0 -52 -491.82 5106.67   2
   2   0  52-2411.78 6801.59   3
  -2   0 -53  -87.89 5554.15   2
   2   0  53  775.83 6079.97   3
   4   0 -53-1658.79 5173.32   2
   4   0 -52-1461.68 5024.11   2
   4   0 -51 2173.24 5777.36   2
   4   0 -5026902.95 8692.49   2
   4   0 -49 -631.03 4919.77   2
   4   0 -48-6086.68 4811.75   2
   4   0 -47-1014.06 5121.94   2
   4   0 -47  -53.79 4179.06   1
   4   0 -46 6317.12 4837.26   1
   4   0 -45  193.34 4057.14   1
   4   0 -4414876.18 4931.83   1
  -4   0  43 1829.57 4006.14   3
   4   0 -43  -10.91 3871.47   1
  -4   0  42 1133.37 4072.50   3
   4   0 -42 1506.58 3861.98   1
  -4   0  41 1632.21 3838.24   3
  -4   0  41 1178.97 3450.87   2
   4   0 -41 1263.74 3476.46   1
  -4   0  40 5706.86 4338.83   3
  -4   0  40 7799.43 3733.97   2
   4   0 -40 9228.63 4431.58   1
  -4   0  39  195.40 3162.90   3
  -4   0  39  229.18 3020.98   2
   4   0 -39 2026.06 3485.53   1
  -4   0  3812955.07 4912.06   3
  -4   0  38 8528.15 3728.31   2
   4   0 -38 9479.89 4168.97   1
  -4   0  37 4572.63 3881.64   3
  -4   0  37-1303.92 2960.50   2
   4   0 -37 1463.03 3426.10   1
  -4   0  36 8428.77 4387.22   3
  -4   0  36 3103.62 3119.35   2
   4   0 -36 4839.09 3539.13   1
  -4   0  35-1159.32 3206.73   3
  -4   0  35   67.45 2841.09   2
   4   0 -35  817.35 3153.10   1
  -4   0  34 6565.05 3866.31   3
  -4   0  34 3023.26 3234.64   2
   4   0 -34 4819.97 3526.28   1
  -4   0  33-1302.40 3128.40   3
  -4   0  33-1610.51 2396.62   2
   4   0 -33  454.46 3019.74   1
  -4   0  32 4384.32 3356.61   3
  -4   0  32 3049.98 2864.36   2
   4   0 -32 5325.24 3479.05   1
  -4   0  31-1700.00 2582.06   3
  -4   0  31-1197.60 2768.36   2
   4   0 -31 1138.14 2837.72   1
  -4   0  30 4182.84 3249.13   3
  -4   0  30 1834.12 2860.52   2
   4   0 -30 6281.99 3424.83   1
  -4   0  29 2702.52 2829.09   3
  -4   0  29  276.08 2535.20   2
   4   0 -29 1433.18 2797.21   1
  -4   0  28 1789.06 2659.11   3
  -4   0  28 1636.81 2546.75   2
   4   0 -28 2548.04 2797.44   1
  -4   0  27  741.48 2424.84   3
  -4   0  27 -452.89 2294.29   2
   4   0 -27  551.63 2382.77   1
  -4   0  2617189.88 4131.63   3
  -4   0  2613056.42 3749.12   2
   4   0 -2616096.30 3614.29   1
  -4   0  25  505.00 2282.52   3
  -4   0  25 1958.85 2502.76   2
   4   0 -25  122.17 2418.34   1
  -4   0  2476435.85 6000.99   3
  -4   0  2470695.34 5777.46   2
   4   0 -2469116.69 4889.64   1
  -4   0  23  507.99 2027.51   3
  -4   0  23 -629.53 2154.40   2
   4   0 -23-1318.16 1974.50   1
  -4   0  22 7855.06 2846.52   3
  -4   0  22 7353.08 3009.10   2
   4   0 -22 5696.50 2529.93   1
  -4   0  21 1086.80 1957.56   3
  -4   0  21  154.85 1969.68   2
   4   0 -21-1284.79 1794.98   1
  -4   0  2016423.36 3300.44   3
  -4   0  2014264.31 3365.19   2
   4   0 -2015688.84 3011.10   1
  -4   0  19  345.89 1849.08   3
  -4   0  19-1608.30 1742.68   2
   4   0 -19-1074.81 1779.38   1
  -4   0  18  -27.95 1681.36   3
  -4   0  18 -403.46 1802.54   2
   4   0 -18-1285.82 1734.62   1
  -4   0  17  734.23 1621.24   3
  -4   0  17-1034.85 1775.91   2
  -4   0  16  786.42 1822.36   2
  -4   0  16  142.82 1534.83   1
  -4   0  15 3267.57 1917.43   2
  -4   0  15  847.66 1525.06   1
  -4   0  14 347644.   9356.   2
  -4   0  14 420677.   8369.   1
  -4   0  13  254.75 1665.16   2
  -4   0  13  382.00 1277.49   1
  -4   0  12 3561.32 1763.10   2
  -4   0  12 2648.12 1411.63   1
  -4   0  11  699.15 1509.68   2
  -4   0  11   59.74 1097.53   1
  -4   0  1028041.75 2763.80   2
  -4   0  1020974.82 1919.83   1
  -4   0   9 -277.00  984.91   1
  -4   0   81955351.  17739.   2
  -4   0   81991386.  14929.   1
  -4   0   7  223.02  956.01   1
  -4   0   617770.08 1963.89   2
  -4   0   619027.52 1546.03   1
  -4   0   5  463.66  984.98   2
  -4   0   5  657.49  817.03   1
  -4   0   4 3143.39 1027.33   2
  -4   0   4 2803.00  965.85   1
   4   0  -4 3178.64  857.64   3
  -4   0   3 -126.36  558.64   2
  -4   0   3 -720.63  722.41   1
   4   0  -3  -49.49  569.90   3
   4   0  -3 -286.35  684.63   2
  -4   0   2 131060.   3452.   1
   4   0  -2 141494.   3340.   3
  -4   0   1 -116.45  677.72   1
   4   0  -1 -150.95  548.89   3
  -4   0   0  543.20  785.70   1
   4   0   0 1233.92  668.75   3
  -4   0  -1  263.08  754.16   1
   4   0   1  325.85  601.81   3
  -4   0  -2 1704.53  661.79   2
  -4   0  -2 2105.53  981.67   1
   4   0   2 2734.25  871.55   3
   4   0   2  371.71  714.26   2
  -4   0  -3   73.48  806.39   1
   4   0   3  150.02  706.48   3
   4   0   3  138.89  808.96   2
  -4   0  -439185.56 2404.33   1
   4   0   460273.17 2802.80   3
  -4   0  -5 -666.98  977.60   1
   4   0   5  373.49  969.16   3
   4   0   5  443.16 1050.09   2
  -4   0  -6  934.04 1174.66   1
   4   0   6  784.39  996.17   3
   4   0   6 1692.28 1305.61   2
  -4   0  -7  -54.79 1192.06   1
   4   0   7  469.23 1041.41   3
   4   0   7 -170.22 1248.26   2
  -4   0  -8 -167.84 1265.38   1
   4   0   8  400.95 1026.20   3
   4   0   8    4.68 1296.30   2
  -4   0  -9 -379.10 1301.40   1
   4   0   9  323.05 1151.47   3
   4   0   9 1961.20 1601.26   2
  -4   0 -10 180832.   5750.   1
   4   0  10 162280.   5620.   3
   4   0  10 204738.   6352.   2
  -4   0 -11 -329.13 1297.59   1
   4   0  11  222.67 1223.72   3
   4   0  11 1460.11 1580.08   2
  -4   0 -12  227.34 1492.86   1
   4   0  12  832.87 1297.54   3
   4   0  12 -584.05 1453.43   2
  -4   0 -13  478.32 1512.77   1
   4   0  13   70.80 1239.07   3
   4   0  13  970.26 1722.71   2
  -4   0 -14 1966.45 1867.65   1
   4   0  14 3575.04 1738.30   3
   4   0  14 4138.16 2090.79   2
  -4   0 -15  922.29 1779.93   1
   4   0  15 -503.81 1266.45   3
   4   0  15 1032.83 1874.96   2
  -4   0 -16 2644.74 2076.24   1
   4   0  16 2748.67 1765.02   3
   4   0  16 3777.18 2219.01   2
  -4   0 -17  187.70 1822.01   1
   4   0  17 -330.98 1429.60   3
   4   0  17  106.04 1781.85   2
  -4   0 -18 3101.91 2265.76   1
   4   0  18 3537.91 2044.89   3
   4   0  18 4706.36 2517.16   2
  -4   0 -19  312.52 2002.03   1
   4   0  19  456.58 1505.11   3
   4   0  19 1491.60 2131.43   2
  -4   0 -20 1310.90 2055.13   1
   4   0  20 1315.02 1785.25   3
   4   0  20 2068.38 2189.58   2
  -4   0 -21 2233.98 2395.84   1
   4   0  21 -610.12 1735.85   3
   4   0  21 3046.23 2300.26   2
  -4   0 -22 220974.   8642.   1
   4   0  22 224470.   9356.   3
   4   0  22 247690.   9549.   2
  -4   0 -23 7488.12 2906.76   1
   4   0  23 1809.39 2216.34   3
   4   0  23 3694.27 2728.48   2
  -4   0 -2434735.96 4289.49   1
   4   0  2433862.89 4801.75   3
   4   0  2433204.34 4750.13   2
  -4   0 -25 2335.47 2727.49   1
   4   0  25 -348.61 1981.13   3
   4   0  25 -180.87 2225.21   2
  -4   0 -2615374.15 3994.74   1
   4   0  2613038.16 3838.79   3
   4   0  2617025.03 4099.25   2
  -4   0 -27 4433.70 3167.71   1
   4   0  27 3509.16 3108.92   3
   4   0  27 5301.49 2876.85   2
  -4   0 -28 225353.   9736.   1
   4   0  28 256909.  11600.   3
   4   0  28 219330.   9936.   2
  -4   0 -2912631.98 3750.77   1
   4   0  29 2914.96 2950.10   3
   4   0  29 5271.56 3171.49   2
  -4   0 -30 1116.58 2979.94   1
   4   0  30-1567.16 2511.45   3
   4   0  30 -140.78 2708.42   2
  -4   0 -31-1431.08 2552.07   1
   4   0  31-2138.12 2576.02   3
   4   0  31 1432.91 2836.24   2
  -4   0 -3218150.55 4678.76   1
   4   0  3222946.57 5476.65   3
   4   0  3223314.77 4985.28   2
  -4   0 -33 1786.26 3331.65   1
   4   0  33 1197.33 3734.85   3
   4   0  33 1073.00 3169.86   2
  -4   0 -3447557.18 5674.07   1
   4   0  3465800.93 7502.90   3
   4   0  3447518.36 5620.65   2
  -4   0 -35  561.32 3061.29   1
   4   0  35 2050.29 3423.27   3
   4   0  35  745.67 3065.38   2
  -4   0 -36 3545.21 3572.73   1
   4   0  36 3871.57 4227.10   3
   4   0  36 5486.41 3753.23   2
  -4   0 -37 2069.06 3405.75   1
   4   0  37  937.64 3680.94   3
   4   0  37 4357.01 3753.34   2
  -4   0 -3831404.30 6003.42   1
   4   0  3844378.89 7663.60   3
   4   0  3839841.83 6201.90   2
  -4   0 -39  847.37 3418.11   1
   4   0  39 3250.43 4358.90   3
   4   0  39 2703.75 3404.56   2
  -4   0 -40 6492.11 4370.46   1
   4   0  40 5915.45 5482.67   3
   4   0  40 4339.06 3848.27   2
  -4   0 -41 -338.98 3414.73   1
   4   0  41   89.61 4327.22   3
   4   0  41  537.94 3187.96   2
  -4   0 -4210187.48 4869.33   1
   4   0  4211707.07 6088.91   3
   4   0  42 9982.23 4773.06   2
  -4   0 -43  798.79 3824.99   1
   4   0  43-1019.40 4089.44   3
  -4   0 -44 -938.38 3989.73   1
   4   0  44 3430.91 5563.07   3
  -4   0 -45-1255.82 3926.27   1
   4   0  45 -805.40 4685.08   3
  -4   0 -46 9247.28 4944.23   1
   4   0  4610083.78 6545.78   3
  -4   0 -47 2782.27 6026.00   2
  -4   0 -47 2197.01 4243.49   1
   4   0  47 3721.34 6806.23   3
  -4   0 -48 1074.24 5928.38   2
  -4   0 -48-1510.90 4599.63   1
   4   0  48 -679.26 5187.10   3
  -4   0 -49  567.10 5719.57   2
  -4   0 -49-1413.05 4377.11   1
   4   0  49   73.51 5542.01   3
  -4   0 -50 2632.57 6359.67   2
  -4   0 -50 1764.83 5520.22   1
   4   0  50 8851.05 6826.67   3
  -4   0 -51-1708.10 4933.78   2
  -4   0 -51 1364.94 4702.68   1
   4   0  51 6918.94 6770.38   3
  -4   0 -52 5604.87 6213.35   2
  -4   0 -52 6259.61 5540.12   1
   4   0  52 5947.18 7079.75   3
   6   0 -53 3757.94 5470.89   2
   6   0 -52-4049.03 4476.65   2
   6   0 -51  721.52 5544.42   2
   6   0 -50  711.50 5466.24   2
   6   0 -49 4348.80 5686.00   2
   6   0 -48 1505.27 5259.09   2
   6   0 -47-2131.96 4562.40   2
   6   0 -46 -258.69 5006.20   2
   6   0 -45 2054.61 5420.00   2
   6   0 -45   43.51 4041.70   1
   6   0 -44 3689.98 4270.63   1
   6   0 -43   67.41 3696.46   1
   6   0 -4213302.83 4919.62   1
   6   0 -41 -712.72 3333.96   1
  -6   0  40  572.41 3117.96   2
   6   0 -40-2962.97 3294.31   1
  -6   0  39 3122.97 3181.86   2
   6   0 -39-3320.91 3309.68   1
  -6   0  38 2695.28 3173.45   2
   6   0 -38 2831.61 3966.51   1
  -6   0  37 4275.42 3412.83   2
   6   0 -37 -552.64 3382.47   1
  -6   0  3624889.79 5197.03   2
   6   0 -3630014.76 5207.56   1
  -6   0  35  990.42 3033.15   2
   6   0 -35 1362.29 3251.34   1
  -6   0  3421153.35 4896.99   2
   6   0 -3430364.02 5078.69   1
  -6   0  33  265.77 2705.11   2
   6   0 -33 -370.58 2808.70   1
  -6   0  32 1418.29 2826.24   2
   6   0 -32 -634.58 2832.78   1
  -6   0  31 -928.82 2511.31   2
   6   0 -31-1910.87 2827.06   1
  -6   0  30 1345.58 2742.84   2
   6   0 -30 2352.55 2914.00   1
  -6   0  29 -886.03 2388.28   2
   6   0 -29 1478.98 2737.50   1
  -6   0  2819245.20 4318.88   2
   6   0 -2820827.99 4009.22   1
  -6   0  27 1027.95 2672.67   2
   6   0 -27 -663.03 2488.14   1
  -6   0  26  698.84 2436.34   2
   6   0 -26  557.60 2606.87   1
  -6   0  25 4178.77 2730.92   2
   6   0 -25  314.75 2487.63   1
  -6   0  24 346539.  11710.   2
   6   0 -24 326464.   9886.   1
  -6   0  23 2267.83 2452.96   2
   6   0 -23-1855.11 2177.82   1
  -6   0  2224928.12 4255.12   2
  -6   0  21 2453.29 2324.06   2
  -6   0  21  304.00 1688.89   1
  -6   0  20 -619.10 2013.65   2
  -6   0  20  644.56 1617.32   1
  -6   0  19 1063.02 2147.60   2
  -6   0  19 -557.52 1523.88   1
  -6   0  18 242127.   8807.   2
  -6   0  18 254048.   7337.   1
  -6   0  17  761.85 2065.35   2
  -6   0  17  549.62 1494.69   1
  -6   0  1614148.31 3148.04   2
  -6   0  1614336.71 2365.66   1
  -6   0  15    2.26 1847.03   2
  -6   0  15  499.57 1307.07   1
  -6   0  14 1497.16 1866.89   2
  -6   0  14 1392.60 1453.92   1
  -6   0  13 1639.93 1806.46   2
  -6   0  13 -201.85 1319.16   1
  -6   0  12 312589.   8279.   2
  -6   0  12 374273.   7374.   1
  -6   0  11 -212.40 1089.93   1
  -6   0  1040678.95 3197.28   2
  -6   0  1048764.05 2769.63   1
  -6   0   9  731.35 1355.21   2
  -6   0   9  278.81 1062.57   1
  -6   0   8  764.37 1363.28   2
  -6   0   8  400.60 1032.12   1
  -6   0   7 -217.12 1019.67   1
   6   0  -7  101.90  868.33   3
  -6   0   685895.17 3143.11   2
  -6   0   6 113815.   3852.   1
   6   0  -6 110780.   3701.   3
  -6   0   5 1730.31  884.62   2
  -6   0   5 -258.60 1051.62   1
   6   0  -5 -232.79  844.24   3
  -6   0   4 -309.06 1005.78   1
   6   0  -4  381.41  880.99   3
  -6   0   3 -112.52 1103.10   1
   6   0  -3  -13.59  819.64   3
  -6   0   217064.67 1927.78   1
   6   0  -216908.41 1790.41   3
  -6   0   1 -852.71  997.07   1
   6   0  -1  -43.71  842.64   3
  -6   0   0 273660.   6315.   1
   6   0   0 303264.   5917.   3
  -6   0  -1  461.53 1079.51   1
   6   0   1 -695.71  866.97   3
  -6   0  -2  954.04 1122.17   1
   6   0   2 2887.40 1169.68   3
  -6   0  -3  210.90 1099.41   1
   6   0   3  115.13  930.79   3
   6   0   3  455.06  871.44   2
  -6   0  -4  417.55 1213.82   1
   6   0   4  402.75 1041.41   3
   6   0   4  142.23  986.41   2
  -6   0  -5-1064.06 1031.17   1
   6   0   5  -77.15 1018.67   3
   6   0   5  202.70 1075.68   2
  -6   0  -651763.32 3390.63   1
   6   0   666123.40 3582.03   3
   6   0   665390.68 3132.68   2
  -6   0  -7-1514.14 1161.92   1
   6   0   7 -117.45 1044.02   3
   6   0   7  187.55 1267.09   2
  -6   0  -8 9471.17 2241.52   1
   6   0   812420.47 2113.88   3
   6   0   811570.73 2050.31   2
  -6   0  -9  437.17 1530.10   1
   6   0   9  522.14 1235.72   3
   6   0   9 -895.09 1324.64   2
  -6   0 -10 8194.99 2258.79   1
   6   0  10 7943.12 2001.88   3
   6   0  10 8164.08 2090.56   2
  -6   0 -11 -924.15 1467.65   1
   6   0  11-1005.79 1182.59   3
   6   0  11 -916.16 1343.40   2
  -6   0 -1246658.88 3691.03   1
   6   0  1247594.24 3735.16   3
   6   0  1255196.34 3913.34   2
  -6   0 -13 -414.52 1618.35   1
   6   0  13  356.49 1467.56   3
   6   0  13  131.32 1685.61   2
  -6   0 -1413398.63 2915.96   1
   6   0  14 9288.38 2419.26   3
   6   0  1410991.13 2671.28   2
  -6   0 -15  642.80 1890.49   1
   6   0  15 1377.12 1631.48   3
   6   0  15   31.49 1839.14   2
  -6   0 -16 1016.96 2200.88   1
   6   0  16 1096.93 1636.44   3
   6   0  16 1061.18 1934.12   2
  -6   0 -17  -13.29 1987.26   1
   6   0  17  445.37 1631.70   3
   6   0  17 2021.33 2066.07   2
  -6   0 -18 269543.   9374.   1
   6   0  18 246413.   9159.   3
   6   0  18 271814.   9249.   2
  -6   0 -19 9658.60 2879.97   1
   6   0  19  255.67 1763.49   3
   6   0  19 2452.78 2149.40   2
  -6   0 -2034456.21 4587.85   1
   6   0  2026837.32 3960.76   3
   6   0  2028431.38 4128.24   2
  -6   0 -21 2270.57 2450.17   1
   6   0  21  356.04 2054.88   3
   6   0  21   11.51 2154.15   2
  -6   0 -2229143.11 4598.16   1
   6   0  2232753.37 4592.72   3
   6   0  2227079.41 4287.34   2
  -6   0 -23 5092.79 2999.19   1
   6   0  23 1054.38 2185.10   3
   6   0  23 5182.15 2798.21   2
  -6   0 -24 292812.  10789.   1
   6   0  24 330870.  12224.   3
   6   0  24 311370.  10979.   2
   6   0  25 1005.71 2415.80   3
   6   0  25 3416.00 2597.17   2
  -6   0 -26 3488.25 3065.71   1
   6   0  26 2902.88 3008.52   3
   6   0  26 1760.31 2798.81   2
  -6   0 -27 -486.63 2800.91   1
   6   0  27 -240.98 2815.00   3
   6   0  27 1480.17 2649.00   2
  -6   0 -28 9622.91 3836.61   1
   6   0  28 8701.31 3835.97   3
   6   0  28 7423.97 3370.18   2
  -6   0 -29 3074.90 3001.38   1
   6   0  29 1375.73 2890.12   3
   6   0  29   70.35 2820.88   2
  -6   0 -3019252.81 4772.11   1
   6   0  3021054.93 5289.41   3
   6   0  3016449.32 4346.66   2
  -6   0 -31   32.65 3165.68   1
   6   0  31-2511.57 2820.28   3
   6   0  31 1228.35 2949.33   2
  -6   0 -32  146.04 3128.09   1
   6   0  32   73.34 3444.92   3
   6   0  32 1940.45 2987.03   2
  -6   0 -33 2974.75 3344.13   1
   6   0  33 1230.68 3916.21   3
   6   0  33 2188.28 3219.16   2
  -6   0 -3446097.32 5725.21   1
   6   0  3459515.91 7333.59   3
   6   0  3447170.68 6194.33   2
  -6   0 -35 3718.18 3645.63   1
   6   0  35 3665.89 4064.11   3
   6   0  35-1169.37 2788.39   2
  -6   0 -36 4804.34 3809.73   1
   6   0  36 7031.58 4761.85   3
   6   0  36 6643.47 4039.35   2
  -6   0 -37  469.32 3592.32   1
   6   0  37  388.30 3910.74   3
   6   0  37 1045.40 3124.58   2
  -6   0 -38 4201.23 4426.64   1
   6   0  38 4879.59 4972.58   3
   6   0  38 3359.45 3762.07   2
  -6   0 -39 2672.22 4012.63   1
   6   0  39 4662.70 4742.21   3
   6   0  39  171.25 3232.73   2
  -6   0 -40 9078.35 5071.24   1
   6   0  40 9106.34 5919.59   3
   6   0  40 6887.64 4383.80   2
  -6   0 -41 2335.53 4591.28   1
   6   0  41-1080.15 4701.11   3
   6   0  41 3041.35 3698.86   2
  -6   0 -4233433.28 7054.71   1
   6   0  4226547.01 7395.93   3
   6   0  43 1764.12 4698.76   3
  -6   0 -44  488.34 3934.93   1
   6   0  44 1454.09 4976.93   3
  -6   0 -45 -653.36 3746.94   1
   6   0  45-1438.73 4906.06   3
  -6   0 -46-2142.89 5342.72   2
  -6   0 -46 2819.78 4502.47   1
   6   0  46 1640.87 5902.80   3
  -6   0 -47 -519.30 5628.37   2
  -6   0 -47-1028.95 4187.43   1
   6   0  47 2603.65 5811.28   3
  -6   0 -48 2247.21 5697.88   2
  -6   0 -48 4693.52 4789.00   1
   6   0  48 3741.35 6777.28   3
  -6   0 -49 2530.41 5818.20   2
  -6   0 -49 2945.45 4642.58   1
   6   0  49 3964.76 5974.82   3
  -6   0 -50  210.69 6327.30   2
  -6   0 -50 3280.07 4808.95   1
   6   0  50 2136.28 6274.12   3
  -6   0 -51 -458.04 5473.05   2
  -6   0 -51  -85.93 4735.78   1
   6   0  51 -252.21 6225.86   3
  -6   0 -52  678.94 5971.31   2
  -6   0 -52 -717.69 4361.45   1
   6   0  52  -14.38 5544.73   3
   8   0 -52 -993.56 4571.71   2
   8   0 -51-4963.04 4758.89   2
   8   0 -50  351.43 5308.17   2
   8   0 -49 -223.26 4928.01   2
   8   0 -48 4360.65 5710.55   2
   8   0 -47 2479.84 5396.03   2
   8   0 -46 2732.64 5414.58   2
   8   0 -45  680.35 4728.22   2
   8   0 -44 3517.95 5875.62   2
   8   0 -43-2104.63 4364.23   2
   8   0 -43-3240.79 3844.36   1
   8   0 -42-2044.94 3774.16   1
   8   0 -41-2154.13 3567.67   1
   8   0 -40 5438.56 4173.29   1
   8   0 -39 -751.59 3441.68   1
   8   0 -38 9817.90 4463.88   1
  -8   0  37  860.09 2966.59   2
   8   0 -37-1568.69 3349.18   1
  -8   0  36 6643.44 3808.04   2
   8   0 -3610717.81 4343.12   1
  -8   0  35 1311.83 3002.02   2
   8   0 -35 2121.65 3451.04   1
  -8   0  3418327.99 4768.30   2
   8   0 -3427214.13 5049.80   1
  -8   0  33  617.16 2807.14   2
   8   0 -33 -170.50 3167.92   1
  -8   0  3221768.63 4827.03   2
   8   0 -3221801.40 4693.68   1
  -8   0  31 -406.84 2663.14   2
   8   0 -31 -995.74 3113.43   1
  -8   0  30  545.19 2660.98   2
   8   0 -30  640.34 3100.76   1
  -8   0  29 1196.47 2716.92   2
   8   0 -29 -630.30 2913.38   1
  -8   0  28 106376.   7312.   2
   8   0 -28 110162.   6736.   1
  -8   0  27 1771.62 2849.41   2
   8   0 -27-2210.63 2716.02   1
  -8   0  26 3376.44 2987.97   2
  -8   0  25 -840.27 2334.30   2
  -8   0  25 1454.07 2067.33   1
  -8   0  24 4746.71 2985.41   2
  -8   0  24 6519.25 2524.10   1
  -8   0  23 3455.47 2435.33   2
  -8   0  23  183.77 1881.61   1
  -8   0  22 322755.  11003.   2
  -8   0  22 327189.   9177.   1
  -8   0  21 1555.70 2322.10   2
  -8   0  21 -455.04 1799.10   1
  -8   0  20  557.99 2021.91   2
  -8   0  20  316.01 1788.06   1
  -8   0  19   77.08 2177.42   2
  -8   0  19  -81.72 1490.26   1
  -8   0  1812250.26 3193.18   2
  -8   0  1816611.09 2764.28   1
  -8   0  17  976.96 1936.40   2
  -8   0  17   -9.45 1535.73   1
  -8   0  1628242.71 3809.95   2
  -8   0  1627952.08 2752.28   1
  -8   0  15   -8.91 1757.08   2
  -8   0  15 1143.29 1537.80   1
  -8   0  14 6655.32 2420.93   2
  -8   0  14 6779.87 1990.91   1
  -8   0  13  699.28 1706.59   2
  -8   0  13   82.73 1351.26   1
  -8   0  12 1049.55 1662.17   2
  -8   0  12  558.13 1314.07   1
  -8   0  11 -148.26 1338.84   2
  -8   0  11 1161.35 1332.77   1
   8   0 -11   76.54 1122.17   3
  -8   0  10 7089.63 1960.53   2
  -8   0  1012351.21 2114.85   1
   8   0 -1010092.46 1827.69   3
  -8   0   9  -72.13 1151.89   2
  -8   0   9   51.10 1216.75   1
   8   0  -9  398.50 1206.97   3
  -8   0   8  225.23 1042.47   2
  -8   0   8 -339.72 1252.72   1
   8   0  -8  312.57 1088.95   3
  -8   0   7 -660.13 1150.60   1
   8   0  -7  425.91 1103.29   3
  -8   0   624341.85 2518.60   1
   8   0  -622989.37 2205.75   3
  -8   0   5 -366.60 1236.83   1
   8   0  -5  -88.78 1022.45   3
  -8   0   4 290859.   7120.   1
   8   0  -4 338716.   7113.   3
  -8   0   3 -445.49 1212.93   1
   8   0  -3 -453.16 1037.49   3
  -8   0   2 4836.68 1695.78   1
   8   0  -2 5630.48 1569.74   3
  -8   0   1  232.98 1245.78   1
   8   0  -1  554.76 1090.13   3
  -8   0   0  153.79 1245.85   1
   8   0   0  762.19 1144.78   3
  -8   0  -1 -242.10 1191.00   1
   8   0   1 -458.13 1006.68   3
  -8   0  -2 2077.47 1552.72   1
   8   0   2 3334.19 1381.99   3
  -8   0  -3 -848.34 1106.36   1
   8   0   3  136.13 1054.62   3
  -8   0  -4 1626.71 1443.15   1
   8   0   4  744.05 1197.85   3
   8   0   4 -223.53  946.34   2
  -8   0  -5 -302.18 1271.10   1
   8   0   5   65.94 1121.00   3
   8   0   5 -310.35 1102.27   2
  -8   0  -624052.36 3118.40   1
   8   0   619735.00 2439.12   3
   8   0   620602.07 2127.54   2
  -8   0  -7 -231.50 1279.05   1
   8   0   7  447.71 1275.19   3
   8   0   7 1467.15 1436.81   2
  -8   0  -8 372698.   9513.   1
   8   0   8 452067.  10072.   3
   8   0   8 477176.   8641.   2
  -8   0  -9  976.04 1781.75   1
   8   0   9 -521.79 1294.48   3
   8   0   9 1788.88 1554.24   2
  -8   0 -1049220.28 4050.76   1
   8   0  1057930.55 4168.16   3
   8   0  1049579.02 3519.92   2
  -8   0 -11 -678.60 1610.71   1
   8   0  11  937.01 1450.67   3
   8   0  11  -10.65 1535.44   2
  -8   0 -1243048.70 4048.13   1
   8   0  1244489.18 3965.94   3
   8   0  1245871.72 3728.50   2
  -8   0 -13  112.07 1777.99   1
   8   0  13  735.08 1577.37   3
   8   0  13 3662.11 2046.53   2
  -8   0 -14 448607.  11558.   1
   8   0  14 528982.  12669.   3
   8   0  14 604569.  12248.   2
   8   0  15 -180.47 1550.50   3
   8   0  15 3150.54 2049.99   2
  -8   0 -1612506.01 3256.24   1
   8   0  1610158.94 2840.13   3
   8   0  1611431.21 2874.93   2
  -8   0 -17  498.47 2319.21   1
   8   0  17  147.08 1762.94   3
   8   0  17 -769.56 1938.80   2
  -8   0 -1820562.29 3895.35   1
   8   0  1819090.13 3533.02   3
   8   0  1824847.44 3818.15   2
  -8   0 -19 2549.37 2537.96   1
   8   0  19 -346.28 1856.04   3
   8   0  19 2805.32 2406.48   2
  -8   0 -20 340447.  11420.   1
   8   0  20 368916.  12128.   3
   8   0  20 381350.  11307.   2
   8   0  21 1358.11 2212.92   3
   8   0  21 4109.54 2488.29   2
  -8   0 -22 5192.24 3336.92   1
   8   0  22 4149.73 2716.85   3
   8   0  22 3732.81 2627.41   2
  -8   0 -23  -37.87 2609.24   1
   8   0  23  965.72 2358.63   3
   8   0  23 2960.81 2551.35   2
  -8   0 -2444189.21 5227.09   1
   8   0  2450684.86 5639.35   3
   8   0  2444766.06 4779.59   2
  -8   0 -25 3558.31 2934.47   1
   8   0  25-1012.88 2230.79   3
   8   0  25  224.02 2331.90   2
  -8   0 -26  967.12 2809.16   1
   8   0  26 4348.76 3153.52   3
   8   0  26 3876.90 2986.64   2
  -8   0 -27 1304.80 2930.17   1
   8   0  27 -528.01 2656.75   3
   8   0  27  402.31 2799.11   2
  -8   0 -28 2233.17 3220.92   1
   8   0  28  157.48 2683.48   3
   8   0  28 1419.96 2772.86   2
  -8   0 -29-1153.31 2886.99   1
   8   0  29  383.88 2748.65   3
   8   0  29 1521.29 2900.84   2
  -8   0 -30   88.95 3189.36   1
   8   0  30 2738.05 3593.02   3
   8   0  30 -111.74 2720.58   2
  -8   0 -31  499.91 3274.34   1
   8   0  31  -15.10 3575.68   3
   8   0  31 -114.51 2938.98   2
  -8   0 -3245062.03 6747.39   1
   8   0  3235186.14 6534.73   3
   8   0  3236968.05 5597.66   2
  -8   0 -33 1616.82 3448.73   1
   8   0  33 2680.43 3915.36   3
   8   0  33 1187.22 2912.00   2
  -8   0 -34 5682.91 4138.95   1
   8   0  34 2876.42 4262.67   3
   8   0  34 4829.75 3829.03   2
  -8   0 -35 -592.68 3352.52   1
   8   0  35 3109.09 4218.37   3
   8   0  35 -262.82 3152.32   2
  -8   0 -36 3398.42 3926.35   1
   8   0  36 7363.31 4772.43   3
   8   0  36 1434.53 3355.02   2
  -8   0 -37-1583.67 3268.65   1
   8   0  37-1730.90 4132.41   3
   8   0  37-1002.05 2990.43   2
  -8   0 -3813567.65 5184.67   1
   8   0  3815283.75 5993.72   3
   8   0  3811720.74 4565.02   2
  -8   0 -39  361.16 3885.07   1
   8   0  39 -389.09 4567.77   3
   8   0  39   85.76 3285.15   2
  -8   0 -40 2641.58 4344.58   1
   8   0  40  -97.42 4117.11   3
  -8   0 -41 1036.74 3917.15   1
   8   0  41  261.20 4701.58   3
  -8   0 -42  480.34 3799.86   1
   8   0  42  544.61 4542.34   3
  -8   0 -43-1349.84 3678.45   1
   8   0  43 4019.62 4987.35   3
  -8   0 -4411936.91 5339.08   1
   8   0  44 8936.14 6083.88   3
  -8   0 -45  523.68 5690.35   2
  -8   0 -45  818.27 4136.63   1
   8   0  45  866.53 5799.11   3
  -8   0 -4610996.25 7567.95   2
  -8   0 -4610034.10 5654.28   1
   8   0  4611561.18 7226.33   3
  -8   0 -47 1557.32 5764.90   2
  -8   0 -47 -523.93 4320.38   1
   8   0  47 1330.26 5685.36   3
  -8   0 -48 7316.19 6619.01   2
  -8   0 -48 8911.21 5731.68   1
   8   0  48 3717.56 6279.98   3
  -8   0 -49 2761.93 6154.36   2
  -8   0 -49-1383.93 4432.17   1
   8   0  49  214.13 6445.52   3
  -8   0 -50 3091.05 6186.31   2
  -8   0 -50 1058.75 4780.59   1
   8   0  50 7321.13 7364.47   3
  -8   0 -51 2581.55 6632.03   2
  -8   0 -51   57.89 4830.70   1
   8   0  51 2453.47 6508.09   3
  10   0 -51 4980.79 5471.34   2
  10   0 -50-2061.24 4892.85   2
  10   0 -49 -187.41 4853.86   2
  10   0 -48 3048.29 5457.96   2
  10   0 -47-4894.91 4018.68   2
  10   0 -46-3031.30 4312.37   2
  10   0 -45 -234.06 4469.23   2
  10   0 -44-2138.27 4259.07   2
  10   0 -43 1075.35 5053.64   2
  10   0 -42 5689.50 5508.19   2
  10   0 -41-1190.47 4733.49   2
  10   0 -41  118.80 4083.77   1
  10   0 -40 2475.73 4695.53   2
  10   0 -40 5352.95 4614.10   1
  10   0 -39 2759.55 3860.03   1
  10   0 -3844066.84 6543.20   1
  10   0 -37 2117.65 3777.89   1
  10   0 -36  218.37 3495.68   1
  10   0 -35  231.73 3518.82   1
  10   0 -34 5615.50 3888.19   1
 -10   0  33 1612.72 2928.12   2
  10   0 -33 -184.26 3460.94   1
 -10   0  3274253.91 6688.05   2
  10   0 -3285810.80 6629.32   1
 -10   0  31-3278.05 2360.13   2
  10   0 -31 -370.14 3368.12   1
 -10   0  30 2058.83 3002.77   2
 -10   0  29  952.22 2547.89   2
 -10   0  28 -609.56 2347.92   2
 -10   0  28-1617.17 2136.81   1
 -10   0  27 2121.23 2568.81   2
 -10   0  27  576.70 2212.01   1
 -10   0  26 142289.   8166.   2
 -10   0  26 153769.   7042.   1
 -10   0  25  479.59 2525.72   2
 -10   0  25 2004.99 2363.76   1
 -10   0  24 4398.69 3075.49   2
 -10   0  24 6087.98 2699.96   1
 -10   0  23  509.76 2010.70   2
 -10   0  23  888.54 2034.79   1
 -10   0  22 5833.42 2796.93   2
 -10   0  22 7231.01 2585.20   1
 -10   0  21  578.93 1904.85   2
 -10   0  21 -883.64 1704.60   1
 -10   0  2027390.16 4148.38   2
 -10   0  2030874.20 3278.52   1
 -10   0  19-1004.30 1723.78   2
 -10   0  19-1449.49 1751.15   1
 -10   0  18 2982.16 2302.65   2
 -10   0  18 4135.76 2307.04   1
 -10   0  17  169.20 1614.88   2
 -10   0  17 -426.69 1774.04   1
 -10   0  16  554.26 1570.41   2
 -10   0  16 -182.88 1492.03   1
 -10   0  15 -223.63 1311.66   2
 -10   0  15-1165.43 1511.25   1
  10   0 -15  960.66 1542.38   3
 -10   0  14  415.00 1599.81   2
 -10   0  14 1324.35 1715.39   1
  10   0 -14 1251.66 1615.94   3
 -10   0  13  104.87 1380.44   2
 -10   0  13 -227.66 1582.82   1
  10   0 -13  315.57 1456.80   3
 -10   0  12 1650.23 1592.96   2
 -10   0  12 1237.50 1545.70   1
  10   0 -12 1691.31 1576.74   3
 -10   0  11  497.27 1512.35   1
  10   0 -11  174.14 1346.05   3
 -10   0  1021631.80 2879.20   1
  10   0 -1018559.41 2514.40   3
 -10   0   9  333.84 1603.43   1
  10   0  -9  888.76 1363.25   3
  10   0  -9  143.62 1285.28   2
 -10   0   854107.59 3655.05   1
  10   0  -848997.35 3324.91   3
  10   0  -844404.01 2670.88   2
 -10   0   7 -576.49 1380.82   1
  10   0  -7  792.77 1272.49   3
 -10   0   6 3392.53 1846.30   1
  10   0  -6 1815.44 1415.89   3
 -10   0   5 -325.28 1339.08   1
  10   0  -5  281.19 1338.56   3
 -10   0   4 1899.55 1606.32   1
  10   0  -4   33.74 1238.08   3
 -10   0   3 -534.04 1387.76   1
  10   0  -3  345.29 1288.58   3
 -10   0   282812.05 4595.27   1
  10   0  -288994.99 4240.31   3
 -10   0   1 -631.78 1302.07   1
  10   0  -1 -579.59 1137.05   3
 -10   0   0  966.49 1641.86   1
  10   0   0 2927.49 1575.54   3
 -10   0  -1  242.05 1405.42   1
  10   0   1 -517.80 1140.06   3
 -10   0  -2 1430.06 1639.10   1
  10   0   2 1763.94 1472.96   3
 -10   0  -3  299.73 1463.39   1
  10   0   3  223.36 1217.79   3
 -10   0  -495420.89 5255.91   1
  10   0   4 125640.   5344.   3
 -10   0  -5 -411.33 1417.22   1
  10   0   5  500.83 1462.87   3
  10   0   5  101.96 1038.88   2
 -10   0  -6 4523.71 2151.09   1
  10   0   6 4113.90 1770.03   3
  10   0   6 2247.23 1368.05   2
 -10   0  -7  164.81 1562.74   1
  10   0   7 -654.87 1313.04   3
  10   0   7 -257.09 1221.16   2
 -10   0  -838737.84 3836.75   1
  10   0   854292.01 4170.22   3
  10   0   838205.46 2886.25   2
 -10   0  -9  -24.99 1835.97   1
  10   0   9  499.47 1548.19   3
  10   0   9 1322.64 1678.18   2
 -10   0 -10 663826.  14161.   1
  10   0  10 852454.  15352.   3
  10   0  10 781619.  11891.   2
 -10   0 -11 3440.03 2256.39   1
  10   0  11 -111.64 1557.67   3
  10   0  11 1851.06 1927.94   2
 -10   0 -1232531.29 3884.36   1
  10   0  1239188.86 3967.42   3
  10   0  1232407.78 3281.06   2
 -10   0 -13 3016.20 2318.39   1
  10   0  13-1112.65 1498.07   3
  10   0  13 -190.19 1743.76   2
 -10   0 -1429965.25 4365.89   1
  10   0  1436206.61 4073.18   3
  10   0  1428442.86 3359.89   2
 -10   0 -15 1190.27 2319.69   1
  10   0  15  111.32 1658.72   3
  10   0  15 2827.63 2107.94   2
 -10   0 -16 128317.   7190.   1
  10   0  16 157109.   7778.   3
  10   0  16 148079.   6591.   2
 -10   0 -17 5001.74 2844.57   1
  10   0  17 -817.91 1701.63   3
  10   0  17  868.37 2110.28   2
 -10   0 -18  258.71 2507.20   1
  10   0  18  597.30 1837.41   3
  10   0  18 -229.97 2035.52   2
 -10   0 -19-1003.61 2535.63   1
  10   0  19 1045.98 1958.35   3
  10   0  19-1597.51 1823.04   2
 -10   0 -20 3161.50 2957.96   1
  10   0  20 2396.53 2603.43   3
  10   0  20 4302.15 2884.17   2
 -10   0 -21 1401.20 2927.88   1
  10   0  21 1039.02 2349.83   3
  10   0  21 -611.06 2100.30   2
 -10   0 -22  188.11 2635.45   1
  10   0  22 2140.10 2310.99   3
  10   0  22 1246.05 2430.87   2
 -10   0 -23  799.32 2752.16   1
  10   0  23  955.75 2357.12   3
  10   0  23 -976.98 2238.18   2
 -10   0 -24  950.18 2791.74   1
  10   0  24 1567.60 2532.58   3
  10   0  24 1528.88 2604.70   2
 -10   0 -25 -904.61 2412.93   1
  10   0  25 1230.06 2775.56   3
  10   0  25 -142.87 2483.96   2
 -10   0 -26 6966.80 3874.86   1
  10   0  26 4871.15 3255.43   3
  10   0  26 5694.69 3049.94   2
 -10   0 -27 1299.77 3262.61   1
  10   0  27-1807.62 2866.42   3
  10   0  27 -181.28 2681.02   2
 -10   0 -2856959.08 7053.56   1
  10   0  2858169.88 6607.17   3
  10   0  2840924.22 5028.52   2
 -10   0 -29 2102.21 3156.12   1
  10   0  29 2589.14 3270.17   3
  10   0  29-1305.55 2627.27   2
 -10   0 -30 -364.15 3047.69   1
  10   0  30 -512.08 2967.19   3
  10   0  30-1192.88 2769.63   2
 -10   0 -31  476.82 3026.66   1
  10   0  31  316.64 3478.88   3
  10   0  31  653.28 2797.53   2
 -10   0 -32 1733.86 3274.87   1
  10   0  32 1266.07 3640.48   3
  10   0  32 -170.15 2895.60   2
 -10   0 -33-2096.75 3215.26   1
  10   0  33  484.47 3738.27   3
  10   0  33 1607.79 3010.46   2
 -10   0 -34 1326.90 3731.09   1
  10   0  34 1744.45 4292.72   3
  10   0  34 3729.07 3537.80   2
 -10   0 -35-1886.65 3209.49   1
  10   0  35-1788.92 3759.10   3
  10   0  35 -243.24 3028.13   2
 -10   0 -36 4614.42 4351.41   1
  10   0  36 4364.94 4471.67   3
  10   0  36-1086.25 3088.21   2
 -10   0 -37 1044.86 3997.50   1
  10   0  37 -142.78 4476.70   3
  10   0  37-3233.96 2772.97   2
 -10   0 -38   -7.16 3960.07   1
  10   0  38-3628.75 3967.49   3
 -10   0 -39 1908.23 4035.20   1
  10   0  39-2192.62 4554.77   3
 -10   0 -40 1387.89 4123.05   1
  10   0  40 -141.77 4345.42   3
 -10   0 -41  757.54 3745.73   1
  10   0  41-1506.99 4382.73   3
 -10   0 -42 9158.14 6288.33   2
 -10   0 -42 5804.59 4691.93   1
  10   0  4214516.64 6468.58   3
 -10   0 -43 4661.36 5800.18   2
 -10   0 -43 1673.74 4114.54   1
  10   0  43  510.16 4926.94   3
 -10   0 -44 6790.48 6086.76   2
 -10   0 -44 2372.45 4485.10   1
  10   0  44 4994.74 6037.63   3
 -10   0 -45  837.17 5636.49   2
 -10   0 -45 3006.90 4635.92   1
  10   0  45 4856.04 6070.06   3
 -10   0 -4613755.98 7300.08   2
 -10   0 -4612633.93 6046.05   1
  10   0  4619750.57 7933.41   3
 -10   0 -47  299.88 5641.03   2
 -10   0 -47-2194.76 4066.90   1
  10   0  47 1202.54 5808.38   3
 -10   0 -48 5529.66 6486.27   2
 -10   0 -48 4632.83 5101.92   1
  10   0  48 4607.33 6403.13   3
 -10   0 -49  302.72 6454.00   2
 -10   0 -49  274.80 4697.93   1
  10   0  49 2678.48 6169.47   3
 -10   0 -50 5949.08 6654.63   2
 -10   0 -50 6014.94 5490.98   1
  10   0  50 7960.30 7150.30   3
  12   0 -50-4313.42 4747.08   2
  12   0 -49-1529.65 4866.21   2
  12   0 -48-1868.42 4461.33   2
  12   0 -47 -942.46 4464.02   2
  12   0 -4610741.63 6321.19   2
  12   0 -45 2460.19 4615.96   2
  12   0 -44 -846.85 4985.89   2
  12   0 -43-1491.32 3954.02   2
  12   0 -42 8919.67 5517.66   2
  12   0 -41 7434.92 4902.06   2
  12   0 -40-1603.27 3826.83   2
  12   0 -39 1294.33 4289.62   2
  12   0 -39  959.91 4325.62   1
  12   0 -38   29.54 4027.89   2
  12   0 -38 2369.38 4410.88   1
  12   0 -37-1888.92 4041.09   2
  12   0 -37 5106.82 4313.01   1
  12   0 -3678607.65 9602.67   2
  12   0 -3683887.58 7398.15   1
  12   0 -35 2481.93 4275.67   2
  12   0 -35 1658.32 3830.80   1
  12   0 -34 5785.08 4198.68   1
 -12   0  31   27.94 2502.44   1
 -12   0  3051542.24 4987.30   1
 -12   0  29  654.19 2577.65   1
 -12   0  28 7552.78 3007.32   1
 -12   0  27 -205.36 2269.91   1
 -12   0  2615160.19 3632.99   1
 -12   0  25 -446.66 2067.77   1
 -12   0  2426383.39 4019.94   1
 -12   0  23 1265.01 2302.13   1
 -12   0  22 3297.87 2574.78   1
 -12   0  21  228.46 2002.44   1
  12   0 -21  159.85 2041.63   3
 -12   0  20 1767.08 2263.03   1
  12   0 -20 1782.55 2187.46   3
 -12   0  19 1984.53 1975.41   1
  12   0 -19 1124.53 1947.36   3
 -12   0  1871959.91 4584.63   1
  12   0 -1874281.41 4940.91   3
 -12   0  17 -654.01 1795.13   1
  12   0 -17  160.60 1622.18   3
 -12   0  16 5521.53 2370.93   1
  12   0 -16 6332.67 2332.94   3
 -12   0  15  392.79 1992.98   1
  12   0 -15   40.27 1636.87   3
 -12   0  1412606.94 2871.94   1
  12   0 -14 7972.93 2241.09   3
  12   0 -14 7669.20 2489.55   2
 -12   0  13 -306.04 1619.23   1
  12   0 -13  798.92 1427.56   3
  12   0 -13 -641.30 1548.50   2
 -12   0  1214842.28 2924.17   1
  12   0 -1211957.56 2398.87   3
  12   0 -12 9368.25 2219.99   2
 -12   0  11-1064.89 1722.19   1
  12   0 -11  846.03 1434.58   3
  12   0 -11   45.78 1293.76   2
 -12   0  1017971.88 3065.37   1
  12   0 -1015767.75 2577.19   3
  12   0 -1016143.01 2145.02   2
 -12   0   9-1239.20 1612.64   1
  12   0  -9  -28.42 1352.84   3
  12   0  -9  -56.85 1014.53   2
 -12   0   8 7659.53 2438.37   1
  12   0  -8 5213.91 1938.10   3
 -12   0   7-1350.86 1595.83   1
  12   0  -7  -21.47 1392.97   3
 -12   0   621917.28 3309.21   1
  12   0  -625685.51 2882.36   3
 -12   0   5 -351.84 1799.29   1
  12   0  -5 -347.42 1473.29   3
 -12   0   4  372.76 1724.72   1
  12   0  -4  809.72 1619.44   3
 -12   0   3  -77.23 1772.54   1
  12   0  -3  342.20 1564.53   3
 -12   0   229940.28 3420.39   1
  12   0  -239954.39 3427.20   3
 -12   0   1 -347.77 1806.08   1
  12   0  -1 -389.81 1464.33   3
 -12   0   0 260267.   8821.   1
  12   0   0 262186.   7776.   3
 -12   0  -1 -600.89 1763.79   1
  12   0   1 -277.66 1491.69   3
 -12   0  -228233.46 3525.29   1
  12   0   232818.20 3300.15   3
 -12   0  -3-1074.58 1686.96   1
  12   0   3 -234.68 1478.78   3
 -12   0  -472589.52 5154.46   1
  12   0   481562.35 4855.88   3
 -12   0  -5  372.58 1979.95   1
  12   0   5 1363.27 1707.95   3
 -12   0  -6 495943.  12713.   1
  12   0   6 578441.  12365.   3
 -12   0  -7  329.44 1780.94   1
  12   0   7 1441.37 1786.60   3
 -12   0  -822999.85 3832.02   1
  12   0   824285.94 3432.50   3
 -12   0  -9   30.78 1706.64   1
  12   0   9-1269.57 1552.60   3
  12   0   9 -670.02 1304.18   2
 -12   0 -1034873.29 4541.27   1
  12   0  1038496.84 4027.44   3
  12   0  1040122.37 3094.09   2
 -12   0 -11   63.07 1798.51   1
  12   0  11  633.52 1748.93   3
  12   0  11  414.01 1627.44   2
 -12   0 -12 177441.   8404.   1
  12   0  12 200731.   8392.   3
  12   0  12 189758.   6419.   2
 -12   0 -13 4632.21 2636.92   1
  12   0  13  831.61 1925.48   3
  12   0  13  775.60 1855.36   2
 -12   0 -1410320.13 3485.09   1
  12   0  14 7672.24 2681.88   3
  12   0  14 9495.33 2516.70   2
 -12   0 -15 1062.06 2424.31   1
  12   0  15  642.22 1926.67   3
  12   0  15 -532.56 1851.75   2
 -12   0 -1619467.07 4247.26   1
  12   0  1621863.26 3852.06   3
  12   0  1621526.80 3336.82   2
 -12   0 -17 3580.63 2727.20   1
  12   0  17   82.35 1976.41   3
  12   0  17 -883.62 2000.16   2
 -12   0 -18 1494.79 2746.78   1
  12   0  18 1764.11 2236.70   3
  12   0  18 1904.03 2200.62   2
 -12   0 -19 -801.16 2225.03   1
  12   0  19  483.24 2172.77   3
  12   0  19 1960.64 2118.29   2
 -12   0 -20 3985.50 3179.68   1
  12   0  20  681.52 2287.56   3
  12   0  20 1276.10 2362.22   2
 -12   0 -21 -372.08 2815.25   1
  12   0  21   49.82 2005.55   3
  12   0  21 -244.22 2178.50   2
 -12   0 -22 2011.40 3214.44   1
  12   0  22 2364.67 2674.40   3
  12   0  22 2939.83 2573.01   2
 -12   0 -23 2512.97 3146.43   1
  12   0  23 -246.51 2442.72   3
  12   0  23 2927.10 2524.20   2
 -12   0 -24 112882.   8172.   1
  12   0  24 141021.   8936.   3
  12   0  24 123444.   7136.   2
  12   0  25 1592.86 3011.48   3
  12   0  25 1515.56 2836.65   2
 -12   0 -26 8190.96 4148.45   1
  12   0  2610260.63 4084.79   3
  12   0  2610546.38 3463.16   2
 -12   0 -27 -268.17 3463.49   1
  12   0  27-1201.21 2878.30   3
  12   0  27  315.38 2641.70   2
 -12   0 -28 3530.81 3826.62   1
  12   0  28 4792.29 3610.65   3
  12   0  28 3064.04 3177.70   2
 -12   0 -29 -863.02 3233.98   1
  12   0  29-1888.73 2797.98   3
  12   0  29  995.06 2749.01   2
 -12   0 -30 2515.18 3702.54   1
  12   0  30  774.00 3259.46   3
  12   0  30  871.76 3009.26   2
 -12   0 -31  561.97 3478.25   1
  12   0  31-1831.04 3169.03   3
  12   0  31 -988.47 2822.25   2
 -12   0 -32 2375.57 3620.10   1
  12   0  32 1040.90 3684.27   3
  12   0  32-2263.49 2887.49   2
 -12   0 -33 1738.22 3841.89   1
  12   0  33  313.23 3807.24   3
  12   0  33  283.28 3070.30   2
 -12   0 -34 1416.04 3855.38   1
  12   0  34 1928.43 4149.28   3
 -12   0 -35-3358.60 3345.76   1
  12   0  35 -534.17 3761.87   3
 -12   0 -36 -754.20 3823.98   1
  12   0  36 6293.93 4974.03   3
 -12   0 -37  818.86 4005.35   1
  12   0  37 1122.28 4594.01   3
 -12   0 -3810248.02 5318.94   1
  12   0  3819375.23 6250.76   3
 -12   0 -39 4143.44 4921.14   2
 -12   0 -39 -433.87 3818.79   1
  12   0  39 -542.75 4493.72   3
 -12   0 -40 7248.16 5490.32   2
 -12   0 -40 9949.00 5708.27   1
 -12   0 -41  -67.15 3988.61   1
  12   0  41-2057.55 4858.77   3
 -12   0 -4235442.55 8470.47   2
 -12   0 -4223076.89 6723.38   1
  12   0  4230022.94 8017.78   3
 -12   0 -43 3627.22 5385.56   2
 -12   0 -43 5901.00 4814.80   1
  12   0  43-1227.24 5334.96   3
 -12   0 -44 3427.27 5728.68   2
 -12   0 -44 5722.40 5149.13   1
  12   0  44 6356.13 6254.19   3
 -12   0 -45 2422.54 5549.27   2
 -12   0 -45 1452.70 4548.25   1
  12   0  45-2460.69 5254.40   3
 -12   0 -4622403.92 8660.32   2
 -12   0 -4619416.79 6724.40   1
  12   0  4623876.54 8018.12   3
 -12   0 -47 1094.94 6037.36   2
 -12   0 -47 3237.01 5238.22   1
  12   0  47 2205.84 5961.42   3
 -12   0 -48 7887.93 7526.56   2
 -12   0 -48 5764.13 5956.43   1
  12   0  48 9173.07 7177.84   3
 -12   0 -49-2252.54 4312.66   1
  14   0 -49  413.78 5019.40   2
  14   0 -48    0.00 4660.58   2
  14   0 -47  831.40 4804.74   2
  14   0 -4620054.43 7119.32   2
  14   0 -45-1163.98 4331.50   2
  14   0 -44 1424.62 4762.93   2
  14   0 -43-1499.74 4156.65   2
  14   0 -42  495.79 4364.49   2
  14   0 -41-1711.92 4571.19   2
  14   0 -4025602.69 7265.49   2
  14   0 -39  945.92 4325.74   2
  14   0 -38 -171.82 3728.96   2
  14   0 -37 -675.19 3934.53   2
  14   0 -37  958.23 4390.10   1
  14   0 -36 -651.51 4407.27   2
  14   0 -36 4213.91 4466.82   1
  14   0 -35-4197.48 3327.61   2
 -14   0  3414786.76 4275.52   1
  14   0 -34 8321.26 5292.31   2
 -14   0  33 -726.69 2640.82   1
  14   0 -33  -11.23 3681.87   2
 -14   0  3214629.14 4097.28   1
  14   0 -3212723.47 5304.04   2
 -14   0  31  625.76 2878.20   1
  14   0 -31  653.79 3683.95   2
 -14   0  30 5073.70 3044.85   1
  14   0 -30 4574.86 4171.96   2
 -14   0  29-2299.28 2712.09   1
  14   0 -29  186.49 3500.35   2
 -14   0  2814450.27 3980.59   1
  14   0 -2811469.46 4068.81   3
  14   0 -2813167.99 5218.26   2
 -14   0  27  715.47 2779.64   1
  14   0 -27-2564.36 2506.85   3
  14   0 -27 -421.12 3190.16   2
 -14   0  2611934.84 3620.37   1
  14   0 -26 7794.37 3391.59   3
  14   0 -26 8725.26 4506.99   2
 -14   0  25  625.35 2201.04   1
  14   0 -25-1096.32 2423.61   3
  14   0 -25 -609.41 3217.46   2
 -14   0  2427556.03 4247.29   1
  14   0 -2421427.21 4078.56   3
  14   0 -2423230.32 5340.90   2
 -14   0  23   42.74 2318.91   1
  14   0 -23 -716.09 2228.18   3
  14   0 -23 1471.10 3051.39   2
 -14   0  22  615.54 2226.57   1
  14   0 -22 -722.16 2143.38   3
  14   0 -22 2068.40 3111.18   2
 -14   0  21 1623.50 2351.96   1
  14   0 -21 -422.65 2213.23   3
  14   0 -21 -331.67 2735.60   2
 -14   0  2017627.46 3631.27   1
  14   0 -2011626.29 3045.26   3
  14   0 -2016648.87 4110.28   2
 -14   0  19 -157.09 2320.06   1
  14   0 -19  164.57 2089.40   3
  14   0 -19  141.39 2497.83   2
 -14   0  18 5682.98 2890.62   1
  14   0 -18 6260.11 2521.13   3
  14   0 -18 5565.92 3014.87   2
 -14   0  17-2177.76 1645.08   1
  14   0 -17 -243.35 1859.51   3
  14   0 -17 -104.34 2070.81   2
 -14   0  16 1875.83 2147.74   1
  14   0 -16 1303.14 1933.42   3
  14   0 -16 1426.12 2023.83   2
 -14   0  15   16.94 1860.65   1
  14   0 -15  988.42 1840.26   3
  14   0 -15 -211.59 1781.91   2
 -14   0  1420212.62 3487.94   1
  14   0 -1415831.33 2918.14   3
  14   0 -1416255.66 2877.22   2
 -14   0  13 -146.92 2036.33   1
  14   0 -13 -491.42 1620.84   3
  14   0 -13  363.94 1572.32   2
 -14   0  12 1150.01 2112.11   1
  14   0 -12  -76.63 1814.06   3
  14   0 -12 1461.53 1475.25   2
 -14   0  11  331.47 1923.51   1
  14   0 -11 1937.44 1881.69   3
  14   0 -11 -276.91 1162.60   2
 -14   0  10 121932.   6201.   1
  14   0 -10 116507.   5737.   3
 -14   0   9 -298.91 1895.36   1
  14   0  -9  726.25 1739.36   3
 -14   0   8 6171.28 2793.95   1
  14   0  -8 5243.52 2256.85   3
 -14   0   7 -351.67 1816.64   1
  14   0  -7  568.92 1764.49   3
 -14   0   6  346.95 2074.50   1
  14   0  -6  243.24 1791.75   3
 -14   0   5 -863.99 1830.27   1
  14   0  -5 -826.92 1611.29   3
 -14   0   430339.43 4204.01   1
  14   0  -430892.11 3397.79   3
 -14   0   3 -400.70 2041.11   1
  14   0  -3  393.53 1712.93   3
 -14   0   2 1123.59 2072.28   1
  14   0  -2 1192.97 1831.14   3
 -14   0   1 -670.59 1919.81   1
  14   0  -1  135.76 1619.04   3
 -14   0   025461.48 4095.26   1
  14   0   029151.04 3608.65   3
 -14   0  -1  632.72 2180.66   1
  14   0   1 1245.28 1710.62   3
 -14   0  -2 348330.  11168.   1
  14   0   2 397621.  10494.   3
 -14   0  -3 2108.84 2254.35   1
  14   0   3 1028.22 1805.34   3
 -14   0  -428480.00 4356.47   1
  14   0   430232.46 3702.15   3
 -14   0  -5 -346.97 2039.16   1
  14   0   5 -222.58 1789.70   3
 -14   0  -6 3949.58 2572.45   1
  14   0   6 5745.69 2505.32   3
 -14   0  -7 -137.06 1988.34   1
  14   0   7  229.37 1774.51   3
 -14   0  -822734.55 2180.60   2
 -14   0  -825862.48 4362.99   1
  14   0   831785.79 4075.26   3
 -14   0  -9 1756.59 1339.04   2
 -14   0  -9  234.19 2075.10   1
  14   0   9-1212.45 1624.52   3
 -14   0 -10  134.54 1314.05   2
 -14   0 -10 -620.53 2089.52   1
  14   0  10  -32.00 1865.81   3
 -14   0 -11  120.24 2046.06   1
  14   0  11 -144.02 1864.14   3
 -14   0 -12 -366.88 2315.32   1
  14   0  12  323.53 1910.13   3
 -14   0 -13  958.52 2503.53   1
  14   0  13   67.68 2096.47   3
 -14   0 -14 6347.04 3369.67   1
  14   0  14 7185.08 2980.89   3
 -14   0 -15  748.08 2490.44   1
  14   0  15  399.91 2038.19   3
  14   0  15 -498.04 1795.10   2
 -14   0 -16  824.35 2628.09   1
  14   0  16  403.29 2082.53   3
  14   0  16 -310.08 1921.05   2
 -14   0 -17 -164.14 2460.26   1
  14   0  17 -806.84 1862.19   3
  14   0  17 -592.25 2069.32   2
 -14   0 -18  684.69 2867.37   1
  14   0  18-1272.73 2114.93   3
  14   0  18 1373.71 2223.26   2
 -14   0 -19 2616.23 3111.50   1
  14   0  19  -41.46 2105.87   3
  14   0  19 2859.61 2373.72   2
 -14   0 -20 125011.   8441.   1
  14   0  20 161016.   9021.   3
  14   0  20 148846.   7214.   2
  14   0  21 1389.53 2466.59   3
  14   0  21  270.19 2448.81   2
 -14   0 -22  596.70 3111.88   1
  14   0  22-1291.95 2125.63   3
  14   0  22 -769.21 2267.06   2
 -14   0 -23 -553.76 2870.85   1
  14   0  23 -652.69 2456.46   3
  14   0  23-1651.40 2240.23   2
 -14   0 -24  547.68 3320.05   1
  14   0  24-1262.99 2556.35   3
  14   0  24 3909.64 2926.47   2
 -14   0 -25-1918.69 2792.19   1
  14   0  25  -23.36 2816.07   3
  14   0  25 -177.39 2441.19   2
 -14   0 -26 2479.39 3356.14   1
  14   0  26  397.31 2947.35   3
  14   0  26-1346.56 2476.45   2
 -14   0 -27  694.70 3247.60   1
  14   0  27  379.78 2937.78   3
 -14   0 -2823037.23 5783.29   1
  14   0  2823171.64 5493.19   3
 -14   0 -29 3212.88 3569.86   1
  14   0  29-1465.67 2936.88   3
 -14   0 -30  314.30 3477.93   1
  14   0  30 1245.57 3506.66   3
 -14   0 -31  147.65 3438.96   1
  14   0  31  112.72 3575.14   3
 -14   0 -3218518.30 5945.39   1
  14   0  3216516.84 5534.07   3
 -14   0 -33 4413.78 4449.05   1
  14   0  33 -938.46 4219.22   3
 -14   0 -34 9790.10 5410.76   2
 -14   0 -3413562.59 5576.66   1
  14   0  3410101.88 5151.22   3
 -14   0 -35 3843.05 4662.23   2
 -14   0 -35 1851.65 4138.12   1
  14   0  35 1878.21 4318.92   3
 -14   0 -3623245.12 6810.60   2
 -14   0 -3621892.29 6448.39   1
  14   0  3625256.45 6760.21   3
 -14   0 -37 6770.80 5059.43   2
 -14   0 -37 3699.87 4237.54   1
  14   0  37  466.49 4146.77   3
 -14   0 -3834238.49 7891.21   2
 -14   0 -3831270.89 7281.99   1
  14   0  3835682.66 7493.38   3
 -14   0 -39-2236.19 4636.66   2
 -14   0 -39 4198.60 5018.14   1
  14   0  39 2311.73 4951.98   3
 -14   0 -40 1865.10 4911.15   2
 -14   0 -40 5846.12 5470.45   1
  14   0  40 1457.60 4715.76   3
 -14   0 -41-4808.42 4871.08   2
 -14   0 -41 -563.09 3968.28   1
  14   0  41 -273.45 4648.65   3
 -14   0 -4215471.70 6950.50   2
 -14   0 -4213627.00 6265.39   1
  14   0  4211936.49 6588.94   3
 -14   0 -43 -946.22 5271.22   2
 -14   0 -43 4570.83 5229.31   1
  14   0  43 -868.02 5494.65   3
 -14   0 -44 8020.31 6544.55   2
 -14   0 -44 9299.12 5918.57   1
  14   0  44 9285.44 6537.24   3
 -14   0 -45  425.67 5395.79   2
 -14   0 -45-3966.11 4902.46   1
  14   0  45-1007.97 5869.20   3
 -14   0 -46  657.53 6704.45   2
 -14   0 -46  439.49 4870.30   1
  14   0  46  811.18 5697.45   3
 -14   0 -47 -624.97 5787.74   2
 -14   0 -47-2112.49 4636.96   1
  14   0  47-2805.96 5971.50   3
  16   0 -43-1855.00 4257.67   2
  16   0 -42  862.92 4278.87   2
  16   0 -41  838.24 3997.77   2
  16   0 -40 4521.56 4386.65   3
  16   0 -40 1402.60 4259.93   2
  16   0 -39  927.29 3877.10   3
  16   0 -39 -250.23 4759.69   2
  16   0 -38 5804.77 4498.33   3
  16   0 -38 5526.08 4781.11   2
  16   0 -37 -850.04 3639.89   3
  16   0 -37-2782.63 3641.30   2
 -16   0  36-2335.50 3054.71   1
  16   0 -36-4090.54 3068.82   3
  16   0 -36 -760.96 3593.58   2
 -16   0  35  491.53 2784.33   1
  16   0 -35  494.11 3491.32   3
  16   0 -35-2182.67 3478.62   2
 -16   0  34 1145.94 3185.73   1
  16   0 -34  966.62 3380.49   3
  16   0 -34 2361.92 4254.21   2
 -16   0  33  -34.11 2989.07   1
  16   0 -33 -272.22 3217.15   3
  16   0 -33  580.48 3828.38   2
 -16   0  32 -653.38 3162.93   1
  16   0 -32-1544.68 2907.63   3
  16   0 -32 -919.33 3252.39   2
 -16   0  31-1194.79 2983.86   1
  16   0 -31  948.58 3097.07   3
  16   0 -31 -832.26 3348.59   2
 -16   0  30 5781.42 3735.99   1
  16   0 -30 6096.52 3635.54   3
  16   0 -30 3141.48 3925.46   2
 -16   0  29 -571.90 3051.17   1
  16   0 -29 -121.89 2928.62   3
  16   0 -29 -252.64 3110.31   2
 -16   0  28 4878.35 3558.25   1
  16   0 -28 4483.44 3328.44   3
  16   0 -28 3632.12 4019.77   2
 -16   0  27 -629.02 2845.94   1
  16   0 -27  132.25 2769.20   3
  16   0 -27 -205.04 3196.36   2
 -16   0  2625119.31 4617.99   1
  16   0 -2623091.79 4587.24   3
  16   0 -2627275.72 5692.01   2
 -16   0  25  351.29 2571.56   1
  16   0 -25-1449.32 2507.06   3
  16   0 -25-2560.52 2725.26   2
 -16   0  2423840.03 4379.99   1
  16   0 -2416814.48 3869.17   3
  16   0 -2418686.47 4770.01   2
 -16   0  23 1281.27 2811.55   1
  16   0 -23 -698.93 2320.20   3
  16   0 -23  668.79 3013.69   2
 -16   0  22 5843.96 3385.40   1
  16   0 -22 4637.51 2950.20   3
  16   0 -22 3941.99 3339.93   2
 -16   0  21 -876.14 2638.94   1
  16   0 -21  988.76 2318.33   3
  16   0 -21 -271.56 2535.46   2
 -16   0  20 4084.29 2952.36   1
  16   0 -20 2492.35 2460.58   3
  16   0 -20 4589.01 2875.07   2
 -16   0  19 1894.45 2471.22   1
  16   0 -19  444.28 2234.22   3
  16   0 -19 -622.52 2261.82   2
 -16   0  1827327.78 4297.80   1
  16   0 -1819865.42 3504.09   3
  16   0 -1823492.30 3794.99   2
 -16   0  17 1018.08 2606.83   1
  16   0 -17 -777.57 1936.24   3
  16   0 -17  381.46 2298.66   2
 -16   0  1620556.76 3993.44   1
  16   0 -1618244.67 3377.31   3
  16   0 -1619036.32 3240.12   2
 -16   0  15-1098.16 2211.84   1
  16   0 -15  750.78 1994.73   3
  16   0 -15  486.61 1690.33   2
 -16   0  14 130697.   6793.   1
  16   0 -14 127847.   6531.   3
  16   0 -14 120796.   5221.   2
 -16   0  13-1127.34 2053.76   1
  16   0 -13  574.07 1975.67   3
  16   0 -13  348.87 1380.30   2
 -16   0  12 2020.61 2163.55   1
  16   0 -12 3869.72 2360.42   3
 -16   0  11-1414.36 1955.68   1
  16   0 -11 -762.76 1958.25   3
 -16   0  1020953.29 3837.49   1
  16   0 -1020426.12 3409.61   3
 -16   0   9  189.95 2284.49   1
  16   0  -9  921.17 2059.57   3
 -16   0   8 202616.   8782.   1
  16   0  -8 193385.   7697.   3
 -16   0   7-1206.12 2226.01   1
  16   0  -7  257.46 2007.07   3
 -16   0   615688.39 3590.86   1
  16   0  -616533.61 3235.77   3
 -16   0   5   58.62 2093.66   1
  16   0  -5-1529.76 1840.19   3
 -16   0   425053.35 4278.30   1
  16   0  -427157.29 3787.30   3
 -16   0   3  492.45 2280.61   1
  16   0  -3 1092.69 2087.96   3
 -16   0   2 125306.   7250.   1
  16   0  -2 132437.   6531.   3
 -16   0   1 -386.60 2028.22   1
  16   0  -1 1229.08 1930.79   3
 -16   0   015964.45 3767.63   1
  16   0   015070.21 3206.43   3
 -16   0  -1 -924.99 2107.68   1
  16   0   1  -78.22 1846.88   3
 -16   0  -2 6121.40 3150.35   1
  16   0   2 7484.65 2647.56   3
 -16   0  -3 -195.38 2344.62   1
  16   0   3 -717.15 1659.15   3
 -16   0  -4-1996.46 2108.56   1
  16   0   4  284.11 2010.97   3
 -16   0  -5  155.93 2304.36   1
  16   0   5 -291.11 1957.16   3
 -16   0  -6 2022.82 2572.75   1
  16   0   6 1740.78 2454.56   3
 -16   0  -7-1042.63 2570.16   1
  16   0   7   80.43 2112.40   3
 -16   0  -8   22.97 2534.57   1
  16   0   8 -591.15 1895.96   3
 -16   0  -9-1014.66 2445.89   1
  16   0   9 1470.36 2224.83   3
 -16   0 -10 4857.58 1664.32   2
 -16   0 -10 7826.71 3662.76   1
  16   0  10 6654.79 2924.50   3
 -16   0 -11  715.32 1576.88   2
 -16   0 -11  680.47 2758.00   1
  16   0  11 -493.57 2179.52   3
 -16   0 -12 3736.89 2006.25   2
 -16   0 -12 5120.23 3438.76   1
  16   0  12 3029.07 2589.80   3
 -16   0 -13 -457.65 1537.06   2
 -16   0 -13 2000.83 2829.15   1
  16   0  13   58.82 2327.37   3
 -16   0 -14 1756.18 1987.50   2
 -16   0 -14  449.05 2873.56   1
  16   0  14 -682.38 2090.30   3
 -16   0 -15 -408.45 1969.16   2
 -16   0 -15-1236.98 2701.77   1
  16   0  15 2131.25 2629.78   3
 -16   0 -1631701.06 3790.32   2
 -16   0 -1646125.39 5729.24   1
  16   0  1652720.89 5648.09   3
 -16   0 -17 4042.78 2362.79   2
 -16   0 -17 8822.78 3679.14   1
  16   0  17 -680.84 2127.20   3
 -16   0 -18 2207.93 2472.02   2
 -16   0 -18 6804.46 3828.21   1
  16   0  18 6422.46 3198.10   3
 -16   0 -19 -488.12 1938.75   2
 -16   0 -19 2371.02 3284.11   1
  16   0  19 -716.48 2255.11   3
 -16   0 -20 4543.63 2965.98   2
 -16   0 -20 5202.34 3877.83   1
  16   0  20 5504.86 3319.49   3
 -16   0 -21-1513.44 2177.93   2
 -16   0 -21  932.85 3247.16   1
  16   0  21 -665.35 2407.94   3
 -16   0 -2214191.58 4116.60   2
 -16   0 -2217844.80 5035.79   1
  16   0  2213102.46 4211.80   3
 -16   0 -23 1465.60 2664.18   2
 -16   0 -23 3107.84 3563.88   1
  16   0  23-1419.14 2253.43   3
 -16   0 -24 3236.92 3042.02   2
 -16   0 -24  236.20 3151.15   1
  16   0  24 1492.11 2858.75   3
 -16   0 -25  304.75 3061.60   2
 -16   0 -25 1644.83 3355.30   1
  16   0  25 -541.54 2954.66   3
 -16   0 -2633618.48 5666.24   2
 -16   0 -2629989.66 6321.11   1
  16   0  2639069.40 6238.69   3
 -16   0 -27 4244.50 3457.51   2
 -16   0 -27 7249.22 4118.88   1
  16   0  27  981.09 3462.27   3
 -16   0 -2849594.41 6768.66   2
 -16   0 -2856572.54 7983.89   1
  16   0  2860711.79 7193.51   3
 -16   0 -29 6303.14 4198.71   2
 -16   0 -29 8132.93 4869.66   1
  16   0  29  992.45 3418.45   3
 -16   0 -3027855.03 5913.90   2
 -16   0 -3022641.84 6246.41   1
  16   0  3030273.09 6325.83   3
 -16   0 -31  403.67 3513.98   2
 -16   0 -31 4123.57 4367.11   1
  16   0  31 1000.79 3682.00   3
 -16   0 -32 6253.69 4478.12   2
 -16   0 -32 6112.91 4710.53   1
  16   0  32 8625.58 4992.34   3
 -16   0 -33 2810.78 4041.74   2
 -16   0 -33 2379.83 4275.91   1
  16   0  33 -710.27 3477.43   3
 -16   0 -3444954.68 7426.90   2
 -16   0 -3435817.16 7526.57   1
  16   0  3443725.18 7652.45   3
 -16   0 -35 2692.54 4147.43   2
 -16   0 -3511966.99 5394.89   1
  16   0  35   36.60 3971.28   3
 -16   0 -36  531.23 4755.32   2
 -16   0 -36-2687.18 3834.13   1
  16   0  36 -652.24 4096.39   3
 -16   0 -37 -327.93 4648.36   2
 -16   0 -37  978.10 4247.55   1
  16   0  37 2585.11 4166.04   3
 -16   0 -3821649.31 6891.01   2
 -16   0 -3820804.37 6895.55   1
  16   0  3826330.89 7008.54   3
 -16   0 -39-1095.22 4633.18   2
 -16   0 -39 3616.41 5145.18   1
  16   0  39 1798.72 4934.60   3
 -16   0 -40 6180.31 5455.84   2
 -16   0 -40 8644.46 5792.81   1
  16   0  40 4200.51 5091.99   3
 -16   0 -41-2129.37 4967.88   2
 -16   0 -41-1237.61 4587.17   1
  16   0  41-2910.56 4672.36   3
 -16   0 -42 2206.26 5027.50   2
 -16   0 -42-2412.61 4795.20   1
  16   0  42-2631.09 4398.80   3
 -16   0 -43   55.26 5213.71   2
 -16   0 -43 2689.43 5065.03   1
  16   0  43   74.64 5120.70   3
 -16   0 -44 6209.10 6819.58   2
 -16   0 -44  594.73 5269.11   1
  16   0  44 5753.70 6043.17   3
 -16   0 -45 2401.20 6435.22   2
 -16   0 -45 5047.44 5420.69   1
  16   0  45-1435.30 5707.22   3
  18   0 -44-1229.84 4264.44   3
  18   0 -43-1089.62 4081.88   3
  18   0 -42  292.70 3955.19   3
  18   0 -41 2892.57 4067.68   3
  18   0 -40 1074.42 3905.32   3
  18   0 -39-3005.71 3286.07   3
  18   0 -38 7890.11 4466.78   3
  18   0 -37 -583.93 3697.05   3
  18   0 -36 1688.58 3607.50   3
  18   0 -35-1946.33 3333.30   3
 -18   0  34 1352.03 3303.59   1
  18   0 -34 3096.66 3915.29   3
 -18   0  33-1320.86 3193.23   1
  18   0 -33  408.50 3158.62   3
 -18   0  32 6256.55 3716.27   1
  18   0 -32 6199.64 3628.40   3
 -18   0  31 1685.46 3400.16   1
  18   0 -31  -72.80 2900.42   3
 -18   0  30 3285.86 3618.90   1
  18   0 -30 4914.02 3429.71   3
 -18   0  29 1282.44 3156.43   1
  18   0 -29  451.86 2715.98   3
 -18   0  28 5217.12 3660.82   1
  18   0 -28 3948.01 3202.63   3
 -18   0  27 -948.88 3066.44   1
  18   0 -27 -662.71 2632.20   3
 -18   0  26  670.16 3183.25   1
  18   0 -26  979.54 2728.05   3
 -18   0  25 1043.63 3013.58   1
  18   0 -25 3025.47 3001.46   3
 -18   0  2422052.50 4522.90   1
  18   0 -2423786.70 4420.49   3
 -18   0  23   -2.99 2853.27   1
  18   0 -23  608.85 2697.59   3
 -18   0  22 2075.89 3278.98   1
  18   0 -22 1007.23 2640.93   3
 -18   0  21-1380.36 3143.58   1
  18   0 -21  312.95 2421.49   3
 -18   0  20 -657.95 3043.94   1
  18   0 -20 2634.05 2750.16   3
 -18   0  19-1073.25 2825.38   1
  18   0 -19 -365.51 2389.68   3
 -18   0  18 142853.   7694.   1
  18   0 -18 131175.   7254.   3
 -18   0  17  -74.91 2802.19   1
  18   0 -17   57.14 2301.96   3
 -18   0  16 4499.79 3347.43   1
  18   0 -16 5442.55 2819.40   3
 -18   0  15-1187.91 2727.51   1
  18   0 -15-1040.28 2069.79   3
 -18   0  1410917.34 3747.34   1
  18   0 -14 7391.65 2966.87   3
 -18   0  13 -400.71 2640.83   1
  18   0 -13 1694.75 2398.67   3
 -18   0  12 131585.   7517.   1
  18   0 -12 118376.   6636.   3
 -18   0  11 -927.72 2425.71   1
  18   0 -11  316.85 2283.72   3
 -18   0  1014083.59 3870.45   1
  18   0 -1013612.93 3364.89   3
 -18   0   9 3849.11 3058.32   1
  18   0  -9  224.18 2407.92   3
 -18   0   8 5136.93 3414.13   1
  18   0  -8 3767.07 2759.54   3
 -18   0   7  675.01 2751.55   1
  18   0  -7 1852.60 2464.23   3
 -18   0   641217.54 4938.26   1
  18   0  -649064.50 4698.36   3
 -18   0   5  312.25 2642.27   1
  18   0  -5  103.27 2313.29   3
 -18   0   411092.03 3838.77   1
  18   0  -414268.37 3457.65   3
 -18   0   3-1539.34 2944.17   1
  18   0  -3  407.09 2128.83   3
 -18   0   2  199.46 2752.87   1
  18   0  -2  627.51 2205.41   3
 -18   0   1 2018.43 2671.61   1
  18   0  -1 -521.16 2045.11   3
 -18   0   0-1662.47 2508.02   1
  18   0   0   79.63 2303.46   3
 -18   0  -1  -82.06 2799.56   1
  18   0   1-1526.75 2007.98   3
 -18   0  -2 3085.60 3267.79   1
  18   0   2 2197.59 2441.44   3
 -18   0  -3 -379.57 2959.88   1
  18   0   3 1039.93 2352.92   3
 -18   0  -419656.15 4810.62   1
  18   0   424875.18 4267.79   3
 -18   0  -5 2062.76 3337.16   1
  18   0   5 -500.77 2433.16   3
 -18   0  -667487.51 6488.82   1
  18   0   677690.50 6102.94   3
 -18   0  -7 3738.61 3294.17   1
  18   0   7 1562.13 2382.73   3
 -18   0  -814062.36 4442.24   1
  18   0   814559.28 3795.72   3
 -18   0  -9  500.61 2929.68   1
  18   0   9-1810.20 2100.31   3
 -18   0 -10  -47.36 3029.18   1
  18   0  10 1169.18 2695.66   3
 -18   0 -11-1539.22 2896.90   1
  18   0  11 -108.57 2451.27   3
 -18   0 -12 4884.13 3795.64   1
  18   0  12 2219.00 2862.88   3
 -18   0 -13 1689.02 3111.26   1
  18   0  13-1581.12 2132.34   3
 -18   0 -14 8298.08 4247.45   1
  18   0  1410164.84 3726.07   3
 -18   0 -15 1635.44 3523.21   1
  18   0  15 -385.74 2641.06   3
 -18   0 -16 2872.96 3477.40   1
  18   0  16 3809.45 3171.67   3
 -18   0 -17 -326.19 3038.20   1
  18   0  17  679.68 2778.37   3
 -18   0 -18 2837.41 3517.41   1
  18   0  18 5061.12 3405.07   3
 -18   0 -19  941.09 3192.26   1
  18   0  19  840.86 2845.62   3
 -18   0 -20  659.63 3227.35   1
  18   0  20  728.18 3006.33   3
 -18   0 -21  135.79 3364.92   1
  18   0  21  360.85 2799.35   3
 -18   0 -22 4788.86 3944.53   1
  18   0  2214325.00 4269.30   3
 -18   0 -23 3922.79 3727.21   1
  18   0  23 2757.82 2856.26   3
 -18   0 -2473646.99 7859.72   1
  18   0  2480055.03 7541.88   3
 -18   0 -2517011.93 5454.90   1
  18   0  25  -35.70 3093.04   3
 -18   0 -26 8070.89 4941.51   1
  18   0  2616136.39 5005.26   3
 -18   0 -27 2348.32 4551.61   1
  18   0  27-1346.93 3219.22   3
 -18   0 -2826722.83 6663.07   1
  18   0  2839946.56 6845.72   3
 -18   0 -29 5727.11 4704.87   1
  18   0  29 2733.61 4069.79   3
 -18   0 -3033074.60 7283.92   1
  18   0  3041891.73 6990.56   3
 -18   0 -31 9569.21 5244.29   1
  18   0  31 -191.05 3534.42   3
 -18   0 -32 3630.24 4534.57   1
  18   0  32 3843.78 4221.58   3
 -18   0 -33 -506.70 3928.29   1
  18   0  33  151.41 4125.44   3
 -18   0 -34 3952.09 4742.88   1
  18   0  34 4082.61 4899.82   3
 -18   0 -35 3516.71 4576.67   1
  18   0  35-2936.94 3883.05   3
 -18   0 -36 1263.56 5014.13   1
  18   0  36 4254.35 5333.61   3
 -18   0 -37-2298.89 4280.25   1
  18   0  37 -338.78 4274.23   3
 -18   0 -38 3360.75 4973.48   1
  18   0  38-1101.62 4252.66   3
 -18   0 -39-3577.44 4414.33   1
  18   0  39  114.17 4359.89   3
 -18   0 -40 5154.76 5608.28   1
  18   0  40 5653.87 5252.46   3
 -18   0 -41-1872.51 4820.60   1
  18   0  41 -632.14 4383.20   3
 -18   0 -42 5190.57 5984.50   1
  18   0  42 2493.86 4740.52   3
 -18   0 -43 2751.97 5377.98   1
  20   0 -42-1382.59 3916.43   3
  20   0 -41 -803.18 3888.31   3
  20   0 -40 -622.75 3788.27   3
  20   0 -39 1096.40 3783.36   3
  20   0 -38 5339.93 4179.53   3
  20   0 -37 -868.16 3418.93   3
  20   0 -36  419.72 3282.36   3
  20   0 -35  271.78 3524.72   3
  20   0 -34  536.42 3381.77   3
  20   0 -33 1721.87 3309.02   3
 -20   0  32 7550.55 4267.24   1
  20   0 -32 7619.80 3869.84   3
 -20   0  31  941.05 3216.01   1
  20   0 -31 1179.78 3256.76   3
 -20   0  30 -383.67 3333.24   1
  20   0 -30 1414.10 3108.52   3
 -20   0  29-1965.45 3180.06   1
  20   0 -29 1488.04 2993.03   3
 -20   0  28 7053.04 4153.00   1
  20   0 -28 4153.99 3427.73   3
 -20   0  27-1345.19 3033.42   1
  20   0 -27  189.36 2783.76   3
 -20   0  26 4265.92 3662.90   1
  20   0 -26 2075.98 2768.46   3
 -20   0  25 2618.99 3356.00   1
  20   0 -25 1472.45 2950.70   3
 -20   0  2413855.54 4322.80   1
  20   0 -24 9869.80 3613.83   3
 -20   0  23 1715.60 3209.88   1
  20   0 -23 1146.27 2685.41   3
 -20   0  2261463.39 5990.23   1
  20   0 -2266579.84 6028.31   3
 -20   0  21  763.56 3140.72   1
  20   0 -21 1174.57 2601.62   3
 -20   0  20 6634.71 3812.86   1
  20   0 -20 7636.50 3295.88   3
 -20   0  19 1251.41 3220.50   1
  20   0 -19  127.92 2466.83   3
 -20   0  1810431.94 4240.49   1
  20   0 -18 9817.39 3381.99   3
 -20   0  17-1448.53 3042.84   1
  20   0 -17 -540.72 2263.84   3
 -20   0  16 100640.   7208.   1
  20   0 -1693553.05 6444.65   3
 -20   0  15 3345.49 3171.31   1
  20   0 -15  540.11 2571.45   3
 -20   0  1416644.99 4491.93   1
  20   0 -1415163.19 3688.59   3
 -20   0  13  274.99 2851.78   1
  20   0 -13  315.26 2461.63   3
 -20   0  12   21.33 2687.24   1
  20   0 -12-1838.47 2263.24   3
 -20   0  11-2099.17 2440.98   1
  20   0 -11-1116.79 2595.74   3
 -20   0  10 8466.65 3997.06   1
  20   0 -1010215.36 3473.86   3
 -20   0   9  243.08 2823.85   1
  20   0  -9 1932.64 2633.00   3
 -20   0   8 1308.62 3415.69   1
  20   0  -8 1172.49 2439.57   3
 -20   0   7-1903.45 2598.19   1
  20   0  -7  522.56 2403.76   3
 -20   0   6  627.57 2920.25   1
  20   0  -6  -35.08 2400.01   3
 -20   0   5  163.68 2800.67   1
  20   0  -5 -838.25 2254.33   3
 -20   0   4    9.21 2978.93   1
  20   0  -4  625.39 2436.03   3
 -20   0   3 -150.36 3226.28   1
  20   0  -3  529.81 2410.99   3
 -20   0   2 1222.66 3282.87   1
  20   0  -2  264.69 2462.62   3
 -20   0   1  457.35 3250.42   1
  20   0  -1-1575.23 2350.99   3
 -20   0   0 8127.97 4249.23   1
  20   0   0 8169.19 3492.64   3
 -20   0  -1 -692.59 3130.87   1
  20   0   1  723.51 2629.28   3
 -20   0  -235604.12 6066.53   1
  20   0   238459.09 5112.19   3
 -20   0  -3 3490.49 3587.51   1
  20   0   3  107.67 2625.83   3
 -20   0  -4  193.48 3484.54   1
  20   0   4 2302.14 2943.38   3
 -20   0  -5-2223.70 3162.59   1
  20   0   5  889.77 2701.31   3
 -20   0  -6 6029.35 4199.52   1
  20   0   6 4413.02 3094.09   3
 -20   0  -7-3150.13 2991.30   1
  20   0   7  252.67 2700.08   3
 -20   0  -813076.65 4751.21   1
  20   0   817697.78 4297.00   3
 -20   0  -9  668.04 3839.33   1
  20   0   9 2205.24 2944.27   3
 -20   0 -10 5442.99 4068.18   1
  20   0  10 6471.21 3724.45   3
 -20   0 -11 1260.42 3575.85   1
  20   0  11  267.97 2976.10   3
 -20   0 -1271032.05 7391.41   1
  20   0  1275052.88 6779.14   3
 -20   0 -1310602.05 4304.23   1
  20   0  13 3137.00 2969.76   3
 -20   0 -1440031.53 6548.15   1
  20   0  1465973.11 6530.49   3
 -20   0 -15 9908.89 4437.18   1
  20   0  15    6.06 2941.21   3
 -20   0 -1620793.05 5575.15   1
  20   0  1632076.97 5660.55   3
 -20   0 -17 5449.46 4023.62   1
  20   0  17 -697.39 2940.31   3
  20   0  1857369.37 6507.63   3
 -20   0 -1912166.15 4998.62   1
  20   0  19  711.87 3211.06   3
 -20   0 -2080712.05 8275.84   1
  20   0  2093900.49 8058.77   3
  20   0  21 -268.69 3376.27   3
 -20   0 -2214210.71 5465.94   1
  20   0  2220939.23 5414.50   3
 -20   0 -23 4943.70 4381.92   1
  20   0  23  566.31 3260.52   3
 -20   0 -2440046.56 7277.35   1
  20   0  2449525.70 6951.71   3
 -20   0 -2511129.93 4821.50   1
  20   0  25 3888.63 3852.93   3
 -20   0 -2622687.00 6247.38   1
  20   0  2635099.02 6430.33   3
 -20   0 -2710485.56 5129.67   1
  20   0  27  117.15 3487.80   3
 -20   0 -28 2692.03 4256.56   1
  20   0  28  167.65 3454.88   3
 -20   0 -29-1984.53 3579.14   1
  20   0  29-1130.67 3453.09   3
 -20   0 -30 -137.70 4020.92   1
  20   0  30 2753.12 4087.78   3
 -20   0 -31  -29.31 4597.45   1
  20   0  31  628.43 3840.58   3
 -20   0 -32  880.45 4542.93   1
  20   0  32-2910.77 3486.52   3
 -20   0 -33 2101.40 4724.51   1
  20   0  33-2395.52 3811.28   3
 -20   0 -34 -943.15 4235.05   1
  20   0  34 1449.75 4284.38   3
 -20   0 -35 -903.33 4494.87   1
  20   0  35 -985.71 4146.51   3
 -20   0 -36  791.98 4932.71   1
  20   0  36  412.14 4165.69   3
 -20   0 -37 3120.27 5761.06   1
  20   0  37 4219.85 5107.80   3
 -20   0 -38 4651.44 5655.60   1
  20   0  38 5019.29 4461.77   3
 -20   0 -39  466.00 4763.54   1
  20   0  39 -546.33 4265.06   3
 -20   0 -40   76.36 5121.13   1
  20   0  40  996.28 4624.50   3
  22   0 -39 1546.25 4217.98   3
  22   0 -38 3126.99 4158.05   3
  22   0 -37 2552.06 4183.38   3
  22   0 -36 4175.42 3701.95   3
  22   0 -35 -425.95 3219.05   3
  22   0 -34  109.01 3444.97   3
  22   0 -33 1176.81 3410.37   3
  22   0 -32 9041.59 4241.06   3
  22   0 -31 2522.61 3279.70   3
  22   0 -30 1391.16 3305.89   3
 -22   0  29  951.28 3661.74   1
  22   0 -29  160.65 3284.33   3
 -22   0  28 4243.60 3806.30   1
  22   0 -28 5330.52 3682.82   3
 -22   0  27 -853.82 3567.97   1
  22   0 -27-1109.15 2690.78   3
 -22   0  2631958.20 5601.15   1
  22   0 -2630050.74 5217.53   3
 -22   0  25  160.96 3589.89   1
  22   0 -25  492.70 2789.65   3
 -22   0  24 3248.98 3597.51   1
  22   0 -24 3333.69 3050.47   3
 -22   0  23 1170.96 3477.40   1
  22   0 -23   -9.55 2641.48   3
 -22   0  22   32.61 3294.95   1
  22   0 -22  -51.18 2646.70   3
 -22   0  21 -330.52 3425.76   1
  22   0 -21-1729.30 2415.68   3
 -22   0  2026356.32 5189.54   1
  22   0 -2030240.45 4908.43   3
 -22   0  19  135.88 3096.49   1
  22   0 -19  728.29 2592.99   3
 -22   0  1810324.12 4015.53   1
  22   0 -18 7200.19 3357.92   3
 -22   0  17 1083.43 3233.36   1
  22   0 -17 1315.78 2567.97   3
 -22   0  16 1546.47 3245.57   1
  22   0 -16 2529.28 2870.48   3
 -22   0  15  151.60 3267.27   1
  22   0 -15 1246.92 2709.18   3
 -22   0  14 8477.86 4219.76   1
  22   0 -14 6240.70 3278.82   3
 -22   0  13  793.06 3350.64   1
  22   0 -13 2040.20 2880.74   3
 -22   0  12 1771.95 3084.86   1
  22   0 -12 1766.80 2914.13   3
 -22   0  11-1295.45 2972.01   1
  22   0 -11  558.75 2541.55   3
 -22   0  10 7716.53 4040.46   1
  22   0 -10 6973.29 3205.45   3
 -22   0   9 2178.28 3479.06   1
  22   0  -9   13.05 2443.90   3
 -22   0   8 8439.13 4299.87   1
  22   0  -814439.05 3828.81   3
 -22   0   7 1498.70 3637.93   1
  22   0  -7  880.92 2795.73   3
 -22   0   6  797.61 3347.84   1
  22   0  -6 3010.32 3030.24   3
 -22   0   5  808.65 3187.46   1
  22   0  -5   18.73 2721.04   3
 -22   0   4 1962.06 3345.53   1
  22   0  -4 2861.09 2796.40   3
 -22   0   3 -266.91 2785.03   1
  22   0  -3-1286.05 2428.31   3
 -22   0   2 2886.06 3391.76   1
  22   0  -2 1191.71 2893.76   3
 -22   0   1 2318.32 3251.99   1
  22   0  -1-1051.12 2668.43   3
 -22   0   0 2476.26 3544.19   1
  22   0   0  284.71 2858.22   3
 -22   0  -1 1039.24 3569.81   1
  22   0   1  510.14 2858.19   3
 -22   0  -2-1117.12 3381.49   1
  22   0   2-1808.35 2541.54   3
 -22   0  -3 -408.54 3400.12   1
  22   0   3  916.34 2863.74   3
 -22   0  -4 4365.55 3966.98   1
  22   0   4 4357.44 3290.90   3
 -22   0  -5-1550.30 3265.96   1
  22   0   5  761.28 2941.88   3
 -22   0  -6 2552.71 3848.73   1
  22   0   6 5501.07 3496.88   3
 -22   0  -7-1905.75 3244.26   1
  22   0   7-1265.58 2675.96   3
 -22   0  -8 2077.59 4269.05   1
  22   0   8 3145.38 3282.01   3
 -22   0  -9-1168.10 3448.59   1
  22   0   9 1335.19 3243.85   3
 -22   0 -1030681.16 6531.38   1
  22   0  1033709.62 5703.47   3
 -22   0 -11 8610.52 4610.92   1
  22   0  11 1565.47 3386.47   3
 -22   0 -12-1416.13 3645.70   1
  22   0  12  505.15 3157.55   3
 -22   0 -13-1106.72 3854.18   1
  22   0  13  -53.14 3164.94   3
 -22   0 -1420337.71 5766.54   1
  22   0  1432521.45 5779.59   3
 -22   0 -15 6326.19 4228.45   1
  22   0  15   93.19 3579.56   3
 -22   0 -1635258.26 6745.23   1
  22   0  1666179.95 7127.85   3
 -22   0 -1716937.05 5471.77   1
  22   0  17 2630.94 3794.31   3
 -22   0 -18 8551.50 5208.28   1
  22   0  18 9984.56 4370.66   3
 -22   0 -19 3038.98 4297.62   1
  22   0  19 2720.81 3744.09   3
 -22   0 -2013546.84 5554.32   1
  22   0  2017068.88 5130.92   3
 -22   0 -21 3969.05 4821.51   1
  22   0  21-2553.80 3232.43   3
 -22   0 -2218967.98 6209.39   1
  22   0  2224189.53 5728.35   3
 -22   0 -23 7535.98 4785.18   1
  22   0  23 2508.77 3857.01   3
 -22   0 -24 5825.35 4718.18   1
  22   0  24 4701.64 4315.43   3
 -22   0 -25 -217.88 4228.65   1
  22   0  25 -210.73 3835.00   3
 -22   0 -26 2991.05 4720.50   1
  22   0  2612358.75 4984.52   3
 -22   0 -27 5356.40 4589.12   1
  22   0  27-1954.09 3642.33   3
 -22   0 -28 -128.96 4342.81   1
  22   0  28 2472.80 4041.06   3
 -22   0 -29-2466.49 4251.87   1
  22   0  29  560.30 4051.99   3
 -22   0 -30 2129.68 4527.60   1
  22   0  30  628.30 4077.14   3
 -22   0 -31 2453.75 4780.82   1
  22   0  31-1783.00 3839.61   3
 -22   0 -32 -468.04 4731.00   1
  22   0  32-2710.52 3893.31   3
 -22   0 -33 -870.30 5221.82   1
  22   0  33-2995.44 3841.41   3
 -22   0 -3410874.20 6303.18   1
  22   0  3413449.28 5556.61   3
 -22   0 -35 7730.21 6028.35   1
  22   0  35  261.83 3854.58   3
 -22   0 -36 2522.75 5482.99   1
  22   0  36-1465.42 4176.43   3
 -22   0 -37 5343.96 5844.85   1
  22   0  37 1950.12 4638.96   3
 -22   0 -38 -491.83 5069.22   1
  24   0 -37 1702.15 4270.64   3
  24   0 -3610061.68 4677.79   3
  24   0 -35  707.99 3789.01   3
  24   0 -34-1023.06 3655.56   3
  24   0 -33  425.09 3596.53   3
  24   0 -32 1193.28 3461.55   3
  24   0 -31 -926.41 3336.85   3
  24   0 -3011961.00 4363.74   3
  24   0 -29 2063.73 3433.81   3
  24   0 -28 4772.86 3680.99   3
 -24   0  27 -829.07 3723.46   1
  24   0 -27-1463.34 2667.46   3
 -24   0  26 7620.04 4260.12   1
  24   0 -26 3855.41 3553.46   3
 -24   0  25 2312.78 3646.96   1
  24   0 -25  -55.67 2888.17   3
 -24   0  24 9036.04 4664.38   1
  24   0 -2412153.29 4109.15   3
 -24   0  23 -789.20 3670.14   1
  24   0 -23  757.66 2901.94   3
 -24   0  22 5171.26 4619.05   1
 -24   0  21-1136.42 3330.32   1
  24   0 -21 1599.92 3050.75   3
 -24   0  20 -790.18 3658.51   1
  24   0 -20 2919.20 3101.97   3
 -24   0  19 1764.34 3696.49   1
  24   0 -19  325.58 2805.93   3
 -24   0  18-1402.41 3601.40   1
  24   0 -18  242.13 2850.74   3
 -24   0  17 1495.33 3643.41   1
  24   0 -17 -794.48 2609.36   3
 -24   0  16-1312.71 3709.98   1
  24   0 -16  476.06 2755.06   3
 -24   0  15  604.66 3482.32   1
  24   0 -15-1926.05 2444.55   3
 -24   0  14  374.94 3533.10   1
  24   0 -14  137.81 2761.19   3
 -24   0  13 1076.06 3646.56   1
  24   0 -13  482.39 2543.65   3
 -24   0  12 2627.03 3389.61   1
  24   0 -12 1832.07 2949.83   3
 -24   0  11 -502.20 3125.37   1
  24   0 -11 1785.75 2910.91   3
 -24   0  10-1510.94 3067.62   1
  24   0 -10 1151.38 2838.21   3
 -24   0   9 -561.17 3487.14   1
  24   0  -9  178.43 2698.32   3
 -24   0   8 4045.38 3925.32   1
  24   0  -8 5150.13 3245.31   3
 -24   0   7-1142.44 3483.74   1
  24   0  -7 -549.99 2573.11   3
 -24   0   6 2826.60 4141.05   1
  24   0  -6 6347.67 3457.96   3
 -24   0   5 2070.86 3735.45   1
  24   0  -5  810.75 2871.24   3
 -24   0   4 4183.75 4062.40   1
  24   0  -4 7917.66 3794.10   3
 -24   0   3 -408.76 3253.66   1
  24   0  -3 -515.24 2958.93   3
 -24   0   2-2333.30 2993.39   1
  24   0  -2 -349.19 2889.21   3
 -24   0   1-1455.32 3376.06   1
  24   0  -1  712.88 3021.24   3
 -24   0   0 7051.62 4666.51   1
  24   0   013720.44 4238.52   3
 -24   0  -1-1166.11 3535.48   1
  24   0   1  461.56 3163.41   3
 -24   0  -2 1714.95 4160.90   1
  24   0   2 2334.48 3393.46   3
 -24   0  -3 2316.75 4020.29   1
  24   0   3 -122.95 3193.89   3
 -24   0  -416496.42 5447.46   1
  24   0   423610.89 5220.33   3
 -24   0  -5 4192.84 4055.55   1
  24   0   5 -317.58 3209.67   3
 -24   0  -630828.65 6528.31   1
  24   0   640136.96 6158.87   3
 -24   0  -7 4894.99 4447.96   1
  24   0   7 1271.31 3762.63   3
 -24   0  -811087.09 5169.93   1
  24   0   818762.51 5029.94   3
 -24   0  -9 3142.26 4494.46   1
  24   0   9 -830.68 3294.01   3
 -24   0 -1018015.36 5969.73   1
  24   0  1027824.16 5775.18   3
 -24   0 -11 8837.41 5291.46   1
  24   0  11 1459.66 3711.18   3
 -24   0 -1222152.66 6201.00   1
  24   0  1236772.73 6150.93   3
 -24   0 -13 6915.45 4888.57   1
  24   0  13  922.90 3515.13   3
 -24   0 -14 8589.56 5114.60   1
  24   0  14 8362.95 4573.85   3
 -24   0 -15 1536.12 4254.16   1
  24   0  15 -301.24 3742.31   3
 -24   0 -1612810.36 5754.46   1
  24   0  1618787.80 5262.67   3
 -24   0 -17 6457.79 5094.84   1
  24   0  17  283.97 3720.62   3
 -24   0 -18 6575.35 5053.39   1
  24   0  18 8493.86 4488.06   3
 -24   0 -19 4275.13 4898.96   1
  24   0  19 1197.22 3650.95   3
 -24   0 -20 9627.64 5355.28   1
  24   0  20 2245.73 3951.74   3
 -24   0 -21 -144.58 4279.51   1
  24   0  21  665.23 3966.79   3
 -24   0 -22   48.51 4344.05   1
  24   0  22 1999.29 4268.91   3
 -24   0 -23 3436.64 4836.02   1
  24   0  23 -202.45 3914.53   3
 -24   0 -24 2269.60 5348.35   1
  24   0  24 4458.00 4397.29   3
 -24   0 -25-1189.85 4123.26   1
  24   0  25-1242.83 4087.73   3
 -24   0 -26 1922.91 4739.10   1
  24   0  26  261.81 4200.53   3
 -24   0 -27   10.76 4725.06   1
  24   0  27 1414.62 4368.37   3
 -24   0 -28  247.06 4785.39   1
  24   0  28 6141.70 4917.71   3
 -24   0 -29 3120.14 5493.38   1
  24   0  29 2146.84 4518.52   3
 -24   0 -30 9806.52 6150.55   1
  24   0  3013873.56 5746.70   3
 -24   0 -31 5245.11 5382.77   1
  24   0  31  997.78 4061.16   3
 -24   0 -32 1772.81 5700.89   1
  24   0  32 2351.42 4677.99   3
 -24   0 -33 9320.07 6736.00   1
  24   0  33 -450.63 4469.56   3
 -24   0 -34 3821.67 5996.35   1
  26   0 -33  642.41 4253.38   3
  26   0 -32 -790.57 3624.76   3
  26   0 -31 -149.78 3914.19   3
  26   0 -30  978.69 3978.15   3
  26   0 -29-1078.70 3460.99   3
  26   0 -28  -71.19 3355.51   3
  26   0 -27 -229.37 3316.41   3
  26   0 -26 6047.54 3788.05   3
  26   0 -25-1881.61 2887.60   3
 -26   0  24-1720.07 3805.89   1
  26   0 -24 1457.53 3164.51   3
 -26   0  23 4426.73 4448.84   1
  26   0 -23 -679.13 2835.31   3
 -26   0  22  933.78 3951.51   1
  26   0 -22 1322.97 3261.97   3
 -26   0  21  120.89 3677.45   1
  26   0 -21 1634.67 3270.61   3
 -26   0  20 -249.65 3827.46   1
  26   0 -20 -363.52 2718.80   3
 -26   0  19  248.67 4059.11   1
  26   0 -19 1049.87 2893.42   3
 -26   0  18 4109.62 4109.62   1
  26   0 -18 7095.39 3469.55   3
 -26   0  17 1250.18 3735.04   1
  26   0 -17 1940.68 2891.71   3
 -26   0  16 2387.54 4182.90   1
  26   0 -16 3721.74 3358.65   3
 -26   0  15 1153.33 3835.96   1
  26   0 -15  632.60 2949.24   3
 -26   0  14 6857.61 4631.74   1
  26   0 -14 4724.19 3369.63   3
 -26   0  13 1398.04 4143.67   1
  26   0 -13-1285.82 2869.43   3
 -26   0  12  240.76 3847.29   1
  26   0 -12  299.83 2763.41   3
 -26   0  11 -589.98 3929.32   1
  26   0 -11 -964.14 2789.61   3
 -26   0  10 1842.57 3671.63   1
  26   0 -10 4653.96 3468.75   3
 -26   0   9 2464.27 3735.71   1
  26   0  -9 1321.57 2772.27   3
 -26   0   8 1992.50 4182.01   1
  26   0  -8  -87.90 2810.16   3
 -26   0   7 -192.51 3704.97   1
  26   0  -7 -419.12 2877.47   3
 -26   0   6 3592.60 4741.38   1
  26   0  -6 7290.90 3697.72   3
 -26   0   5  203.07 4303.71   1
  26   0  -5 2139.90 3209.21   3
 -26   0   4 9163.94 5021.16   1
  26   0  -419609.10 4734.99   3
 -26   0   3  320.43 3526.52   1
  26   0  -3  292.99 3104.14   3
 -26   0   2-2066.72 3558.54   1
  26   0  -2 1413.10 3196.75   3
 -26   0   1 1247.92 4291.10   1
  26   0  -1 -350.54 3172.26   3
 -26   0   018183.24 5989.15   1
  26   0   029126.43 5565.87   3
 -26   0  -1 2909.54 4024.49   1
  26   0   1 1319.94 3427.49   3
 -26   0  -230575.31 6841.26   1
  26   0   239045.85 6215.10   3
 -26   0  -3 4816.71 4686.23   1
  26   0   3  261.03 3482.74   3
 -26   0  -4 6621.28 5124.44   1
  26   0   4 8402.11 4430.45   3
 -26   0  -5 1734.57 4254.74   1
  26   0   5 -875.81 3277.01   3
 -26   0  -617608.69 6387.57   1
  26   0   620442.01 5444.32   3
 -26   0  -7 3525.01 4402.61   1
  26   0   7 2194.32 4002.40   3
 -26   0  -811239.74 5642.61   1
  26   0   816909.69 5259.42   3
 -26   0  -9 3962.54 4463.53   1
  26   0   9  -39.48 3774.87   3
 -26   0 -10 3394.74 4764.92   1
  26   0  10 3937.70 4231.58   3
 -26   0 -11-1983.24 4266.31   1
  26   0  11 -517.63 3524.42   3
 -26   0 -12 3913.87 4883.79   1
  26   0  12 4502.07 4207.41   3
 -26   0 -13 1582.36 4495.63   1
  26   0  13  -90.75 3678.09   3
 -26   0 -14-1142.14 4466.52   1
  26   0  14 -348.52 3857.80   3
 -26   0 -15 -755.82 4969.09   1
  26   0  15  480.97 4008.10   3
 -26   0 -16-1147.12 4559.98   1
  26   0  16  -53.84 3836.81   3
 -26   0 -17 1394.67 4899.12   1
  26   0  17 -416.28 3896.62   3
 -26   0 -18  -87.01 5014.75   1
  26   0  18 -165.56 3718.80   3
 -26   0 -19-2689.67 4566.23   1
  26   0  19 -241.68 3832.88   3
 -26   0 -20 1548.77 5111.81   1
  26   0  20 1886.50 4277.48   3
 -26   0 -21 1963.52 5007.87   1
  26   0  21  128.28 4322.01   3
 -26   0 -22  -56.35 5137.96   1
  26   0  22 1678.46 4704.19   3
 -26   0 -23 -337.23 5219.11   1
  26   0  23 -544.94 4331.34   3
 -26   0 -24-1519.79 5037.72   1
  26   0  24 1391.43 4418.83   3
 -26   0 -25-3136.23 4780.19   1
  26   0  25 -115.18 4387.98   3
 -26   0 -26 5728.26 5700.08   1
  26   0  2614665.57 6030.08   3
 -26   0 -27 4657.43 5545.06   1
  26   0  27-1907.40 4535.34   3
 -26   0 -28  670.84 5056.01   1
  26   0  28 2363.42 5048.61   3
 -26   0 -29-1795.55 4620.14   1
  26   0  29 -503.53 5056.36   3
 -26   0 -30 4099.10 5920.52   1
  28   0 -28 4257.60 4095.07   3
  28   0 -27-2765.97 3302.04   3
  28   0 -26 -914.32 3434.56   3
  28   0 -25 -195.95 3343.96   3
  28   0 -24 -944.91 3516.95   3
  28   0 -23  113.88 3350.73   3
 -28   0  22  435.64 4319.19   1
  28   0 -22 1337.35 3384.18   3
 -28   0  21 1022.07 4089.77   1
  28   0 -21 3618.57 3423.85   3
 -28   0  20 -405.86 4339.20   1
  28   0 -20 1340.63 3338.57   3
 -28   0  19 3193.35 4355.68   1
  28   0 -19 -223.31 3051.13   3
 -28   0  18 1385.42 4223.93   1
  28   0 -18 2334.24 3295.26   3
 -28   0  17 -189.62 4073.68   1
  28   0 -17 -712.13 2963.95   3
 -28   0  16  212.09 4529.38   1
  28   0 -16 -624.34 2770.88   3
 -28   0  15  213.03 4154.14   1
  28   0 -15  -22.07 2708.55   3
 -28   0  14  769.40 4455.43   1
  28   0 -14 1664.19 2902.82   3
 -28   0  13-1046.29 4232.36   1
  28   0 -13  692.99 2889.93   3
 -28   0  12 -642.28 4183.07   1
  28   0 -12-1838.43 2838.98   3
 -28   0  11-1032.89 3533.50   1
  28   0 -11 2072.72 3193.18   3
 -28   0  10  412.99 3769.18   1
  28   0 -10 7723.54 3766.73   3
 -28   0   9 1509.22 4442.78   1
  28   0  -9-1808.35 2767.48   3
  28   0  -822368.18 4963.17   3
 -28   0   7 5470.84 4291.30   1
  28   0  -7 -588.83 2709.14   3
 -28   0   6  648.68 4125.28   1
  28   0  -6 6100.56 3677.12   3
 -28   0   5  353.36 4019.47   1
  28   0  -5-1481.24 2901.03   3
 -28   0   411459.63 5724.50   1
  28   0  -413909.51 4697.10   3
 -28   0   3 2181.27 4385.79   1
  28   0  -3 2463.45 3541.29   3
 -28   0   217347.22 6090.04   1
  28   0  -236529.19 6124.38   3
 -28   0   1 1036.50 4008.76   1
  28   0  -1 3326.54 3646.30   3
 -28   0   0 5584.47 4731.84   1
  28   0   010369.35 4410.12   3
 -28   0  -1 2860.21 4588.30   1
  28   0   1 2132.96 3431.39   3
 -28   0  -2 7078.49 5138.14   1
  28   0   2 8782.12 4449.41   3
 -28   0  -3 1473.13 4712.22   1
  28   0   3-2183.44 3194.18   3
 -28   0  -4 6044.31 4934.68   1
  28   0   4 5273.32 4164.93   3
 -28   0  -5 4241.32 5098.26   1
  28   0   5    4.09 3359.40   3
 -28   0  -6 3631.34 5126.18   1
  28   0   6 2467.00 3864.00   3
 -28   0  -712886.95 6087.05   1
  28   0   7 -201.83 3576.66   3
 -28   0  -8   53.96 4734.22   1
  28   0   8 -831.32 3424.54   3
 -28   0  -9  885.64 4385.28   1
  28   0   9 -625.70 3722.42   3
 -28   0 -10-1920.89 4405.39   1
  28   0  10  838.60 3878.88   3
 -28   0 -11 1181.67 4971.52   1
  28   0  11 1227.51 3786.43   3
 -28   0 -12-1894.65 5054.17   1
  28   0  12 1315.49 4017.24   3
 -28   0 -13  -26.55 5071.29   1
  28   0  13-4240.01 3365.93   3
 -28   0 -14 2470.78 5398.00   1
  28   0  14 2196.90 4080.16   3
 -28   0 -15-1649.30 5255.61   1
  28   0  15 2776.29 4176.23   3
 -28   0 -16-1015.54 5421.48   1
  28   0  16 4750.87 4842.37   3
 -28   0 -17 2615.08 5603.25   1
  28   0  17  705.36 4221.07   3
 -28   0 -18  370.57 5591.69   1
  28   0  18 3607.15 4456.70   3
 -28   0 -19 1129.92 5859.18   1
  28   0  19 1052.64 4502.40   3
 -28   0 -20 2557.73 5736.58   1
  28   0  20 3098.58 4771.40   3
 -28   0 -21   64.49 5495.66   1
  28   0  21-2542.24 4111.67   3
 -28   0 -22 -111.02 5240.53   1
  28   0  22 4062.75 5100.45   3
 -28   0 -23 3893.48 6433.46   1
  28   0  23-2946.57 4182.10   3
 -28   0 -24-1052.26 5734.39   1
  28   0  24 1158.26 4852.59   3
 -28   0 -25 1631.75 6923.19   1
  30   0 -22  456.30 3649.18   3
  30   0 -21 -435.02 3348.67   3
  30   0 -20   45.28 3598.88   3
 -30   0  19 2247.35 4834.34   1
  30   0 -19-3083.33 3191.71   3
 -30   0  18 3072.25 5101.38   1
  30   0 -18 1739.25 3570.81   3
 -30   0  17 1269.92 5514.41   1
  30   0 -17 1672.76 3406.13   3
 -30   0  16 1389.98 4838.94   1
  30   0 -16 -501.35 3204.27   3
 -30   0  15 -240.39 4844.41   1
  30   0 -15  -31.47 3124.33   3
 -30   0  14 3648.19 5611.48   1
  30   0 -14 2240.46 3629.84   3
 -30   0  13 1733.88 4882.83   1
  30   0 -13  139.61 3253.45   3
 -30   0  12 3011.32 4951.51   1
  30   0 -12 8419.50 4147.64   3
 -30   0  11 6255.60 5118.67   1
  30   0 -11-1294.98 3337.62   3
 -30   0  10 3821.58 4792.08   1
  30   0 -10 -252.67 3230.75   3
 -30   0   9-1985.66 4303.40   1
  30   0  -9 1615.29 3311.90   3
 -30   0   8 2949.14 5343.60   1
  30   0  -811030.05 4404.84   3
 -30   0   7 2549.58 4804.59   1
  30   0  -7 2492.42 3534.46   3
 -30   0   6 5789.88 5001.84   1
  30   0  -614915.64 4934.30   3
 -30   0   5  602.44 4508.71   1
  30   0  -5 -549.73 3947.69   3
 -30   0   4 5286.91 5151.89   1
  30   0  -410951.84 4607.97   3
 -30   0   3 3314.38 5431.07   1
  30   0  -3  846.38 3465.96   3
 -30   0   2 2099.85 5101.41   1
  30   0  -2 5891.07 4493.45   3
 -30   0   1 2379.77 4628.02   1
  30   0  -1  750.00 3610.36   3
 -30   0   0  227.68 4094.65   1
  30   0   0 3686.45 4037.66   3
 -30   0  -1-1910.58 4176.15   1
  30   0   1  396.14 3482.86   3
 -30   0  -2 4501.10 5010.12   1
  30   0   2   30.26 3635.62   3
 -30   0  -3-1065.66 4476.50   1
  30   0   3-2651.07 3369.04   3
 -30   0  -4-2176.49 4770.85   1
  30   0   4 -451.84 3786.14   3
 -30   0  -5  643.17 4601.44   1
  30   0   5 2944.05 4402.74   3
 -30   0  -6-1460.97 4638.22   1
  30   0   6 -183.71 3932.90   3
 -30   0  -7 -796.26 5229.53   1
  30   0   7  102.16 4207.19   3
 -30   0  -8 3974.33 5521.07   1
  30   0   8 1996.68 4240.09   3
 -30   0  -9 -890.83 5104.25   1
  30   0   9-1029.51 4027.53   3
 -30   0 -10 3486.22 5921.48   1
  30   0  10 6578.59 4783.32   3
 -30   0 -11 -919.14 5057.88   1
  30   0  11  291.55 3824.02   3
 -30   0 -12 2248.36 5569.45   1
  30   0  12-1532.29 3834.80   3
 -30   0 -13 2896.67 5264.46   1
  30   0  13 1326.76 4407.59   3
 -30   0 -14 -795.88 5123.78   1
  30   0  14 1304.92 4091.10   3
 -30   0 -15 -796.67 5296.70   1
  30   0  15 5110.99 4709.39   3
 -30   0 -16 -757.85 5377.45   1
  30   0  16 3305.71 4824.44   3
 -30   0 -17  873.23 6140.19   1
  30   0  17  423.88 4152.08   3
 -30   0 -18-3724.32 5856.19   1
 -32   0  10 5353.54 5836.74   1
 -32   0   9  151.28 5020.78   1
  32   0  -9  745.84 3454.21   3
 -32   0   8 -208.27 4793.63   1
  32   0  -8 6608.34 4300.86   3
 -32   0   7 -536.56 4704.71   1
  32   0  -7 1647.28 3887.43   3
 -32   0   6 -436.98 4950.76   1
  32   0  -6  347.95 3610.29   3
 -32   0   5  649.52 4937.72   1
  32   0  -5 -631.32 3465.42   3
 -32   0   4-1327.34 5016.89   1
  32   0  -4-1308.69 3630.40   3
 -32   0   3  345.88 4910.09   1
  32   0  -3  997.32 3804.89   3
 -32   0   2  261.43 5153.71   1
  32   0  -2  513.73 3848.52   3
 -32   0   1 -901.61 5479.55   1
  32   0  -1-1090.67 3784.37   3
 -32   0   0 1165.09 5188.67   1
  32   0   0  499.87 3384.31   3
 -32   0  -1 1958.83 5116.77   1
  32   0   1 3441.53 3982.44   3
 -32   0  -2 -727.11 4413.50   1
  32   0   2 2683.02 4213.24   3
 -32   0  -3 -590.02 4333.24   1
  32   0   3 2772.52 4262.32   3
 -32   0  -4 2549.45 5077.95   1
  32   0   4 2543.32 4129.33   3
 -32   0  -5-2280.66 4576.99   1
  32   0   5 -317.15 3680.47   3
 -32   0  -6 -191.18 5238.20   1
 -31  -1 -13-2928.17 5526.86   1
  31   1  12  859.33 3784.53   3
 -31  -1 -12 1322.76 5992.01   1
  31   1  11-2213.91 3501.26   3
 -31  -1 -11-1803.81 5601.05   1
  31   1  10 3151.54 4265.88   3
 -31  -1 -10 1271.76 5456.90   1
  31   1   9-2597.59 3614.56   3
 -31  -1  -9 -857.36 4732.54   1
  31   1   8 3898.56 4242.83   3
 -31  -1  -8 3220.45 5431.56   1
  31   1   7 3741.61 4179.46   3
 -31  -1  -7 2089.06 5327.83   1
  31   1   6 3586.23 4195.41   3
 -31  -1  -6 2481.24 5195.92   1
  31   1   5 1654.56 4096.76   3
 -31  -1  -5  685.09 5152.91   1
  31   1   4 3278.01 4403.18   3
 -31  -1  -4 2604.23 5556.12   1
  31   1   3 1348.78 3820.46   3
 -31  -1  -3 1362.28 5536.11   1
  31   1   2 1653.00 4031.07   3
 -31  -1  -2 2224.74 5039.02   1
  31   1   1 3385.06 4126.72   3
 -31  -1  -1 -838.81 5180.86   1
  31   1   0 1253.95 3934.51   3
 -31  -1   0 -131.53 6136.02   1
  31   1  -1-1439.02 4115.72   3
 -31  -1   1-1583.07 5504.56   1
  31   1  -2-1371.20 3758.90   3
 -31  -1   2 -692.79 4838.03   1
  31   1  -3  464.05 3800.64   3
 -31  -1   3 1152.21 5044.19   1
  31   1  -4  771.87 3597.39   3
 -31  -1   4 2219.42 5242.93   1
  31   1  -5  179.68 3694.85   3
 -31  -1   5  892.73 5338.45   1
  31   1  -6 -485.44 3486.10   3
 -31  -1   6  633.51 5001.62   1
  31   1  -7 3365.11 3837.80   3
 -31  -1   7 1736.93 5099.62   1
  31   1  -8 -585.81 3436.50   3
 -31  -1   8 -832.76 5145.80   1
  31   1  -9 6707.66 4371.55   3
 -31  -1   9 5790.08 5514.13   1
  31   1 -10-1416.88 3548.96   3
 -31  -1  10 3307.18 6081.91   1
  31   1 -11 7505.81 4351.93   3
 -31  -1  11 4039.15 5444.21   1
  31   1 -12  723.84 3372.62   3
 -31  -1  12 3465.39 6083.20   1
  31   1 -13 4646.03 3971.88   3
 -31  -1  13 1562.21 5388.53   1
  31   1 -14  327.66 3424.70   3
 -31  -1  14-3344.32 4924.74   1
  31   1 -15-1299.26 3331.09   3
 -31  -1  15 2631.02 5349.24   1
  31   1 -16-2663.69 3337.16   3
 -31  -1  16-1329.13 5081.08   1
  31   1 -17 5924.59 4151.44   3
 -31  -1  17 4134.76 5869.28   1
  29   1  21 1928.89 4409.27   3
 -29  -1 -21 -820.45 6106.20   1
  29   1  20 1457.54 4161.13   3
 -29  -1 -20  578.19 5723.23   1
  29   1  19 1222.67 4259.10   3
 -29  -1 -19 3375.80 6117.72   1
  29   1  18 1977.01 4116.29   3
 -29  -1 -18 5074.83 5933.39   1
  29   1  17 2178.86 4237.27   3
 -29  -1 -17-1441.13 4982.75   1
  29   1  16 -775.00 3733.86   3
 -29  -1 -16 1598.37 5327.91   1
  29   1  15 2449.51 4307.71   3
 -29  -1 -15-1260.38 4810.73   1
  29   1  14 5150.37 4827.96   3
 -29  -1 -14 3417.71 5592.91   1
  29   1  13  780.04 4024.06   3
 -29  -1 -13 1007.78 5163.65   1
  29   1  12 1007.73 4271.97   3
 -29  -1 -12-2523.20 4888.60   1
  29   1  11 3360.08 4236.21   3
 -29  -1 -11 5477.30 5906.25   1
  29   1  10 -511.90 3556.05   3
 -29  -1 -10 1445.71 5271.73   1
  29   1   9 2333.33 3951.95   3
 -29  -1  -9 1493.03 4729.30   1
  29   1   8  888.94 3922.73   3
 -29  -1  -8 3581.05 4970.73   1
  29   1   7  993.93 3674.28   3
 -29  -1  -7 5248.64 5385.01   1
  29   1   6-1424.39 3371.91   3
 -29  -1  -6 1455.14 5247.83   1
  29   1   5  407.97 3733.86   3
 -29  -1  -5 -150.01 4713.56   1
  29   1   4-2617.13 3165.05   3
 -29  -1  -4 2603.45 4952.58   1
  29   1   3 1589.63 3781.58   3
 -29  -1  -3 1339.14 4831.96   1
  29   1   2 1819.72 3555.27   3
 -29  -1  -2 2367.27 4657.63   1
  29   1   1 3213.73 3830.68   3
 -29  -1  -1 5178.71 5562.82   1
  29   1   0 1028.39 3565.63   3
 -29  -1   0 2851.09 4774.11   1
  29   1  -116124.10 5024.55   3
 -29  -1   1 6533.04 5338.84   1
  29   1  -2 -274.87 3369.13   3
 -29  -1   2 2124.16 4991.87   1
  29   1  -3 8382.75 4245.37   3
 -29  -1   3 6196.18 5424.97   1
  29   1  -4 1529.84 3351.94   3
 -29  -1   4  995.59 4264.71   1
  29   1  -5 8182.41 4176.03   3
 -29  -1   5 3994.34 4900.80   1
  29   1  -6 1392.03 3301.29   3
 -29  -1   6  271.33 4437.72   1
  29   1  -715143.73 4659.51   3
 -29  -1   7 8426.94 5380.49   1
  29   1  -8 -548.56 2988.69   3
 -29  -1   8 2565.00 4397.84   1
  29   1  -9 8714.69 4130.98   3
 -29  -1   9 2116.31 4437.84   1
  29   1 -10 3616.39 3322.40   3
 -29  -1  10 2447.53 5024.05   1
  29   1 -11 1995.50 3396.93   3
 -29  -1  11-1303.19 4496.34   1
  29   1 -12 -148.00 2927.84   3
 -29  -1  12 -645.85 4052.24   1
  29   1 -13 6026.50 3789.91   3
 -29  -1  13 6101.13 5032.70   1
  29   1 -14 3327.37 3508.69   3
 -29  -1  14-1603.20 4801.89   1
  29   1 -15 3167.96 3531.89   3
 -29  -1  15-1183.68 5048.21   1
  29   1 -16  559.46 3190.99   3
 -29  -1  16  244.20 4814.27   1
  29   1 -17 1374.38 3307.52   3
 -29  -1  17  115.88 4510.29   1
  29   1 -18 1733.43 3329.30   3
 -29  -1  18  884.64 4606.98   1
  29   1 -19 3411.47 3521.13   3
 -29  -1  19 1703.20 4665.61   1
  29   1 -20 1080.17 3601.79   3
 -29  -1  20  123.84 4714.93   1
  29   1 -21-1348.59 3152.42   3
 -29  -1  21  164.33 4693.59   1
  29   1 -22 -422.42 3306.89   3
 -29  -1  22-2573.24 4790.34   1
  29   1 -23 2756.35 3727.36   3
 -29  -1  23 -393.91 5346.12   1
  29   1 -24 3002.89 3691.56   3
 -29  -1  24-1272.49 5824.75   1
 -29  -1  25 2500.51 5356.59   1
  27   1  27 2121.14 4704.34   3
 -27  -1 -27 2512.61 5405.16   1
  27   1  26 4045.66 4933.74   3
 -27  -1 -26 3621.68 5529.31   1
  27   1  25 1701.35 4335.57   3
 -27  -1 -25 2396.34 5424.44   1
  27   1  24 -311.34 4216.12   3
 -27  -1 -24 1123.01 5033.65   1
  27   1  23   91.98 3752.02   3
 -27  -1 -23 3721.42 5449.04   1
  27   1  22 7094.93 4775.33   3
 -27  -1 -22 6975.18 5764.48   1
  27   1  21 3218.97 4611.51   3
 -27  -1 -21 1892.34 5160.47   1
  27   1  20  823.84 4059.96   3
 -27  -1 -20 -739.16 5129.35   1
  27   1  19-2207.79 3522.24   3
 -27  -1 -19-1249.77 4816.51   1
  27   1  18 6003.83 4424.09   3
 -27  -1 -18 5210.84 5399.84   1
  27   1  17 2360.29 3842.05   3
 -27  -1 -17 2908.74 5053.33   1
  27   1  16 5312.68 4084.01   3
 -27  -1 -16 3451.63 4939.67   1
  27   1  15 1013.03 3773.19   3
 -27  -1 -15 4182.68 5509.75   1
  27   1  14-1891.52 3367.79   3
 -27  -1 -14-2244.78 4422.80   1
  27   1  13  201.59 3382.59   3
 -27  -1 -13-2729.60 4345.97   1
  27   1  12  855.69 3617.57   3
 -27  -1 -12-1811.64 3889.02   1
  27   1  11  178.02 3407.41   3
 -27  -1 -11-1187.22 4189.70   1
  27   1  10 1353.51 3545.85   3
 -27  -1 -10 1790.15 4597.23   1
  27   1   9 5375.73 4203.05   3
 -27  -1  -9 2080.25 4503.56   1
  27   1   8 -423.09 3570.57   3
 -27  -1  -8 -165.46 4425.24   1
  27   1   7 6860.57 4222.42   3
 -27  -1  -7 1537.51 4124.24   1
  27   1   6 1890.63 3553.22   3
 -27  -1  -6 -670.35 4278.35   1
  27   1   5 6157.15 4367.06   3
 -27  -1  -5 8389.96 5031.95   1
  27   1   4 4925.66 4439.41   3
 -27  -1  -4 4406.66 5031.10   1
  27   1   314519.99 4923.00   3
 -27  -1  -311312.67 5585.21   1
  27   1   2-1363.27 3260.41   3
 -27  -1  -2   93.82 4501.86   1
  27   1   113838.01 4896.36   3
 -27  -1  -110915.29 5612.23   1
  27   1   0 5634.77 4048.72   3
 -27  -1   0 5812.77 4719.19   1
  27   1  -1 8174.13 4235.11   3
 -27  -1   1 5336.69 4708.04   1
  27   1  -2 4521.74 3784.31   3
 -27  -1   2 5702.24 4700.72   1
  27   1  -324305.56 5190.20   3
 -27  -1   313435.46 5939.25   1
  27   1  -4 1293.40 3690.92   3
 -27  -1   4 -920.46 4326.69   1
  27   1  -5 8053.71 4120.86   3
 -27  -1   5 4732.77 4742.74   1
  27   1  -6  192.96 3043.31   3
 -27  -1   6-1501.97 4127.51   1
  27   1  -7 1756.40 3279.90   3
 -27  -1   7 2320.20 4366.94   1
  27   1  -8 1718.08 2925.21   3
 -27  -1   8-1304.13 3876.61   1
  27   1  -914527.83 4366.09   3
 -27  -1   9 2017.33 4010.40   1
  27   1 -10 1860.32 3255.25   3
 -27  -1  10  751.40 3832.14   1
  27   1 -11 1141.48 3145.97   3
 -27  -1  11 1602.88 4008.79   1
  27   1 -12 -288.26 2736.59   3
 -27  -1  12  328.39 4415.19   1
  27   1 -13 3654.04 3103.82   3
 -27  -1  13 2243.68 4260.95   1
  27   1 -14  648.34 3016.50   3
 -27  -1  1410677.40 5070.30   1
  27   1 -15  210.98 2991.96   3
 -27  -1  15 4152.62 4709.96   1
  27   1 -16-1552.02 2799.79   3
 -27  -1  16 2242.66 4471.69   1
  27   1 -17  595.46 2936.68   3
 -27  -1  17-1816.48 3820.60   1
  27   1 -18  965.71 3057.07   3
 -27  -1  18 1017.94 4180.55   1
  27   1 -19 2041.75 3167.29   3
 -27  -1  19 2465.71 4274.29   1
  27   1 -20  -56.76 2844.08   3
 -27  -1  20 -469.38 4205.31   1
  27   1 -21 -587.93 2990.39   3
 -27  -1  21-1356.07 3981.89   1
  27   1 -22  574.41 3043.60   3
 -27  -1  22   68.44 4626.25   1
  27   1 -23 1058.92 3155.50   3
 -27  -1  23 1919.22 4663.87   1
  27   1 -24  540.99 3267.34   3
 -27  -1  24  584.61 4509.01   1
  27   1 -25 1197.28 3452.49   3
 -27  -1  25 1960.46 4448.24   1
  27   1 -26 1014.55 3470.41   3
 -27  -1  26-1410.44 4398.60   1
  27   1 -27-1650.99 3184.70   3
 -27  -1  27 -513.60 4579.14   1
 -27  -1  28 1675.64 4885.36   1
 -25  -1 -32 -141.41 5090.72   1
  25   1  31 1459.37 5074.40   3
 -25  -1 -31-1155.89 4958.89   1
  25   1  30  354.53 4654.21   3
 -25  -1 -30-1464.07 4651.07   1
  25   1  29  260.13 4853.33   3
 -25  -1 -29 2992.41 4890.40   1
  25   1  28 3029.69 4972.81   3
 -25  -1 -28 2338.38 5292.02   1
  25   1  27 2443.05 4750.69   3
 -25  -1 -27 3772.60 5183.13   1
  25   1  26 5333.44 5251.77   3
 -25  -1 -26 2492.26 5362.89   1
  25   1  25 1514.79 4367.00   3
 -25  -1 -25 -378.96 4919.69   1
  25   1  24 3265.04 4626.53   3
 -25  -1 -24   48.74 4344.54   1
  25   1  23 -595.33 4272.85   3
 -25  -1 -23 1999.09 4339.48   1
  25   1  22 1772.15 4183.86   3
 -25  -1 -22 2307.21 4612.74   1
  25   1  21 3267.12 4195.95   3
 -25  -1 -21 5985.31 5186.03   1
  25   1  20 9363.96 4739.80   3
 -25  -1 -20 6074.10 4818.20   1
  25   1  19-1852.36 3581.98   3
 -25  -1 -19 1709.23 4829.64   1
  25   1  18 2115.80 4026.67   3
 -25  -1 -18  308.64 4506.44   1
  25   1  17  155.60 3824.85   3
 -25  -1 -17 1183.91 4211.13   1
  25   1  16  208.14 3606.38   3
 -25  -1 -16 4320.65 4383.12   1
  25   1  15 2249.83 3785.16   3
 -25  -1 -15 2693.11 4710.83   1
  25   1  14 2414.18 3811.94   3
 -25  -1 -14 2111.94 4601.86   1
  25   1  1313997.62 4972.30   3
 -25  -1 -1313881.00 5652.65   1
  25   1  12-3504.65 3135.74   3
 -25  -1 -12-2413.57 3793.96   1
  25   1  11 8555.41 4399.03   3
 -25  -1 -11 3281.42 4531.97   1
  25   1  10 8917.59 4306.36   3
 -25  -1 -10 8469.05 4939.14   1
  25   1   917917.15 5132.54   3
 -25  -1  -910572.97 5202.73   1
  25   1   8 6802.07 4179.36   3
 -25  -1  -8 6798.82 4813.98   1
  25   1   735568.53 6028.76   3
 -25  -1  -722715.50 6185.33   1
  25   1   6-1787.03 3062.87   3
 -25  -1  -6  638.55 4094.63   1
  25   1   519135.37 4993.97   3
 -25  -1  -512549.14 5318.57   1
  25   1   414088.87 4609.63   3
 -25  -1  -4 8164.28 4858.30   1
  25   1   3 6398.44 3883.03   3
 -25  -1  -3 4728.72 4441.56   1
  25   1   2 6039.25 3949.54   3
 -25  -1  -2 2539.48 4530.12   1
  25   1   125702.04 5133.25   3
 -25  -1  -114599.27 5593.98   1
  25   1   0 2523.03 3550.57   3
 -25  -1   0 2387.45 4042.02   1
  25   1  -1 9543.47 4139.22   3
 -25  -1   1 6092.85 4437.54   1
  25   1  -2 2906.38 3421.65   3
 -25  -1   2 2174.40 4140.89   1
  25   1  -3 1128.37 2939.68   3
 -25  -1   3-1449.90 3937.64   1
  25   1  -4 1685.63 2930.20   3
 -25  -1   4  538.90 4378.78   1
  25   1  -5 5369.56 3537.79   3
 -25  -1   5 5958.59 4549.68   1
  25   1  -6 2439.92 3167.04   3
 -25  -1   6 1167.07 4117.21   1
  25   1  -7-1152.99 2791.18   3
 -25  -1   7-1951.01 3631.56   1
  25   1  -8 2919.99 3200.98   3
 -25  -1   8 3867.12 3979.95   1
  25   1  -9 6965.33 3500.67   3
 -25  -1   9 6088.67 4262.39   1
  25   1 -10 4291.14 3274.54   3
 -25  -1  10 2717.79 4045.38   1
  25   1 -11 2074.18 2950.06   3
 -25  -1  11  686.33 3669.97   1
  25   1 -12 1759.65 2976.11   3
 -25  -1  12 1664.32 3965.36   1
  25   1 -13 3093.25 3183.78   3
 -25  -1  13 2743.84 3911.11   1
  25   1 -1413414.25 3957.89   3
 -25  -1  1411444.79 5031.08   1
  25   1 -15 5648.52 3327.14   3
 -25  -1  15  878.30 3653.73   1
  25   1 -16 6927.51 3388.94   3
 -25  -1  16 4196.12 4180.98   1
  25   1 -17  878.62 2837.75   3
 -25  -1  17  820.72 4339.14   1
  25   1 -18 1627.52 2953.24   3
 -25  -1  18 -908.82 4007.14   1
  25   1 -19 4833.74 3283.25   3
 -25  -1  19 2503.86 3998.79   1
  25   1 -20 5369.17 3471.81   3
 -25  -1  20 6821.44 4378.82   1
  25   1 -21 2926.52 3184.22   3
 -25  -1  21 2202.55 3862.87   1
  25   1 -22  253.81 3146.80   3
 -25  -1  22  187.71 3911.36   1
  25   1 -23 1005.41 3205.63   3
 -25  -1  23  441.14 4247.41   1
  25   1 -24-1025.72 2814.31   3
 -25  -1  24  499.80 4120.09   1
  25   1 -25 1587.09 3188.39   3
 -25  -1  25  882.88 4171.25   1
  25   1 -26 1944.64 3117.94   3
 -25  -1  26-3241.25 3741.91   1
  25   1 -27 4321.90 3581.38   3
 -25  -1  27 1182.12 4079.46   1
  25   1 -28  379.64 3208.95   3
 -25  -1  28 2935.72 4534.25   1
  25   1 -29 7203.46 4214.95   3
 -25  -1  29 9256.55 4765.84   1
 -25  -1  30 4761.81 4468.30   1
 -23  -1 -36 3238.19 5577.63   1
  23   1  35 5346.41 5463.71   3
 -23  -1 -35 5678.83 5791.14   1
  23   1  34-3724.77 4775.54   3
 -23  -1 -34 3063.81 5265.17   1
  23   1  33  364.66 5152.81   3
 -23  -1 -33  421.85 4930.70   1
  23   1  32 7942.60 5644.32   3
 -23  -1 -32 5520.35 5643.52   1
  23   1  31 -352.73 4439.36   3
 -23  -1 -31  636.70 5023.39   1
  23   1  30 -697.05 4852.87   3
 -23  -1 -30 1767.00 4922.60   1
  23   1  29 2619.73 5019.94   3
 -23  -1 -29 1631.35 5099.68   1
  23   1  28 -652.80 4213.28   3
 -23  -1 -28  233.10 4961.92   1
  23   1  27 1054.44 4511.97   3
 -23  -1 -27-4017.49 3350.48   1
  23   1  26 3700.28 4530.48   3
 -23  -1 -26-1566.19 3874.34   1
  23   1  25  434.06 3970.40   3
 -23  -1 -25  285.71 3816.92   1
  23   1  24 2703.97 4095.08   3
 -23  -1 -24 3325.68 4408.53   1
  23   1  23 -443.49 3479.77   3
 -23  -1 -23-4499.79 3233.90   1
  23   1  22  854.12 3629.28   3
 -23  -1 -22-1517.41 3658.53   1
  23   1  21 7504.50 4366.41   3
 -23  -1 -21 3257.79 4397.76   1
  23   1  20 1574.62 3853.42   3
 -23  -1 -20 1437.74 3849.31   1
  23   1  19 7239.58 4579.90   3
 -23  -1 -19 2921.92 4295.73   1
  23   1  18 6813.13 4485.14   3
 -23  -1 -18 9961.18 4983.15   1
  23   1  1723934.52 5502.87   3
 -23  -1 -1719083.22 6353.09   1
  23   1  16 1663.04 3512.80   3
 -23  -1 -16 4359.11 4408.82   1
  23   1  1529886.45 5754.63   3
 -23  -1 -1519584.71 5862.23   1
  23   1  14 6585.79 4127.89   3
 -23  -1 -14 6515.29 4837.97   1
  23   1  1312413.90 4763.56   3
 -23  -1 -13 7288.12 4731.00   1
  23   1  12 6792.76 4027.32   3
 -23  -1 -12 8509.74 4719.21   1
  23   1  1143146.52 6221.82   3
 -23  -1 -1118561.40 5696.23   1
  23   1  10  226.68 3443.57   3
 -23  -1 -10 6317.12 4598.99   1
  23   1   925766.08 5301.09   3
 -23  -1  -917564.45 5498.84   1
  23   1   819015.71 4798.52   3
 -23  -1  -814058.97 5250.88   1
  23   1   710813.92 4254.68   3
 -23  -1  -7 3925.67 4238.75   1
  23   1   6 2243.56 3470.44   3
 -23  -1  -6 5617.34 4263.60   1
  23   1   521934.31 4891.56   3
 -23  -1  -514799.29 5101.40   1
  23   1   4 7364.05 3789.21   3
 -23  -1  -4 9355.07 4655.78   1
  23   1   314263.33 4359.38   3
 -23  -1  -3 8132.35 4667.70   1
  23   1   2 3194.87 3189.25   3
 -23  -1  -2 1279.36 3533.05   1
  23   1   1 1904.15 3075.72   3
 -23  -1  -1  823.86 3622.91   1
  23   1   0 1035.34 2844.74   3
 -23  -1   0  413.92 3744.33   1
  23   1  -1 1816.35 2948.12   3
 -23  -1   1  602.83 3695.17   1
  23   1  -2 4171.93 3169.35   3
 -23  -1   2 2770.79 3543.51   1
  23   1  -3  837.98 2905.71   3
 -23  -1   3 7097.57 4437.90   1
  23   1  -4 7517.79 3638.68   3
 -23  -1   4 4051.73 3879.86   1
  23   1  -5 4998.20 3254.80   3
 -23  -1   5 5259.27 4287.71   1
  23   1  -6 1218.13 2977.50   3
 -23  -1   6 1667.26 3490.20   1
  23   1  -7 9781.43 3651.03   3
 -23  -1   7 6156.02 4215.59   1
  23   1  -8   -9.18 2612.10   3
 -23  -1   8  712.90 3183.40   1
  23   1  -9 5017.13 3125.62   3
 -23  -1   9 3757.19 3731.20   1
  23   1 -1014013.60 3816.24   3
 -23  -1  1010599.04 4304.21   1
  23   1 -11 1024.72 2742.44   3
 -23  -1  11 2378.00 3499.40   1
  23   1 -12  690.71 2567.15   3
 -23  -1  12-1298.91 3240.99   1
  23   1 -13 1870.61 2749.85   3
 -23  -1  13-2779.12 3286.39   1
  23   1 -14  901.47 2550.78   3
 -23  -1  14  659.34 3492.33   1
  23   1 -15 1183.90 2685.96   3
 -23  -1  15 -541.44 3600.95   1
  23   1 -16 6838.70 3261.16   3
 -23  -1  16 5487.39 3954.55   1
  23   1 -17 2952.49 2980.33   3
 -23  -1  17  532.75 3630.48   1
  23   1 -18  255.92 2557.97   3
 -23  -1  18 1895.33 3746.06   1
  23   1 -19 8127.05 3504.79   3
 -23  -1  19 6692.88 4180.47   1
  23   1 -20-1075.53 2582.30   3
 -23  -1  20  233.39 3371.63   1
  23   1 -21 1612.56 2779.39   3
 -23  -1  21 -588.99 3456.49   1
  23   1 -22 -154.80 2715.40   3
 -23  -1  22 2040.42 4469.97   1
  23   1 -23 5092.07 3251.28   3
 -23  -1  23 6089.94 4519.47   1
  23   1 -24 1727.75 2953.06   3
 -23  -1  24  688.85 3849.71   1
  23   1 -2518744.87 4484.80   3
 -23  -1  2517235.92 5317.11   1
  23   1 -26 1034.40 2910.50   3
 -23  -1  26-1733.97 3833.38   1
  23   1 -27 -720.18 2718.28   3
 -23  -1  27 2327.05 3895.44   1
  23   1 -28 4876.69 3449.23   3
 -23  -1  28 2926.19 4363.67   1
  23   1 -29 4709.48 3560.93   3
 -23  -1  29 6529.37 4348.51   1
  23   1 -30 2201.08 3391.80   3
 -23  -1  30 2495.47 4205.85   1
  23   1 -3114405.46 4513.59   3
 -23  -1  3110263.39 4792.54   1
  23   1 -32 1510.84 3487.57   3
 -23  -1  32 3266.12 4371.19   1
 -23  -1  33 2983.75 4232.83   1
 -21  -1 -39 3557.67 4957.88   1
  21   1  38 -596.31 5105.71   3
 -21  -1 -38 3855.72 5344.88   1
  21   1  37  395.02 4757.83   3
 -21  -1 -37 3260.40 5511.91   1
  21   1  36 7328.79 4994.88   3
 -21  -1 -36 6435.82 5827.40   1
  21   1  35 4348.08 4866.95   3
 -21  -1 -35 4607.35 5400.89   1
  21   1  34 1596.78 4563.34   3
 -21  -1 -34 2180.86 5082.31   1
  21   1  33 -612.40 4032.80   3
 -21  -1 -33-1044.59 4528.29   1
  21   1  32-1120.54 4325.85   3
 -21  -1 -32  738.77 4583.46   1
  21   1  31 1343.85 4592.50   3
 -21  -1 -31 4585.50 4396.03   1
  21   1  30 2293.76 4497.11   3
 -21  -1 -30 3165.85 4519.41   1
  21   1  29 2476.68 4215.70   3
 -21  -1 -29 4951.21 4782.58   1
  21   1  28  383.15 4144.70   3
 -21  -1 -28 2905.21 4363.90   1
  21   1  27 1675.64 4249.69   3
 -21  -1 -27 1258.74 3748.36   1
  21   1  26 5620.27 4613.36   3
 -21  -1 -26 9126.38 5117.94   1
  21   1  25 7291.33 4543.74   3
 -21  -1 -25 5805.55 4387.23   1
  21   1  24 1911.30 3954.62   3
 -21  -1 -24 3547.42 4046.49   1
  21   1  23 1249.48 3716.98   3
 -21  -1 -23 5327.66 4326.01   1
  21   1  22-1996.82 3308.59   3
 -21  -1 -22 9811.97 4588.99   1
  21   1  2131152.00 6044.20   3
 -21  -1 -2121492.63 5658.33   1
  21   1  20 3264.54 4401.32   3
 -21  -1 -20 1906.72 3825.59   1
  21   1  1922261.56 5499.91   3
 -21  -1 -1914288.37 5244.86   1
  21   1  18 9552.46 4366.63   3
 -21  -1 -18 8915.44 4509.74   1
  21   1  1716857.89 4889.92   3
 -21  -1 -1710328.30 4834.19   1
  21   1  16 1405.02 3286.29   3
 -21  -1 -16 6551.82 3988.06   1
  21   1  1550430.08 6081.31   3
 -21  -1 -1531855.29 6228.51   1
  21   1  14 5158.17 3687.36   3
  21   1  1323068.86 4925.91   3
  21   1  12 6454.32 3700.42   3
 -21  -1 -12 1967.09 3955.11   1
  21   1  11 6947.06 3579.64   3
 -21  -1 -11 2829.29 3797.43   1
  21   1  10 5344.12 3429.41   3
 -21  -1 -10 4091.56 4058.29   1
  21   1   913620.92 4156.98   3
 -21  -1  -912438.02 4576.05   1
  21   1   8 3226.82 3200.49   3
 -21  -1  -8-1046.98 3261.95   1
  21   1   7  670.27 2853.03   3
 -21  -1  -7-1401.30 3315.54   1
  21   1   6-1864.24 2774.58   3
 -21  -1  -6 -724.16 3395.25   1
  21   1   5 -416.56 2918.81   3
 -21  -1  -5 -299.24 3312.81   1
  21   1   4 -663.42 2807.66   3
 -21  -1  -4 2256.67 3496.07   1
  21   1   3 6638.39 3493.21   3
 -21  -1  -3 4496.54 3682.66   1
  21   1   2  193.71 2895.61   3
 -21  -1  -2 2559.38 3569.39   1
  21   1   1 2828.80 3130.52   3
 -21  -1  -1 1822.15 3367.21   1
  21   1   024070.68 4441.74   3
 -21  -1   025694.11 5418.32   1
  21   1  -1 4716.73 3137.50   3
 -21  -1   1 3438.95 3575.18   1
  21   1  -2 9655.62 3553.03   3
 -21  -1   2 5309.63 4157.33   1
  21   1  -3 5668.70 3166.43   3
 -21  -1   3 5530.46 3796.26   1
  21   1  -4 2710.09 2731.96   3
 -21  -1   4 1479.61 3359.49   1
  21   1  -5  954.04 2625.97   3
 -21  -1   5  823.89 3271.82   1
  21   1  -623304.73 4226.20   3
 -21  -1   617437.76 5094.99   1
  21   1  -7  560.85 2512.43   3
 -21  -1   7-1412.70 2956.86   1
  21   1  -8 5668.33 3025.41   3
 -21  -1   8 3082.32 3619.09   1
  21   1  -9-1733.34 2212.18   3
 -21  -1   9-1786.82 3045.42   1
  21   1 -10 -153.52 2410.40   3
 -21  -1  10 1214.51 3078.15   1
  21   1 -11 1316.27 2742.12   3
 -21  -1  11 1533.93 3211.06   1
  21   1 -12 2359.50 2886.71   3
 -21  -1  12 3560.94 3454.17   1
  21   1 -1311724.06 3575.17   3
 -21  -1  1314349.68 4587.05   1
  21   1 -14  861.44 2557.25   3
 -21  -1  14 1833.19 3276.07   1
  21   1 -1545542.52 4914.74   3
 -21  -1  1538661.97 5919.91   1
  21   1 -16 1840.09 2674.50   3
 -21  -1  16 2829.12 3549.97   1
  21   1 -17 3381.56 2935.67   3
 -21  -1  17 2897.08 3725.25   1
  21   1 -18 3769.75 3038.79   3
 -21  -1  18 2791.19 3459.29   1
  21   1 -19 8650.73 3281.76   3
 -21  -1  19 9739.58 4321.65   1
  21   1 -20 3932.43 2901.82   3
 -21  -1  20 5085.34 3686.13   1
  21   1 -2136110.39 4955.30   3
 -21  -1  2130108.07 5538.48   1
  21   1 -22-2419.17 2289.76   3
 -21  -1  22  817.21 3659.16   1
  21   1 -23 2649.24 2882.33   3
 -21  -1  23 1649.95 3453.36   1
  21   1 -24 7211.59 3363.88   3
 -21  -1  24 6311.13 4075.85   1
  21   1 -25 2001.30 2975.38   3
 -21  -1  25 3225.40 3919.69   1
  21   1 -26 4088.41 3103.88   3
 -21  -1  26 4382.46 4018.24   1
  21   1 -2720682.07 4470.29   3
 -21  -1  2719190.24 5128.40   1
  21   1 -28 -658.87 2665.30   3
 -21  -1  28 -134.74 3891.13   1
  21   1 -29    2.88 2863.16   3
 -21  -1  29 1066.84 3723.56   1
  21   1 -30 1695.68 3125.32   3
 -21  -1  30 1033.16 3996.78   1
  21   1 -31 1733.15 3196.46   3
 -21  -1  31 3068.44 4480.37   1
  21   1 -32  841.17 3403.81   3
 -21  -1  32-1224.46 4063.47   1
  21   1 -33 4742.63 3678.18   3
 -21  -1  33 6029.96 4466.14   1
  21   1 -34-1181.69 2955.01   3
 -21  -1  34-1845.53 4188.86   1
  21   1 -35 1498.10 3505.53   3
 -21  -1  35-1305.46 3983.31   1
 -19  -1 -42  217.93 4917.11   1
  19   1  41 -223.79 4771.37   3
 -19  -1 -41 3635.90 5300.58   1
  19   1  40 1216.38 5121.97   3
 -19  -1 -40  611.25 4962.31   1
  19   1  39 4472.26 5063.75   3
 -19  -1 -39 6572.52 5615.07   1
  19   1  38  619.15 4472.17   3
 -19  -1 -38-1372.99 4537.29   1
  19   1  37-2592.90 4180.84   3
 -19  -1 -37   33.08 4441.47   1
  19   1  36-3031.49 4058.18   3
 -19  -1 -36 1603.98 4757.78   1
  19   1  35 3896.71 4889.17   3
 -19  -1 -35 8154.78 5542.17   1
  19   1  34 -977.91 4401.44   3
 -19  -1 -34  354.49 4002.93   1
  19   1  33 1968.68 4155.38   3
 -19  -1 -33 2695.64 4379.54   1
  19   1  32 7871.76 5011.38   3
 -19  -1 -32 7674.38 5184.92   1
  19   1  3110826.77 5150.90   3
 -19  -1 -31 3760.92 4433.84   1
  19   1  30 -288.25 3727.89   3
 -19  -1 -30 6085.37 4578.13   1
  19   1  2916504.08 5644.16   3
 -19  -1 -2913207.86 5365.31   1
  19   1  2814035.44 5381.71   3
 -19  -1 -2812732.44 5322.10   1
  19   1  27 8399.63 4661.01   3
 -19  -1 -27 9802.39 4846.52   1
  19   1  2613005.32 5030.00   3
 -19  -1 -2616450.14 5404.59   1
  19   1  2548625.36 7165.96   3
 -19  -1 -2538999.50 7130.70   1
  19   1  24 2388.17 3623.60   3
 -19  -1 -24 9645.94 4535.95   1
  19   1  2328378.50 5732.97   3
 -19  -1 -2324611.21 6020.65   1
  19   1  2213070.67 4643.73   3
 -19  -1 -2211323.97 4759.10   1
  19   1  2115761.85 4785.12   3
 -19  -1 -2113163.20 4950.92   1
  19   1  20 8678.18 4164.36   3
 -19  -1 -2012114.43 4411.48   1
  19   1  1927850.85 5362.08   3
 -19  -1 -1916238.61 5027.70   1
  19   1  18 2043.30 3240.45   3
 -19  -1 -18 3151.04 3421.83   1
  19   1  1733547.77 5462.37   3
 -19  -1 -1720762.13 5306.54   1
  19   1  1613301.42 4085.59   3
 -19  -1 -1611353.99 4363.27   1
  19   1  1512371.38 4154.23   3
 -19  -1 -1512529.80 4503.70   1
  19   1  14 9633.02 3923.61   3
 -19  -1 -14 9659.76 4078.64   1
  19   1  1326653.94 4917.02   3
 -19  -1 -1324792.11 5477.12   1
  19   1  1226721.89 4871.15   3
 -19  -1 -1221591.60 5160.57   1
  19   1  1115274.16 4111.35   3
 -19  -1 -1117571.84 4798.74   1
  19   1  1034932.77 5168.23   3
 -19  -1 -1028779.47 5672.43   1
  19   1   911189.81 3687.58   3
 -19  -1  -913408.40 4610.46   1
  19   1   814392.29 3950.88   3
 -19  -1  -8 9005.17 4131.14   1
  19   1   719855.31 4327.84   3
 -19  -1  -717354.40 4801.63   1
  19   1   6 -334.69 2499.13   3
 -19  -1  -6  110.32 3030.11   1
  19   1   5 5524.58 3107.03   3
 -19  -1  -5 6907.20 4049.35   1
  19   1   4 8005.57 3345.26   3
 -19  -1  -411756.78 4294.58   1
  19   1   3 4981.10 3054.24   3
 -19  -1  -3 6016.07 3635.60   1
  19   1   2 7297.91 3163.72   3
 -19  -1  -211286.15 4188.20   1
  19   1   122839.39 4218.80   3
 -19  -1  -120638.06 4834.33   1
  19   1   0 -212.02 2369.25   3
 -19  -1   0 -981.73 2763.00   1
  19   1  -1 2527.65 2759.37   3
 -19  -1   1 1343.64 3020.56   1
  19   1  -214188.29 3478.29   3
 -19  -1   214321.04 4269.04   1
  19   1  -3 -477.91 2233.48   3
 -19  -1   3 1163.01 3004.44   1
  19   1  -4 1979.85 2462.71   3
 -19  -1   4  898.34 2911.85   1
  19   1  -5 1702.14 2439.88   3
 -19  -1   5 1164.04 3017.64   1
  19   1  -6 3604.95 2565.22   3
 -19  -1   6  677.01 3287.14   1
  19   1  -7-1217.96 2146.00   3
 -19  -1   7 -907.60 2822.90   1
  19   1  -8  -55.21 2245.91   3
 -19  -1   8 1719.26 3186.79   1
  19   1  -924230.32 3994.45   3
 -19  -1   922034.28 4768.13   1
  19   1 -10 4135.39 2801.74   3
 -19  -1  10 4389.74 3231.59   1
  19   1 -1183152.59 5764.72   3
 -19  -1  1194175.75 6897.84   1
  19   1 -12 1589.91 2436.99   3
 -19  -1  12  818.79 2999.60   1
  19   1 -1311770.78 3231.61   3
 -19  -1  1312171.18 4165.50   1
  19   1 -14 2102.66 2621.10   3
 -19  -1  14  706.73 2938.85   1
  19   1 -15 8759.19 3100.27   3
 -19  -1  15 6964.66 3593.83   1
  19   1 -16 5884.56 2916.06   3
 -19  -1  16 7689.31 3751.44   1
  19   1 -1796216.65 6258.59   3
 -19  -1  17 103570.   7173.   1
  19   1 -18 -159.65 2202.13   3
 -19  -1  18 1923.54 3142.08   1
  19   1 -19 2772.08 2668.72   3
 -19  -1  19 5171.81 3452.31   1
  19   1 -20 1745.58 2438.21   3
 -19  -1  20 -892.21 3228.76   1
  19   1 -21 -483.54 2347.66   3
 -19  -1  21  279.35 3368.34   1
  19   1 -22 6801.21 3125.76   3
 -19  -1  22 5868.41 3893.65   1
  19   1 -2319415.59 3877.91   3
 -19  -1  2321894.14 4964.91   1
  19   1 -24 5064.23 2895.63   3
 -19  -1  24 4680.00 3715.99   1
  19   1 -25 1043.29 2521.63   3
 -19  -1  25 2077.75 3393.91   1
  19   1 -26 3956.54 2951.00   3
 -19  -1  26 5086.19 3863.25   1
  19   1 -27 4238.08 3058.26   3
 -19  -1  27 1789.44 3540.12   1
  19   1 -28  143.95 2663.10   3
 -19  -1  28 -569.18 3385.15   1
  19   1 -29 1915.96 3124.07   3
 -19  -1  29 -735.13 3369.84   1
  19   1 -30 5543.94 3519.70   3
 -19  -1  30 3125.57 3903.56   1
  19   1 -31 3814.50 3255.26   3
 -19  -1  31-1777.03 3478.13   1
  19   1 -32  894.51 3128.45   3
 -19  -1  32 3564.81 3874.60   1
  19   1 -33 6153.46 3871.93   3
 -19  -1  33 5642.18 4668.65   1
  19   1 -34  917.35 3339.92   3
 -19  -1  34 -136.55 4099.49   1
  19   1 -35-2526.68 3057.92   3
 -19  -1  35-1293.50 3720.73   1
  19   1 -36 1581.52 3461.74   3
 -19  -1  36   49.17 3761.74   1
  19   1 -37-1383.28 3575.30   3
 -19  -1  37 4198.40 4239.88   1
 -17  -1 -44 1715.30 4841.90   1
  17   1  43-1709.89 4696.04   3
 -17  -1 -43 -109.42 5185.41   1
  17   1  42   28.17 4807.99   3
 -17  -1 -42 -123.79 5058.00   1
  17   1  41 3289.93 5105.89   3
 -17  -1 -41 1378.04 4751.39   1
  17   1  40 1072.43 5152.09   3
 -17  -1 -40 3378.15 5336.65   2
 -17  -1 -40 3544.62 5103.97   1
  17   1  39 2141.88 5313.55   3
 -17  -1 -39 5885.17 4727.12   2
 -17  -1 -39 1576.41 4828.74   1
  17   1  38 4595.92 4860.51   3
 -17  -1 -38  -18.68 4574.30   2
 -17  -1 -38   82.40 4444.39   1
  17   1  37 1279.00 4711.25   3
 -17  -1 -37 -147.87 4355.76   2
 -17  -1 -37 -475.31 4320.08   1
  17   1  36 1018.21 4241.96   3
 -17  -1 -36  848.86 4082.81   2
 -17  -1 -36 2138.70 4263.28   1
  17   1  3514550.20 5873.43   3
 -17  -1 -3513969.41 5470.95   2
 -17  -1 -3515131.51 5877.98   1
  17   1  34  876.62 3996.42   3
 -17  -1 -34-1071.88 3828.66   2
 -17  -1 -34 -284.05 4118.78   1
  17   1  3312454.33 5467.88   3
 -17  -1 -3318323.88 5471.44   2
 -17  -1 -3311129.97 5280.24   1
  17   1  3212774.80 5411.01   3
 -17  -1 -3211406.65 4793.72   2
 -17  -1 -32 9880.21 5104.92   1
  17   1  3111808.96 5243.30   3
 -17  -1 -3110175.26 4534.40   2
 -17  -1 -31 7173.29 4807.15   1
  17   1  30 2314.94 4215.47   3
 -17  -1 -30 3734.45 3407.36   2
 -17  -1 -30 8296.76 4834.87   1
  17   1  2950853.09 7409.80   3
 -17  -1 -2944725.26 6396.51   2
 -17  -1 -2939914.88 7268.78   1
  17   1  28  316.07 3483.49   3
 -17  -1 -28 4533.89 3855.38   2
 -17  -1 -28 4901.65 3942.40   1
  17   1  2728215.94 6150.95   3
 -17  -1 -2722217.61 5017.36   2
 -17  -1 -2717648.58 5571.07   1
  17   1  26 -236.75 3634.06   3
 -17  -1 -26  584.60 2667.46   2
 -17  -1 -26  831.84 3602.25   1
  17   1  25 4765.77 4068.74   3
 -17  -1 -25 8820.12 3593.72   2
 -17  -1 -25 8198.37 4259.66   1
  17   1  24 1139.09 3409.11   3
 -17  -1 -24  277.78 2389.29   2
 -17  -1 -24 4568.13 3530.57   1
  17   1  23 6491.48 3875.73   3
 -17  -1 -23 8358.58 3293.75   2
 -17  -1 -23 8980.45 4347.73   1
  17   1  22-2131.38 2831.07   3
 -17  -1 -22 -828.10 2016.72   2
 -17  -1 -22  690.90 2998.65   1
  17   1  21 7460.79 3901.13   3
 -17  -1 -21 4734.38 2706.12   2
 -17  -1 -21 6963.23 3840.00   1
  17   1  20 -294.49 2847.22   3
 -17  -1 -20  934.02 2241.29   2
 -17  -1 -20  387.33 3199.87   1
  17   1  19 4679.92 3373.56   3
 -17  -1 -19 4559.12 2519.52   2
 -17  -1 -19 2804.79 3465.58   1
  17   1  18  -15.91 2711.47   3
 -17  -1 -18  535.40 1900.60   2
 -17  -1 -18  248.79 2882.43   1
  17   1  17 1271.99 2768.63   3
 -17  -1 -17 1480.63 1914.41   2
 -17  -1 -17  314.52 3066.98   1
  17   1  16 2345.99 2798.17   3
 -17  -1 -16 -458.00 1908.33   2
 -17  -1 -16    3.55 2934.00   1
  17   1  15 2224.89 2697.83   3
 -17  -1 -15 2069.72 1831.88   2
 -17  -1 -15 3577.23 3184.11   1
  17   1  1424713.25 4561.29   3
 -17  -1 -1420895.06 2896.66   2
 -17  -1 -1418386.33 4767.48   1
  17   1  13 5509.69 3130.82   3
 -17  -1 -13 4429.50 3314.57   1
  17   1  1213263.17 3793.25   3
 -17  -1 -1215982.53 4233.39   1
  17   1  1117889.57 4079.78   3
 -17  -1 -1114229.53 4100.91   1
  17   1  10 3719.67 2858.81   3
 -17  -1 -10 3230.35 3052.07   1
  17   1   9   73.35 2395.96   3
 -17  -1  -9 -650.64 2398.78   1
  17   1   830201.16 4499.05   3
 -17  -1  -825685.16 4918.21   1
  17   1   7 2864.48 2609.42   3
 -17  -1  -7 3292.61 2907.46   1
  17   1   6-1878.50 2134.66   3
 -17  -1  -6 1101.56 2665.98   1
  17   1   512571.60 3292.63   3
 -17  -1  -510738.01 3832.06   1
  17   1   4  343.11 2268.65   3
 -17  -1  -4  945.21 2998.86   1
  17   1   3-1351.09 2139.72   3
 -17  -1  -3   -5.38 2693.72   1
  17   1   2 5456.26 2774.82   3
 -17  -1  -2 5232.21 3175.74   1
  17   1   1 1625.00 2282.54   3
 -17  -1  -1  451.65 2627.79   1
  17   1   0    8.63 1961.40   3
 -17  -1   0 1040.12 2687.26   1
  17   1  -110161.68 2925.98   3
 -17  -1   1 9118.39 3641.00   1
  17   1  -2 -165.82 1933.10   3
 -17  -1   2 -384.62 2583.46   1
  17   1  -3 2273.28 2271.87   3
 -17  -1   3 3738.10 3079.67   1
  17   1  -4 4419.67 2547.71   3
 -17  -1   4 5226.20 2926.67   1
  17   1  -524964.35 3751.18   3
 -17  -1   525898.50 4506.24   1
  17   1  -6 5142.82 2503.03   3
 -17  -1   6 7412.58 3347.07   1
  17   1  -7 156357.   7044.   3
 -17  -1   7 153442.   8084.   1
  17   1  -8  810.70 2100.45   3
  17   1  -917275.39 3362.99   3
 -17  -1   913922.51 4026.82   1
  17   1 -1021505.91 3520.80   3
 -17  -1  1020677.40 4316.40   1
  17   1 -1114182.92 3106.59   3
 -17  -1  1113893.09 3836.01   1
  17   1 -1211912.47 2947.60   3
 -17  -1  1213078.27 4031.05   1
  17   1 -13 113050.   6118.   3
 -17  -1  13 117994.   7100.   1
  17   1 -14 4920.34 2523.01   3
 -17  -1  14 2624.92 3045.09   1
  17   1 -15 4519.59 2592.74   3
 -17  -1  15 5211.26 3377.33   1
  17   1 -16 9785.54 3005.17   3
 -17  -1  16 9209.56 3600.09   1
  17   1 -17   67.18 2211.52   3
 -17  -1  17 -161.08 2769.67   1
  17   1 -18 4162.30 2447.38   3
 -17  -1  18 4654.78 3275.42   1
  17   1 -1926126.70 3869.77   3
 -17  -1  1927193.50 4866.77   1
  17   1 -20 7710.58 2915.59   3
 -17  -1  20 6777.27 3639.97   1
  17   1 -21 1143.21 2318.18   3
 -17  -1  21-2037.73 2870.87   1
  17   1 -2213307.80 3385.71   3
 -17  -1  2214192.55 4392.79   1
  17   1 -2313046.88 3370.73   3
 -17  -1  2314758.45 4389.53   1
  17   1 -24 2762.88 2577.44   3
 -17  -1  2411386.10 4479.97   1
  17   1 -25 1795.21 2460.05   3
 -17  -1  25-1788.30 3115.68   1
  17   1 -26 4393.98 2867.18   3
 -17  -1  26 6182.62 4023.97   1
  17   1 -27 1926.54 2686.02   3
 -17  -1  27-1416.89 2963.82   1
  17   1 -28  724.22 2680.98   3
 -17  -1  28 2529.07 3647.02   1
  17   1 -29 6202.36 3283.70   3
 -17  -1  29 8889.12 3903.40   1
  17   1 -30 1688.40 2911.30   3
 -17  -1  30-1491.36 3290.80   1
  17   1 -31 2186.70 3121.56   3
 -17  -1  31 5801.65 4073.93   1
  17   1 -32 -397.07 2756.63   3
 -17  -1  32 -313.21 3311.12   1
  17   1 -33 2952.51 3373.11   3
 -17  -1  33-1180.67 3409.11   1
  17   1 -3413201.68 4515.57   3
 -17  -1  3416083.96 4823.18   1
  17   1 -35 -407.53 2982.33   3
 -17  -1  35-3381.06 3166.17   1
  17   1 -36 1261.17 3549.18   3
 -17  -1  36-1301.09 3165.53   1
  17   1 -37 -385.74 3384.42   3
 -17  -1  37 1763.94 3644.86   1
  17   1 -38 1053.31 3863.90   3
 -17  -1  38 2088.21 3503.35   1
  17   1 -39  -97.98 3710.78   3
 -15  -1 -46 -491.45 5840.71   2
 -15  -1 -46  883.32 4669.47   1
  15   1  45  177.83 5386.09   3
 -15  -1 -45 -961.37 5380.61   2
 -15  -1 -45 4082.81 5254.67   1
  15   1  44-1797.32 4646.62   3
 -15  -1 -44 3024.13 5931.57   2
 -15  -1 -44 -816.87 4788.42   1
  15   1  43 3896.92 5982.12   3
 -15  -1 -43 7509.61 5789.94   2
 -15  -1 -43 2195.02 4957.72   1
  15   1  42 5391.14 5758.13   3
 -15  -1 -42 3876.22 5422.46   2
 -15  -1 -42 1510.78 4776.35   1
  15   1  41 1183.69 4825.79   3
 -15  -1 -41 -966.26 4600.42   2
 -15  -1 -41 1472.39 4666.05   1
  15   1  40   88.29 4911.16   3
 -15  -1 -40 8920.03 5638.72   2
 -15  -1 -40 5677.31 4846.27   1
  15   1  3928516.58 7709.34   3
 -15  -1 -3927962.99 7329.31   2
 -15  -1 -3923325.17 6612.37   1
  15   1  38 1072.13 4528.06   3
 -15  -1 -38 1756.50 4956.19   2
 -15  -1 -38 7093.66 4900.94   1
  15   1  3723109.13 7020.93   3
 -15  -1 -3714424.41 5706.19   2
 -15  -1 -3711674.55 5539.38   1
  15   1  3610086.85 5602.96   3
 -15  -1 -3611804.29 5390.07   2
 -15  -1 -36 8021.46 5266.97   1
  15   1  35 5506.11 5061.64   3
 -15  -1 -3510552.09 5202.29   2
 -15  -1 -3511502.81 5283.87   1
  15   1  3410219.18 5099.38   3
 -15  -1 -3416940.72 5852.96   2
 -15  -1 -3415332.67 5383.19   1
  15   1  3345817.79 7960.54   3
 -15  -1 -3345138.94 7226.72   2
 -15  -1 -3334431.21 6817.72   1
  15   1  32-1333.83 3714.62   3
 -15  -1 -32 3125.39 3764.63   2
 -15  -1 -32 3250.45 3782.61   1
  15   1  31 8370.91 4726.27   3
 -15  -1 -31 7600.14 4396.47   2
 -15  -1 -31 8539.30 4393.08   1
  15   1  30 6278.71 4351.49   3
 -15  -1 -30 5491.54 4152.95   2
 -15  -1 -30 9861.40 4726.91   1
  15   1  2911315.91 4703.71   3
 -15  -1 -29 9340.43 4488.72   2
 -15  -1 -29 4639.73 4181.53   1
  15   1  28 1603.79 3283.70   3
 -15  -1 -28 2462.97 3732.36   2
 -15  -1 -28 2023.33 3564.30   1
  15   1  2713451.40 4825.93   3
 -15  -1 -27 2101.12 3407.06   2
 -15  -1 -27-1053.81 3518.73   1
  15   1  26 -306.33 3096.32   3
 -15  -1 -26 3377.82 3289.18   2
 -15  -1 -26 1045.31 3237.02   1
  15   1  25 9885.79 4235.04   3
 -15  -1 -25 7175.58 3865.25   2
 -15  -1 -25 6476.90 3966.52   1
  15   1  24-1778.68 2819.10   3
 -15  -1 -24  680.77 2675.53   2
 -15  -1 -24 2061.59 3113.13   1
  15   1  23 4110.40 3343.21   3
 -15  -1 -23 4688.13 3205.79   2
 -15  -1 -23 3392.75 3475.54   1
  15   1  22 3534.93 3042.31   3
 -15  -1 -22 2525.20 2710.11   2
 -15  -1 -22 2350.90 3320.40   1
  15   1  21  693.09 2824.52   3
 -15  -1 -21 1978.81 2399.68   2
 -15  -1 -21  743.99 2780.09   1
  15   1  20 1475.89 2724.33   3
 -15  -1 -20 1828.95 2486.06   2
 -15  -1 -20  480.93 3050.70   1
  15   1  19 -377.43 2486.68   3
 -15  -1 -19 2307.77 2042.74   2
 -15  -1 -19 3094.60 3096.40   1
  15   1  1837646.54 5266.90   3
 -15  -1 -1830499.30 3946.03   2
 -15  -1 -1837955.61 5665.36   1
  15   1  17 6975.07 3311.88   3
 -15  -1 -17 6120.43 2439.73   2
 -15  -1 -17 5785.13 3439.91   1
  15   1  1618552.44 4134.43   3
 -15  -1 -1616250.88 2944.43   2
 -15  -1 -1619955.17 4498.38   1
  15   1  1517253.09 3908.61   3
 -15  -1 -1512364.53 2650.52   2
 -15  -1 -15 9761.66 3750.21   1
  15   1  14 2940.43 2567.40   3
 -15  -1 -14 2559.16 1878.19   2
 -15  -1 -14 3261.84 2865.76   1
  15   1  13 -240.43 2094.46   3
 -15  -1 -13 1671.81 1554.08   2
 -15  -1 -13 2036.41 2581.36   1
  15   1  1273811.73 5861.08   3
 -15  -1 -1275510.23 4071.52   2
 -15  -1 -1258034.44 5551.26   1
  15   1  11 7266.88 2923.95   3
 -15  -1 -11 5067.02 1913.16   2
 -15  -1 -11 5260.78 2962.22   1
  15   1  1013854.71 3404.38   3
 -15  -1 -1011617.95 2137.20   2
 -15  -1 -1012358.08 3663.52   1
  15   1   9  467.59 1986.46   3
 -15  -1  -9  395.92 1295.42   2
 -15  -1  -9  379.34 2405.48   1
  15   1   8 1892.92 2084.39   3
 -15  -1  -8 1773.74 2431.01   1
  15   1   7 1605.29 2131.14   3
 -15  -1  -7 1780.48 2384.79   1
  15   1   6 2187.99 2230.80   3
 -15  -1  -6 2463.19 2497.48   1
  15   1   5 4694.12 2395.58   3
 -15  -1  -5 5548.18 2884.12   1
  15   1   4 3640.66 2359.52   3
 -15  -1  -4 3280.06 2341.35   1
  15   1   332767.92 4011.30   3
 -15  -1  -329472.16 4422.90   1
  15   1   2   -8.86 1878.00   3
 -15  -1  -2 -388.55 2142.42   1
  15   1   1  280.94 1973.90   3
 -15  -1  -1 1820.20 2167.76   1
  15   1   024652.15 3604.73   3
 -15  -1   025052.56 4141.54   1
  15   1  -131623.51 3643.15   3
 -15  -1   123816.85 4021.16   1
  15   1  -210145.14 2693.06   3
 -15  -1   2 9324.27 3123.36   1
  15   1  -3 201849.   7483.   3
 -15  -1   3 213352.   8762.   1
  15   1  -4  548.72 1852.63   3
 -15  -1   4 1502.73 2269.64   1
  15   1  -514634.82 2874.37   3
 -15  -1   512673.06 3262.10   1
  15   1  -643374.54 3825.60   3
 -15  -1   638477.63 4457.47   1
  15   1  -717148.32 3020.69   3
 -15  -1   715985.35 3609.92   1
  15   1  -810717.05 2655.71   3
 -15  -1   810761.79 3133.05   1
  15   1  -9 167385.   6746.   3
 -15  -1   9 161455.   7484.   1
  15   1 -1010011.79 2599.11   3
 -15  -1  10 7620.77 2978.78   1
  15   1 -11 7934.85 2386.20   3
 -15  -1  11 5216.58 2775.68   1
  15   1 -12 1855.89 1955.58   3
 -15  -1  12 1821.40 2282.57   1
  15   1 -13 3165.87 2106.95   3
 -15  -1  13 3226.80 2674.42   1
  15   1 -14 1378.25 2014.25   3
 -15  -1  14 1154.35 1764.40   2
 -15  -1  14 1895.72 2227.13   1
  15   1 -15 6431.72 2413.26   3
 -15  -1  15 6878.79 2208.39   2
 -15  -1  15 7444.22 3033.45   1
  15   1 -16 3100.62 2227.41   3
 -15  -1  16 1901.17 1763.01   2
 -15  -1  16 5448.90 2750.65   1
  15   1 -17    9.61 1862.86   3
 -15  -1  17 -635.07 1546.70   2
 -15  -1  17  335.58 2374.40   1
  15   1 -18  983.54 1953.26   3
 -15  -1  18 1233.77 1846.57   2
 -15  -1  18  611.35 2655.13   1
  15   1 -1910292.06 2801.73   3
 -15  -1  19 7345.14 2662.66   2
 -15  -1  1911445.91 3710.30   1
  15   1 -20 2599.72 2289.90   3
 -15  -1  20-1345.37 1757.63   2
 -15  -1  20 1016.21 2746.59   1
  15   1 -21 1042.25 2138.61   3
 -15  -1  21 -581.83 1892.44   2
 -15  -1  21  111.83 2853.98   1
  15   1 -22 2007.47 2403.47   3
 -15  -1  22 2049.26 2161.25   2
 -15  -1  22  -70.35 2781.18   1
  15   1 -23 5708.11 2768.99   3
 -15  -1  23 3607.19 2637.00   2
 -15  -1  23 6076.15 3532.65   1
  15   1 -2436407.23 4316.77   3
 -15  -1  2424105.99 4282.24   2
 -15  -1  2434935.41 5176.18   1
  15   1 -2514123.55 3625.93   3
 -15  -1  25 8188.11 3283.55   2
 -15  -1  2512850.79 4106.00   1
  15   1 -26 3913.75 2735.77   3
 -15  -1  26 1911.80 2779.28   2
 -15  -1  26 4666.47 3439.17   1
  15   1 -27 5928.06 3123.42   3
 -15  -1  27 4874.61 3110.52   2
 -15  -1  27 6762.70 3826.26   1
  15   1 -28 -951.00 2411.86   3
 -15  -1  28 2722.82 2582.08   2
 -15  -1  28 -132.55 3435.60   1
  15   1 -2910762.10 3645.88   3
 -15  -1  29 5225.79 3157.14   2
 -15  -1  29 8095.47 3903.09   1
  15   1 -30 -564.24 2718.60   3
 -15  -1  30 2606.50 2760.13   2
 -15  -1  30  134.93 3022.66   1
  15   1 -31 1840.12 3090.93   3
 -15  -1  31 2065.55 2916.87   2
 -15  -1  31 2138.00 3468.03   1
  15   1 -32 1089.58 2968.18   3
 -15  -1  32 1823.84 2635.94   2
 -15  -1  32 -503.94 3160.52   1
  15   1 -33  951.07 3106.12   3
 -15  -1  33 1399.53 2523.13   2
 -15  -1  33 -334.21 2794.95   1
  15   1 -34  907.70 3246.31   3
 -15  -1  34 2070.11 3463.63   1
  15   1 -35 2216.67 3596.75   3
 -15  -1  35 1544.37 3378.11   1
  15   1 -36 2088.26 3803.35   3
 -15  -1  36 1862.15 3442.19   1
  15   1 -38 -132.86 5030.47   1
  15   1 -3926274.35 6812.68   1
  15   1 -40 6690.05 5792.38   1
  15   1 -41-1691.59 4460.33   2
  15   1 -42-2350.87 4057.18   2
  15   1 -43-2214.21 3973.71   2
  15   1 -44 1079.02 4613.22   2
  15   1 -45 7263.50 5694.31   2
  15   1 -46  672.09 4709.40   2
  15   1 -47 -157.16 4719.54   2
  15   1 -48  766.52 5900.55   2
 -13  -1 -48 7860.61 5708.32   1
  13   1  4711597.61 6877.27   3
 -13  -1 -47 6962.50 7092.01   2
 -13  -1 -47 6008.94 5466.49   1
  13   1  46 5918.78 5838.29   3
 -13  -1 -46 5498.27 6288.53   2
 -13  -1 -46 6352.95 5397.56   1
  13   1  45 3844.59 5689.21   3
 -13  -1 -45  701.42 5839.24   2
 -13  -1 -45 1222.68 4774.94   1
  13   1  44 -295.69 5063.22   3
 -13  -1 -44 2441.32 6487.56   2
 -13  -1 -44 5300.08 4859.55   1
  13   1  4315805.29 6719.85   3
 -13  -1 -4321839.73 7792.74   2
 -13  -1 -4315550.91 6183.12   1
  13   1  42  542.82 4940.28   3
 -13  -1 -42 1355.39 5231.95   2
 -13  -1 -42 4946.97 4742.22   1
  13   1  4112022.82 6312.50   3
 -13  -1 -4117619.00 6662.05   2
 -13  -1 -4113323.08 5542.85   1
  13   1  4015134.93 6591.32   3
 -13  -1 -40 9643.72 6003.66   2
 -13  -1 -4013161.76 5607.92   1
  13   1  3914937.33 6134.57   3
 -13  -1 -3910441.91 5924.56   2
 -13  -1 -39 4351.77 4607.55   1
  13   1  38 6353.68 5008.89   3
 -13  -1 -38 5368.16 5022.02   2
 -13  -1 -38 3735.65 4386.64   1
  13   1  3737581.14 7767.74   3
 -13  -1 -3734643.45 7445.42   2
 -13  -1 -3730307.63 6661.06   1
  13   1  36 1488.97 4494.93   3
 -13  -1 -36 5897.55 4766.09   2
 -13  -1 -36 4754.54 4164.69   1
  13   1  3510407.08 5180.74   3
 -13  -1 -35 8977.60 5480.47   2
 -13  -1 -35 7687.32 4676.98   1
  13   1  34  515.02 4190.89   3
 -13  -1 -34 -917.74 3839.68   2
 -13  -1 -34 3160.42 4012.20   1
  13   1  33 5072.20 4289.77   3
 -13  -1 -33 7262.85 4631.74   2
 -13  -1 -33 4705.27 4059.38   1
  13   1  32 2496.19 3825.30   3
 -13  -1 -32  164.79 3670.75   2
 -13  -1 -32 -960.59 3502.28   1
  13   1  31 -445.71 3586.69   3
 -13  -1 -31  649.32 3536.33   2
 -13  -1 -31 1228.87 3639.48   1
  13   1  30   49.31 3273.75   3
 -13  -1 -30-2155.96 3190.82   2
 -13  -1 -30 -266.80 3141.75   1
  13   1  29 2287.26 3526.82   3
 -13  -1 -29 3708.34 3812.89   2
 -13  -1 -29 6285.71 4085.71   1
  13   1  2819453.51 5127.19   3
 -13  -1 -2819825.19 5241.31   2
 -13  -1 -2818423.73 5067.98   1
  13   1  27-1801.33 2435.02   3
 -13  -1 -27 -951.17 3173.94   2
 -13  -1 -27-1266.39 3045.89   1
  13   1  2610142.55 4149.48   3
 -13  -1 -26 9565.52 3913.26   2
 -13  -1 -26 7943.88 4062.02   1
  13   1  2527584.13 5301.21   3
 -13  -1 -2526805.66 5164.21   2
 -13  -1 -2528233.38 5557.89   1
  13   1  24 -730.10 2241.02   3
 -13  -1 -24 -306.87 2287.58   2
 -13  -1 -24 -596.72 2838.48   1
  13   1  23   79.05 2428.93   3
 -13  -1 -23-1066.39 2451.31   2
 -13  -1 -23 2740.18 2928.90   1
  13   1  2212658.76 4056.01   3
 -13  -1 -2220453.81 4312.16   2
 -13  -1 -2214945.84 4263.24   1
  13   1  21 4899.69 3278.28   3
 -13  -1 -21 5438.49 2908.42   2
 -13  -1 -21 4632.52 3191.66   1
  13   1  20 2389.38 2907.05   3
 -13  -1 -20 2053.61 2489.57   2
 -13  -1 -20 3741.17 3107.38   1
  13   1  1916541.40 4002.40   3
 -13  -1 -1913541.38 3268.48   2
 -13  -1 -1913990.66 4014.40   1
  13   1  1818904.38 4188.80   3
 -13  -1 -1813997.19 3220.66   2
 -13  -1 -1816862.41 4161.40   1
  13   1  17 6595.33 3080.59   3
 -13  -1 -17 5457.21 2322.80   2
 -13  -1 -17 5085.33 2740.34   1
  13   1  1656733.14 5351.27   3
 -13  -1 -1642697.52 3832.78   2
 -13  -1 -1648216.83 5158.61   1
  13   1  15 4601.15 2534.98   3
 -13  -1 -15 2356.75 1925.18   2
 -13  -1 -15 3352.45 2824.73   1
  13   1  14 8145.91 2904.53   3
 -13  -1 -14 7440.21 2251.80   2
 -13  -1 -14 6037.33 3165.85   1
  13   1  13 8234.54 2826.73   3
 -13  -1 -13 6180.71 2069.41   2
 -13  -1 -13 8032.11 3289.07   1
  13   1  12 5764.12 2559.05   3
 -13  -1 -12 3785.64 1728.45   2
 -13  -1 -12 3863.80 2675.21   1
  13   1  1115570.73 3287.89   3
 -13  -1 -11 9649.23 2054.52   2
 -13  -1 -1114210.33 3573.36   1
  13   1  10 3603.79 2222.64   3
 -13  -1 -10 2524.35 1560.63   2
 -13  -1 -10 3257.86 2457.87   1
  13   1   9 6788.45 2563.12   3
 -13  -1  -9 3460.73 1631.63   2
 -13  -1  -9 6010.44 2813.20   1
  13   1   8 3260.18 2240.37   3
 -13  -1  -8 2575.10 1391.30   2
 -13  -1  -8 3478.84 2559.73   1
  13   1   7 125087.   6313.   3
 -13  -1  -7 141008.   4230.   2
 -13  -1  -7 127265.   6852.   1
  13   1   6 5668.86 2342.54   3
 -13  -1  -6 4773.26 2509.86   1
  13   1   520736.30 3255.31   3
 -13  -1  -518446.90 3569.72   1
  13   1   4 3086.58 1977.67   3
 -13  -1  -4 2292.06 2194.22   1
  13   1   319873.41 3098.65   3
 -13  -1  -320239.26 3609.37   1
  13   1   2 4230.37 2109.20   3
 -13  -1  -2 5212.33 2552.87   1
  13   1   1 285512.   8437.   3
 -13  -1  -1 283617.   9526.   1
  13   1   0-1022.26 1504.79   3
 -13  -1   0  -28.65 1765.30   1
  13   1  -122467.74 3087.91   3
 -13  -1   122342.62 3695.60   1
  13   1  -2 126817.   5629.   3
 -13  -1   2 124169.   6337.   1
  13   1  -328770.34 3070.64   3
 -13  -1   326600.82 3760.99   1
  13   1  -423591.54 2928.93   3
 -13  -1   421322.71 3497.76   1
  13   1  -5 156928.   6093.   3
 -13  -1   5 152557.   6835.   1
  13   1  -615420.65 2660.40   3
 -13  -1   618126.50 3482.38   1
  13   1  -711854.79 2433.67   3
 -13  -1   711205.83 2986.24   1
  13   1  -8  -36.59 1515.74   3
 -13  -1   8-1370.15 1664.69   1
  13   1  -9 2636.44 1878.17   3
 -13  -1   9 2970.65 2275.26   1
  13   1 -10 5571.31 2005.51   3
 -13  -1  10 6528.59 2539.68   1
  13   1 -11 -529.55 1516.36   3
 -13  -1  11 1413.20 1550.40   2
 -13  -1  11 1597.13 1933.37   1
  13   1 -12 2914.20 1797.62   3
 -13  -1  12 2888.52 1771.57   2
 -13  -1  12 4430.88 2343.13   1
  13   1 -13 3038.44 1864.06   3
 -13  -1  13 2031.11 1896.92   2
 -13  -1  13 2706.48 2104.87   1
  13   1 -1421281.34 2947.05   3
 -13  -1  1420526.15 3165.35   2
 -13  -1  1426368.30 3789.12   1
  13   1 -1511226.19 2438.91   3
 -13  -1  15 9747.82 2697.78   2
 -13  -1  1515042.76 3255.74   1
  13   1 -16 3859.18 2129.44   3
 -13  -1  16 2367.66 2223.83   2
 -13  -1  16 5750.49 2787.71   1
  13   1 -1724788.96 3365.71   3
 -13  -1  1721814.51 3595.32   2
 -13  -1  1727458.27 3977.66   1
  13   1 -18 2756.36 1984.81   3
 -13  -1  18 1667.80 2235.25   2
 -13  -1  18 3034.42 2472.38   1
  13   1 -19 3977.51 2149.12   3
 -13  -1  19 2692.18 2464.64   2
 -13  -1  19 1224.07 2352.26   1
  13   1 -2023386.63 3451.72   3
 -13  -1  2018349.42 3704.65   2
 -13  -1  2025319.28 3991.61   1
  13   1 -21 3402.23 2429.54   3
 -13  -1  21 6825.07 2871.98   2
 -13  -1  21 5806.53 2939.52   1
  13   1 -22 4119.70 2517.18   3
 -13  -1  22 4972.77 2858.98   2
 -13  -1  22 3975.41 2721.61   1
  13   1 -23  739.79 2211.72   3
 -13  -1  23   71.98 2121.38   2
 -13  -1  23  427.53 2469.01   1
  13   1 -2410341.58 3052.46   3
 -13  -1  24 9603.40 3372.09   2
 -13  -1  2412736.34 3699.28   1
  13   1 -25 1420.50 2492.63   3
 -13  -1  25 2815.46 2583.42   2
 -13  -1  25 2929.80 2988.49   1
  13   1 -2651036.86 5050.02   3
 -13  -1  2643595.48 5560.17   2
 -13  -1  2653170.73 5262.77   1
 -13  -1  27 1379.13 2554.57   2
 -13  -1  27-2292.62 2752.08   1
 -13  -1  28  602.26 2421.89   2
 -13  -1  28 1740.97 3082.21   1
 -13  -1  29 8422.84 3560.32   2
 -13  -1  2911060.21 3893.30   1
 -13  -1  30 -221.55 2438.78   2
 -13  -1  30 -695.14 2941.84   1
 -13  -1  31 -640.68 2265.00   2
 -13  -1  31-2157.45 2626.81   1
 -13  -1  32  743.21 2769.53   2
 -13  -1  32 3121.25 3503.80   1
 -13  -1  3310519.10 4046.45   2
 -13  -1  3315796.06 4335.75   1
 -13  -1  34  621.85 2917.89   2
 -13  -1  34 4234.45 3475.25   1
 -13  -1  3530690.54 5474.50   2
  13   1 -36 2217.32 4591.99   1
 -13  -1  36 6016.20 3659.55   2
  13   1 -37  932.98 4583.83   1
 -13  -1  37 1138.33 3174.85   2
  13   1 -3811556.42 5768.34   1
 -13  -1  3813042.85 4394.41   2
  13   1 -39 1177.88 4927.47   1
 -13  -1  39 3456.52 3798.72   2
  13   1 -40 4887.48 5073.69   1
  13   1 -4126916.76 6767.12   1
  13   1 -42 3778.26 5422.58   1
  13   1 -45 4057.25 4920.29   2
  13   1 -46-3167.41 4379.60   2
  13   1 -47 5561.37 5544.91   2
  13   1 -48  608.38 5259.43   2
  13   1 -49 2372.84 5449.77   2
  11   1  49 4828.57 6927.15   3
 -11  -1 -49 1488.76 6312.66   2
 -11  -1 -49 5481.77 5397.29   1
  11   1  48 2681.75 6208.57   3
 -11  -1 -48 1069.09 6487.41   2
 -11  -1 -48 -190.15 4395.22   1
  11   1  4722394.04 8562.09   3
 -11  -1 -4716555.80 7765.94   2
 -11  -1 -4714754.05 6196.33   1
  11   1  46-4093.45 4792.33   3
 -11  -1 -46-2341.86 5402.88   2
 -11  -1 -46 -857.05 4312.27   1
  11   1  4511039.03 6903.90   3
 -11  -1 -4512170.45 6964.27   2
 -11  -1 -45 6090.64 5296.36   1
  11   1  44  192.70 5283.60   3
 -11  -1 -44 2601.48 5339.89   2
 -11  -1 -44 3307.81 4485.75   1
  11   1  43 9978.03 6788.44   3
 -11  -1 -43 8401.62 6219.87   2
 -11  -1 -43 5555.34 4628.59   1
  11   1  42 2988.06 5426.20   3
 -11  -1 -42  977.75 4815.30   2
 -11  -1 -42 1844.16 3988.18   1
  11   1  4118768.59 6965.23   3
 -11  -1 -4119984.92 7058.46   2
 -11  -1 -4117757.99 5922.82   1
  11   1  40 -965.65 4339.95   3
 -11  -1 -40 2148.60 4910.48   2
 -11  -1 -40  313.77 3984.35   1
  11   1  39 3889.08 4969.74   3
 -11  -1 -39 6883.58 5505.16   2
 -11  -1 -39 3673.01 4309.26   1
  11   1  38 -729.00 4792.98   3
 -11  -1 -38-1902.40 4181.87   2
 -11  -1 -38  912.45 4087.44   1
  11   1  37 4903.05 4796.92   3
 -11  -1 -37 5038.32 5027.61   2
 -11  -1 -37 8984.01 4761.68   1
  11   1  36 9254.80 5472.47   3
 -11  -1 -36 7129.57 5100.52   2
 -11  -1 -36 7276.37 4450.95   1
  11   1  35 3758.38 4550.93   3
 -11  -1 -35 -359.27 4352.15   2
 -11  -1 -35 2257.64 3689.09   1
  11   1  34   76.55 4137.59   3
 -11  -1 -34 -131.10 3840.48   2
 -11  -1 -34 1007.19 3363.92   1
  11   1  33 4269.11 4168.69   3
 -11  -1 -33 4894.73 4382.22   2
 -11  -1 -33 7389.88 4094.64   1
  11   1  3224485.39 6205.56   3
 -11  -1 -3225158.10 6348.20   2
 -11  -1 -3225974.78 5712.13   1
  11   1  31 3924.10 3680.48   3
 -11  -1 -31 -423.70 3505.77   2
 -11  -1 -31  919.49 3241.82   1
  11   1  30 6251.26 4036.61   3
 -11  -1 -3010153.48 4694.00   2
 -11  -1 -3012452.42 4325.65   1
  11   1  2948228.75 6953.89   3
 -11  -1 -2943923.12 6780.86   2
 -11  -1 -2940786.96 6388.76   1
  11   1  28 -852.45 2637.69   3
 -11  -1 -28 1036.64 3503.20   2
 -11  -1 -28 1480.29 2989.83   1
  11   1  27 -578.59 2997.78   3
 -11  -1 -27  793.56 3265.98   2
 -11  -1 -27 1503.11 2978.78   1
  11   1  2618892.32 4726.93   3
 -11  -1 -2613948.57 4586.59   2
 -11  -1 -2619791.72 4781.92   1
  11   1  25 3077.67 3215.47   3
 -11  -1 -25 6416.69 3802.87   2
 -11  -1 -25 4054.45 3351.56   1
  11   1  24-1133.85 2267.70   3
 -11  -1 -24  977.51 2928.36   2
 -11  -1 -24 -301.69 2676.84   1
  11   1  23  109.24 2363.63   3
 -11  -1 -23 1400.69 2982.44   2
 -11  -1 -23-1485.46 2497.11   1
  11   1  22  -37.38 2180.93   3
 -11  -1 -22  185.76 2594.39   2
 -11  -1 -22 -507.88 2285.45   1
  11   1  21 3114.61 2629.87   3
 -11  -1 -21 1981.96 2485.60   2
 -11  -1 -21 2266.56 2710.02   1
  11   1  20 3356.64 2769.50   3
 -11  -1 -20 2994.17 2616.88   2
 -11  -1 -20 8814.05 3550.05   1
  11   1  19  499.52 2268.04   3
 -11  -1 -19 -113.32 1924.43   2
 -11  -1 -19 -254.84 2286.27   1
  11   1  18 3989.02 2681.83   3
 -11  -1 -18 6556.69 2623.46   2
 -11  -1 -18 6710.92 3150.06   1
  11   1  1710987.18 3125.99   3
 -11  -1 -1712697.91 3276.88   2
 -11  -1 -1717727.23 3845.93   1
  11   1  16 3032.36 2329.68   3
 -11  -1 -16 3894.04 2079.73   2
 -11  -1 -16 2506.90 2575.88   1
  11   1  1522720.84 3812.47   3
 -11  -1 -1521549.55 3175.74   2
 -11  -1 -1523782.65 4106.53   1
  11   1  1417204.03 3415.21   3
 -11  -1 -1413907.23 2612.62   2
 -11  -1 -1417278.54 3675.47   1
  11   1  1338195.85 4153.18   3
 -11  -1 -1330698.21 3031.90   2
 -11  -1 -1334724.67 4115.66   1
  11   1  12 5225.29 2340.44   3
 -11  -1 -12 4199.74 2504.98   1
  11   1  11 324589.  10078.   3
 -11  -1 -11 240518.   6552.   2
 -11  -1 -11 276512.   9542.   1
  11   1  10 3981.41 2201.02   3
 -11  -1 -10 3806.39 1649.10   2
 -11  -1 -10 5011.19 2554.58   1
  11   1   936447.11 3818.95   3
 -11  -1  -935332.13 2676.50   2
 -11  -1  -934311.21 3908.66   1
  11   1   854287.45 4376.62   3
 -11  -1  -830972.59 2345.00   2
 -11  -1  -848114.18 4381.79   1
  11   1   727187.65 3292.62   3
 -11  -1  -723284.86 2026.88   2
 -11  -1  -725526.69 3763.52   1
  11   1   613388.54 2672.18   3
 -11  -1  -611031.62 1642.24   2
 -11  -1  -613876.11 3088.85   1
  11   1   5 279176.   8280.   3
 -11  -1  -5 273986.   8918.   1
  11   1   413315.70 2532.66   3
 -11  -1  -410697.67 2713.09   1
  11   1   3 8564.01 2176.56   3
 -11  -1  -311166.08 2735.70   1
  11   1   2  234.23 1321.73   3
 -11  -1  -2  851.48 1797.16   1
  11   1   1 2933.30 1578.43   3
 -11  -1  -1 2687.62 2063.09   1
  11   1   0   11.85 1364.81   3
 -11  -1   0  794.35 1728.55   1
  11   1  -167078.09 3917.11   3
 -11  -1   163614.29 4366.68   1
  11   1  -2 1037.47 1439.64   3
 -11  -1   2 1860.83 1860.83   1
  11   1  -3  462.48 1410.65   3
 -11  -1   3  -59.22 1652.82   1
  11   1  -421781.32 2530.80   3
 -11  -1   420870.76 3096.16   1
  11   1  -510032.93 2090.79   3
 -11  -1   5 7697.47 2625.60   1
  11   1  -6 1357.01 1528.25   3
 -11  -1   6 2724.11 1871.05   1
  11   1  -721840.38 2535.71   3
 -11  -1   719736.49 3048.21   1
  11   1  -815283.53 2354.61   3
 -11  -1   815338.57 2098.21   2
 -11  -1   817459.12 2972.59   1
  11   1  -9  233.06 1365.69   3
 -11  -1   9 1236.65 1309.55   2
 -11  -1   9   74.36 1640.77   1
  11   1 -10 231337.   6703.   3
 -11  -1  10 215764.   6482.   2
 -11  -1  10 234817.   7561.   1
  11   1 -1121692.33 2531.92   3
 -11  -1  1127478.70 3039.33   2
 -11  -1  1124486.49 3294.63   1
  11   1 -1219497.94 2553.45   3
 -11  -1  1217756.75 2890.75   2
 -11  -1  1223977.03 3323.25   1
  11   1 -1322178.07 2541.88   3
 -11  -1  1320296.28 3067.13   2
 -11  -1  1324486.27 2960.06   1
  11   1 -14 -113.63 1404.21   3
 -11  -1  14 -614.65 1625.77   2
 -11  -1  14  725.07 1823.20   1
  11   1 -1511759.43 2357.24   3
 -11  -1  15 8251.92 2622.99   2
 -11  -1  1513328.06 2857.19   1
  11   1 -1650776.54 3667.75   3
 -11  -1  1636766.22 3957.55   2
 -11  -1  1647939.30 3885.18   1
  11   1 -17 7944.74 2131.45   3
 -11  -1  17 7665.70 2676.06   2
 -11  -1  17 9948.74 2725.06   1
  11   1 -18 5297.19 2073.00   3
 -11  -1  18 5958.94 2578.03   2
 -11  -1  18 7045.16 2691.65   1
  11   1 -19 2661.78 1939.77   3
 -11  -1  19  905.37 2103.14   2
 -11  -1  19 2465.61 2233.04   1
  11   1 -20 5107.06 2334.22   3
 -11  -1  20 4902.00 2684.07   2
 -11  -1  20 5552.26 2900.09   1
 -11  -1  2119674.20 3931.08   2
 -11  -1  2125672.16 3907.97   1
 -11  -1  22-1630.07 2097.27   2
 -11  -1  22 1662.50 2194.44   1
 -11  -1  23 -368.15 2186.66   2
 -11  -1  23 2016.68 2391.00   1
 -11  -1  24 -731.41 2279.68   2
 -11  -1  24  -95.66 2287.90   1
 -11  -1  2543612.93 4991.01   2
 -11  -1  2553740.27 4882.04   1
 -11  -1  26 4241.66 3085.54   2
 -11  -1  26 4685.59 3047.92   1
 -11  -1  27 2148.54 2836.53   2
 -11  -1  27 2843.54 3095.00   1
 -11  -1  28  108.76 2636.12   2
 -11  -1  28  262.60 2682.97   1
 -11  -1  29 1716.57 2658.97   2
 -11  -1  29 2866.31 3038.54   1
 -11  -1  30 1014.00 2832.45   2
 -11  -1  30  -48.83 2611.79   1
 -11  -1  3155899.20 5860.69   2
 -11  -1  3189518.02 6521.59   1
 -11  -1  32 7227.04 3719.50   2
  11   1 -33-3272.83 3652.89   1
 -11  -1  33  654.83 3180.11   2
  11   1 -34 6038.10 4280.13   1
 -11  -1  34 4315.47 3595.95   2
  11   1 -35 2225.76 3636.96   1
 -11  -1  35-1698.40 2694.51   2
  11   1 -36 4327.01 4419.46   1
 -11  -1  36 2263.77 3387.75   2
  11   1 -3729699.39 6196.14   1
 -11  -1  3725768.17 5287.17   2
  11   1 -38 7701.52 4918.22   1
 -11  -1  38 3411.15 3650.66   2
  11   1 -39 3526.23 4715.02   1
 -11  -1  39  201.86 3108.63   2
  11   1 -40 3210.07 4543.70   1
 -11  -1  40-1358.10 2964.60   2
  11   1 -4111157.07 5429.35   1
 -11  -1  41 6425.54 3620.49   2
  11   1 -42 3347.86 4827.62   1
 -11  -1  42 5336.03 3555.94   2
  11   1 -43 6230.27 5360.85   1
 -11  -1  43 5207.54 3581.57   2
  11   1 -44  408.82 5044.32   1
  11   1 -48 3333.25 5415.65   2
  11   1 -49  555.34 5409.38   2
  11   1 -50 3346.54 5287.22   2
  11   1 -51 2657.88 5242.17   2
   9   1  50 1875.29 5906.92   3
  -9  -1 -50-4348.47 5440.74   2
  -9  -1 -50-1156.37 4025.93   1
   9   1  49 2255.44 5889.60   3
  -9  -1 -49  882.45 6384.81   2
  -9  -1 -49 3751.51 5153.98   1
   9   1  48 3110.28 6319.30   3
  -9  -1 -48 5636.21 6232.70   2
  -9  -1 -48  255.84 4359.30   1
   9   1  47 6143.09 6892.82   3
  -9  -1 -47 8158.69 7196.74   2
  -9  -1 -47 4946.27 4645.38   1
   9   1  46 1277.36 5620.84   3
  -9  -1 -46 5771.61 6773.16   2
  -9  -1 -46 3302.67 4347.48   1
   9   1  45 2636.49 5600.50   3
  -9  -1 -45 6151.28 6018.94   2
  -9  -1 -45 4170.56 4553.09   1
   9   1  44 8670.19 5434.80   3
  -9  -1 -44 1687.32 5160.72   2
  -9  -1 -44-1338.57 3547.37   1
   9   1  43 5150.81 6077.91   3
  -9  -1 -43 1524.39 5097.87   2
  -9  -1 -43 2540.51 3895.56   1
   9   1  42  590.18 4266.22   3
  -9  -1 -42-1062.34 4527.44   2
  -9  -1 -42-1292.51 3396.71   1
   9   1  41 -806.90 4880.05   3
  -9  -1 -41  898.54 4811.88   2
  -9  -1 -4169846.45 7636.13   1
   9   1  40 4858.08 4923.52   3
  -9  -1 -40 6707.98 5776.69   2
  -9  -1 -40 2038.12 4163.42   1
   9   1  39 2555.26 4555.12   3
  -9  -1 -39 5177.57 5034.24   2
  -9  -1 -39 1185.28 3841.64   1
   9   1  38  797.09 4367.33   3
  -9  -1 -38 1095.91 4607.25   2
  -9  -1 -38 1364.22 3459.91   1
   9   1  37 3294.46 4795.15   3
  -9  -1 -37 5068.58 4968.59   2
  -9  -1 -37 6695.47 4144.81   1
   9   1  3625873.86 6665.34   3
  -9  -1 -3622782.80 6624.20   2
  -9  -1 -3627197.60 5901.15   1
   9   1  35  907.91 4111.66   3
  -9  -1 -35 -125.03 3846.91   2
  -9  -1 -35 2014.20 3479.24   1
   9   1  3411967.97 5157.98   3
  -9  -1 -34 9530.20 4819.98   2
  -9  -1 -3415851.44 4730.65   1
   9   1  3365679.29 7624.78   3
  -9  -1 -3362472.41 7646.89   2
  -9  -1 -3351643.43 6134.34   1
   9   1  32  842.79 3430.29   3
  -9  -1 -32 -510.93 3914.89   2
  -9  -1 -32 1369.98 3181.54   1
   9   1  31 -849.17 3168.12   3
  -9  -1 -31 2720.17 4000.65   2
  -9  -1 -31 2567.16 3315.16   1
   9   1  3013231.66 4672.07   3
  -9  -1 -3010683.40 4897.40   2
  -9  -1 -3017217.54 4755.25   1
   9   1  29 7869.85 3912.28   3
  -9  -1 -29 4995.53 4246.76   2
  -9  -1 -29 5595.53 3889.69   1
   9   1  28  957.28 3106.56   3
  -9  -1 -28-1211.45 3268.46   2
  -9  -1 -28 2877.71 3236.05   1
   9   1  27  596.69 2878.27   3
  -9  -1 -27  184.30 3348.40   2
  -9  -1 -27 2614.43 2995.25   1
   9   1  26 6702.23 3717.00   3
  -9  -1 -26 7208.22 4032.43   2
  -9  -1 -2610039.36 3910.20   1
   9   1  2517540.25 4294.07   3
  -9  -1 -2510349.55 4079.83   2
  -9  -1 -2515610.06 4163.42   1
   9   1  2410941.16 3610.21   3
  -9  -1 -2410817.80 3872.68   1
   9   1  23 2996.03 2549.27   3
  -9  -1 -23 2151.64 2961.25   1
   9   1  22  283.84 2078.25   3
  -9  -1 -22  500.20 2517.50   1
   9   1  2141590.66 4999.54   3
  -9  -1 -2144583.25 4921.10   1
   9   1  20 3168.58 2526.80   3
  -9  -1 -20 3390.81 2665.57   2
  -9  -1 -20 4286.42 2907.66   1
   9   1  1910252.56 3028.26   3
  -9  -1 -19 9240.12 2996.96   2
  -9  -1 -19 6127.58 3125.94   1
   9   1  1823735.67 3907.84   3
  -9  -1 -1827004.43 4039.71   2
  -9  -1 -1825755.88 4276.81   1
   9   1  17 9082.78 2825.38   3
  -9  -1 -17 6142.25 2672.23   2
  -9  -1 -17 8386.99 3020.77   1
   9   1  1623466.31 3710.05   3
  -9  -1 -1626544.65 3988.72   1
   9   1  15 218033.   8672.   3
  -9  -1 -15 223191.   7753.   2
  -9  -1 -15 212750.   8328.   1
   9   1  14 6922.43 2444.41   3
  -9  -1 -14 5194.17 2058.10   2
  -9  -1 -14 5835.86 2609.49   1
   9   1  1322619.67 3383.24   3
  -9  -1 -1321126.25 2872.13   2
  -9  -1 -1321812.01 3601.07   1
   9   1  1221136.72 3271.44   3
  -9  -1 -1217615.35 2595.06   2
  -9  -1 -1224678.78 3600.62   1
   9   1  1131006.08 3533.24   3
  -9  -1 -1125976.27 2611.73   2
  -9  -1 -1131998.70 3527.32   1
   9   1  10 -570.27 1394.99   3
  -9  -1 -10  551.35 1207.80   2
  -9  -1 -10  123.79 1804.01   1
   9   1   9 338874.   9366.   3
  -9  -1  -9 286229.   6461.   2
  -9  -1  -9 272078.   8486.   1
   9   1   8 7535.87 2166.74   3
  -9  -1  -8 4648.93 1484.66   2
  -9  -1  -8 8564.63 2420.76   1
   9   1   726320.92 3019.12   3
  -9  -1  -717175.15 1810.00   2
  -9  -1  -718648.82 3047.61   1
   9   1   6 2405.13 1582.95   3
  -9  -1  -6 1230.57 1000.77   2
  -9  -1  -6 1832.29 1782.96   1
   9   1   513251.90 2306.71   3
  -9  -1  -512427.72 1515.45   2
  -9  -1  -510652.72 2499.21   1
   9   1   4 4494.94 1642.10   3
  -9  -1  -4 3763.02 1161.76   2
  -9  -1  -4 3672.59 1945.60   1
   9   1   3 208719.   6305.   3
  -9  -1  -3 230440.   7305.   1
   9   1   217120.35 2316.93   3
  -9  -1  -212671.78 2486.41   1
   9   1   111292.86 1975.33   3
  -9  -1  -112302.24 2430.43   1
   9   1   017785.00 2170.22   3
  -9  -1   018683.54 2774.05   1
   9   1  -1 8309.29 1772.10   3
  -9  -1   1 8855.87 2170.38   1
   9   1  -2 1197.73 1302.07   3
  -9  -1   2 1855.92 1576.22   1
   9   1  -373133.20 3553.44   3
  -9  -1   384315.31 4352.46   1
   9   1  -4 1328.30 1236.14   3
  -9  -1   4 1605.04 1548.75   1
   9   1  -5 -674.01 1040.99   3
  -9  -1   5  414.68 1402.88   1
   9   1  -6  970.72 1191.13   3
  -9  -1   6  780.97 1162.99   2
  -9  -1   6  446.33 1380.00   1
   9   1  -7  242.64 1184.14   3
  -9  -1   7  725.54 1235.39   2
  -9  -1   7  859.73 1382.97   1
   9   1  -8 1182.13 1216.77   3
  -9  -1   8  709.70 1384.90   2
  -9  -1   8  387.22 1450.87   1
   9   1  -947704.43 2941.71   3
  -9  -1   944076.53 3188.34   2
  -9  -1   952130.30 3525.72   1
   9   1 -10 1232.03 1213.58   3
  -9  -1  10  734.47 1473.81   2
  -9  -1  10  776.59 1445.75   1
   9   1 -11  -81.90 1108.42   3
  -9  -1  11  524.88 1555.30   2
  -9  -1  11  256.94 1427.61   1
   9   1 -1241062.69 2924.09   3
  -9  -1  1229551.87 3212.99   2
  -9  -1  1237140.67 3136.75   1
   9   1 -13 1242.23 1276.18   3
  -9  -1  13 1069.21 1741.88   2
  -9  -1  13 1057.73 1697.49   1
   9   1 -14  342.81 1299.83   3
  -9  -1  14 1405.43 1834.28   2
  -9  -1  14  677.06 1769.72   1
   9   1 -15 5136.42 1724.22   3
  -9  -1  15 4784.33 2308.41   2
  -9  -1  15 7058.70 2366.56   1
  -9  -1  1614254.59 3057.46   2
  -9  -1  1616175.67 2971.29   1
  -9  -1  1715355.00 3253.82   2
  -9  -1  1720333.48 3187.30   1
  -9  -1  18  592.49 2080.31   2
  -9  -1  18  136.48 1817.62   1
  -9  -1  1911882.96 3235.91   2
  -9  -1  1912114.62 2922.28   1
  -9  -1  2013323.28 3434.71   2
  -9  -1  2017736.11 3273.07   1
  -9  -1  21 134753.   7201.   2
  -9  -1  21 163053.   6926.   1
  -9  -1  22 2836.55 2467.10   2
  -9  -1  22  -19.18 2049.15   1
  -9  -1  23 1056.16 2249.38   2
  -9  -1  23 1500.58 2250.87   1
  -9  -1  24 2289.09 2542.34   2
  -9  -1  24 3508.70 2510.12   1
  -9  -1  25 1692.10 2438.10   2
  -9  -1  25 2315.10 2245.83   1
  -9  -1  26-1105.77 2629.79   2
  -9  -1  26 1457.12 2487.56   1
  -9  -1  27 122644.   7683.   2
  -9  -1  27 154210.   7563.   1
  -9  -1  28 5061.36 2792.22   2
  -9  -1  28 3786.62 2765.54   1
  -9  -1  29  870.55 2562.98   2
   9   1 -30 9224.76 4121.93   1
  -9  -1  3010939.29 3951.53   2
   9   1 -31-2297.35 3109.24   1
  -9  -1  31  102.31 2781.46   2
   9   1 -32 6366.48 4048.96   1
  -9  -1  32 4180.17 3288.31   2
   9   1 -3337855.86 5939.36   1
  -9  -1  3332319.95 5274.20   2
   9   1 -34 5434.23 3873.02   1
  -9  -1  34 3075.47 3216.38   2
   9   1 -35-1074.96 3672.77   1
  -9  -1  35 1137.79 3139.34   2
   9   1 -36 3091.03 3756.26   1
  -9  -1  36 3233.41 3408.23   2
   9   1 -3710035.25 4640.57   1
  -9  -1  37 4517.49 3528.52   2
   9   1 -38  460.42 3891.25   1
  -9  -1  38 2233.33 3384.80   2
   9   1 -39 -784.17 3960.08   1
  -9  -1  39-2728.80 2847.64   2
   9   1 -40 3468.62 4301.09   1
  -9  -1  40 1627.07 3147.89   2
   9   1 -41-1528.94 4023.97   1
  -9  -1  41-2096.71 2720.44   2
   9   1 -42-2130.18 3929.81   1
  -9  -1  42 1567.67 3066.69   2
   9   1 -43 5600.67 5079.02   1
  -9  -1  43 4512.82 3453.73   2
   9   1 -44 1506.26 4818.05   1
  -9  -1  44 -388.99 3333.42   2
   9   1 -45 3105.01 5055.23   1
  -9  -1  45  911.94 3003.57   2
   9   1 -46 -850.03 4793.02   1
   9   1 -51-1340.80 5294.37   2
   9   1 -52 -967.92 4951.54   2
   7   1  51 9412.54 7664.19   3
  -7  -1 -51 3529.63 6725.59   2
   7   1  50 4197.22 7892.68   3
  -7  -1 -50 1086.36 6026.86   2
  -7  -1 -50 1009.68 4883.41   1
   7   1  49-3312.25 5542.61   3
  -7  -1 -49-1254.28 5693.33   2
  -7  -1 -49 3024.30 4467.49   1
   7   1  48 3514.68 6107.94   3
  -7  -1 -48  617.39 5535.03   2
  -7  -1 -48 -336.91 3772.03   1
   7   1  47  358.13 5322.14   3
  -7  -1 -47 -432.90 5259.71   2
  -7  -1 -47 2640.59 4120.12   1
   7   1  46  399.41 5672.09   3
  -7  -1 -46 2453.18 5725.55   2
  -7  -1 -46 3471.30 4471.94   1
   7   1  45-3620.94 4512.04   3
  -7  -1 -45 4999.01 5259.69   2
  -7  -1 -45-1888.94 3648.48   1
   7   1  44 1770.88 4941.55   3
  -7  -1 -44 1395.61 4892.38   2
  -7  -1 -44   97.99 3823.30   1
   7   1  4320824.43 7169.14   3
  -7  -1 -43 6515.74 5588.41   2
  -7  -1 -43 -130.84 3833.37   1
   7   1  42 1869.10 5125.47   3
  -7  -1 -42 3468.38 4956.75   2
  -7  -1 -42 4388.16 4090.83   1
   7   1  41 5955.94 5193.49   3
  -7  -1 -41 2717.89 5030.13   2
  -7  -1 -41 1484.39 3786.58   1
   7   1  4012086.91 6052.68   3
  -7  -1 -4011654.76 5861.35   2
  -7  -1 -40 8556.20 4448.32   1
   7   1  39 -890.97 4816.75   3
  -7  -1 -39 2839.13 4375.95   2
  -7  -1 -39 1394.00 3425.90   1
   7   1  3828082.67 6884.21   3
  -7  -1 -3829380.52 7429.74   2
  -7  -1 -3823821.25 5596.78   1
   7   1  3732198.25 7159.43   3
  -7  -1 -3724896.52 7096.57   2
  -7  -1 -3723964.27 5507.80   1
   7   1  36 5227.04 4603.39   3
  -7  -1 -3621926.24 6934.02   2
  -7  -1 -36 5109.80 3981.93   1
   7   1  3514224.66 5550.98   3
  -7  -1 -3511229.69 5495.82   2
  -7  -1 -3513385.06 4605.33   1
   7   1  3413785.46 5303.46   3
  -7  -1 -3413558.64 5754.26   2
  -7  -1 -3415178.44 4615.73   1
   7   1  3311321.53 4962.89   3
  -7  -1 -3310041.88 5145.04   2
  -7  -1 -3311212.80 4260.72   1
   7   1  3221276.13 5470.57   3
  -7  -1 -3219032.05 5869.07   2
  -7  -1 -3218905.22 4816.62   1
   7   1  31 2696.44 3721.60   3
  -7  -1 -3111766.04 4116.22   1
   7   1  30 4516.12 3603.92   3
  -7  -1 -30 1885.12 3103.84   1
   7   1  29 4453.64 3568.42   3
  -7  -1 -29 7387.26 3575.59   1
   7   1  2829078.91 5532.34   3
  -7  -1 -2828104.62 4864.33   1
   7   1  27 4768.39 3180.31   3
  -7  -1 -27 5559.14 3294.98   1
   7   1  2610375.16 3765.85   3
  -7  -1 -2618669.46 4249.13   1
   7   1  25 119582.   8016.   3
  -7  -1 -25 122236.   7352.   1
   7   1  2417087.17 4055.62   3
  -7  -1 -2419700.31 4217.30   1
   7   1  2324625.93 4488.24   3
  -7  -1 -2332835.24 4750.75   1
   7   1  2253695.82 5306.23   3
  -7  -1 -2250231.02 4901.80   1
   7   1  2119344.76 3767.33   3
  -7  -1 -2124400.51 4141.96   1
   7   1  2011173.70 3247.66   3
   7   1  19 414464.  12379.   3
  -7  -1 -19 392140.  11162.   1
   7   1  18 3163.81 2113.75   3
  -7  -1 -18 3375.45 2457.87   1
   7   1  17 9391.98 2752.09   3
  -7  -1 -1711135.76 2946.63   1
   7   1  16 126308.   6601.   3
  -7  -1 -16 130977.   6356.   1
   7   1  1527233.84 3689.34   3
  -7  -1 -1538347.96 3857.07   1
   7   1  1413782.77 2824.34   3
  -7  -1 -1414899.82 2872.01   2
  -7  -1 -1414707.64 2945.54   1
   7   1  1398718.89 5515.88   3
  -7  -1 -13 116921.   5304.   2
  -7  -1 -13 112160.   5562.   1
   7   1  12 7598.11 2237.76   3
  -7  -1 -12 5571.11 1952.58   2
  -7  -1 -12 7175.90 2259.65   1
   7   1  1111704.00 2401.89   3
  -7  -1 -11 8887.22 2045.72   2
  -7  -1 -1110495.80 2420.57   1
   7   1  1063082.90 4207.42   3
  -7  -1 -1066471.13 3558.42   2
  -7  -1 -1074526.05 4370.61   1
   7   1   911534.00 2295.53   3
  -7  -1  -9 8642.12 1753.07   2
  -7  -1  -910839.37 2382.84   1
   7   1   812785.93 2328.44   3
  -7  -1  -814405.47 1897.26   2
  -7  -1  -815346.66 2557.47   1
   7   1   793311.04 4548.12   3
  -7  -1  -770658.53 2995.00   2
  -7  -1  -797337.70 4627.40   1
   7   1   6 6451.09 1742.56   3
  -7  -1  -6 4293.05 1184.63   2
  -7  -1  -6 5058.39 1719.05   1
   7   1   5 4432.46 1563.46   3
  -7  -1  -5 1536.30  958.10   2
  -7  -1  -5 2378.00 1528.71   1
   7   1   468384.59 3585.87   3
  -7  -1  -480927.30 2704.97   2
  -7  -1  -470080.94 3872.16   1
   7   1   3 5236.07 1475.59   3
  -7  -1  -3 5204.25 1122.09   2
  -7  -1  -3 3447.13 1670.67   1
   7   1   212670.33 1877.69   3
  -7  -1  -210748.35 1245.00   2
  -7  -1  -2 9558.61 2095.04   1
   7   1   138589.10 2567.25   3
  -7  -1  -148606.04 1840.31   2
  -7  -1  -148870.78 3229.33   1
   7   1   0 2483.10 1117.70   3
  -7  -1   0 2568.94 1463.09   1
   7   1  -1  -95.85  979.51   3
  -7  -1   1  248.24 1182.68   1
   7   1  -2 269963.   5663.   3
  -7  -1   2 299978.   7057.   1
   7   1  -311176.60 1633.22   3
  -7  -1   310163.88 1955.05   1
   7   1  -4 8475.26 1517.78   3
  -7  -1   4 5860.83 1023.18   2
  -7  -1   4 9012.72 1919.10   1
   7   1  -518097.23 1806.91   3
  -7  -1   517161.28 1539.35   2
  -7  -1   518804.05 2117.85   1
   7   1  -6 1478.67  983.32   3
  -7  -1   6 2038.19 1145.96   2
  -7  -1   6 2868.22 1504.45   1
   7   1  -7  -78.72  863.01   3
  -7  -1   7 -243.73 1090.25   2
  -7  -1   7 -751.12 1111.78   1
   7   1  -855792.80 2764.14   3
  -7  -1   847924.87 3021.21   2
  -7  -1   853163.32 3152.03   1
   7   1  -9 3598.74 1218.04   3
  -7  -1   9 4201.43 1706.05   2
  -7  -1   9 5050.34 1695.67   1
   7   1 -10 6028.13 1424.37   3
  -7  -1  10 4310.66 1914.83   2
  -7  -1  10 8842.08 1968.11   1
   7   1 -11 4181.31 1392.82   3
  -7  -1  11 1787.39 1787.39   2
  -7  -1  11 5605.20 1829.37   1
  -7  -1  12 7942.00 2233.83   2
  -7  -1  12 7768.08 2036.75   1
  -7  -1  1319036.85 2941.87   2
  -7  -1  1320263.14 2376.83   1
  -7  -1  1443323.81 3742.67   2
  -7  -1  1453367.80 3531.17   1
  -7  -1  1525671.13 3471.98   2
  -7  -1  1524667.24 3131.67   1
  -7  -1  16 7714.20 2585.41   2
  -7  -1  16 9813.99 2429.60   1
  -7  -1  17 362558.  10427.   2
  -7  -1  17 430860.   9981.   1
  -7  -1  18 2500.89 2200.43   2
  -7  -1  18 3238.34 2034.55   1
  -7  -1  19 -180.96 2139.59   2
  -7  -1  19  415.11 1717.88   1
  -7  -1  2025595.88 4050.49   2
  -7  -1  2026984.02 3219.97   1
  -7  -1  21 1438.15 2216.04   2
  -7  -1  21  570.60 2048.51   1
  -7  -1  2226084.78 4298.22   2
  -7  -1  2231656.47 4030.18   1
  -7  -1  23 263885.   8924.   1
  -7  -1  24 1692.04 2510.58   2
  -7  -1  24  474.34 2171.02   1
  -7  -1  25-1129.37 2070.19   2
  -7  -1  25   57.83 2123.32   1
  -7  -1  2628753.90 4607.81   2
   7   1 -27  905.30 2981.85   1
  -7  -1  27 4311.16 2955.00   2
   7   1 -2812626.11 4016.41   1
  -7  -1  2810149.63 3586.08   2
   7   1 -2943492.69 5182.77   1
  -7  -1  2934643.98 5113.11   2
   7   1 -30 5015.15 3769.87   1
  -7  -1  30 5769.29 3324.05   2
   7   1 -31 -600.15 3171.70   1
  -7  -1  31 1092.05 2822.13   2
   7   1 -32 3832.78 3668.52   1
  -7  -1  32 2929.91 3081.63   2
   7   1 -3329601.82 5381.35   1
  -7  -1  3321689.78 4701.30   2
   7   1 -34 7047.53 4037.59   1
  -7  -1  34 6076.10 3432.20   2
   7   1 -35 3313.50 3741.50   1
  -7  -1  35 1791.93 2992.38   2
   7   1 -36 7022.82 4275.65   1
  -7  -1  36 1149.08 2876.59   2
   7   1 -37 -526.57 3716.53   1
  -7  -1  37 1415.99 2974.19   2
   7   1 -38 3648.01 4142.72   1
  -7  -1  38 3472.35 3361.59   2
   7   1 -39 4727.92 4240.27   1
  -7  -1  39 2108.63 3136.47   2
   7   1 -40-1494.39 3644.13   1
  -7  -1  40   67.78 2930.28   2
   7   1 -41 4166.73 4554.33   1
  -7  -1  41 1805.35 3030.56   2
   7   1 -42  763.82 3982.30   1
  -7  -1  42 -327.60 2980.37   2
   7   1 -43-3207.41 3758.18   1
  -7  -1  43-1097.22 2891.43   2
   7   1 -44 1073.77 4576.80   1
  -7  -1  44 1466.78 3207.17   2
   7   1 -45 1854.25 4417.23   1
  -7  -1  45-1217.74 2967.10   2
   7   1 -46 -889.50 4377.59   1
  -7  -1  46-2283.50 2513.78   2
   7   1 -47  543.81 4546.52   1
  -7  -1  47 1930.85 3272.84   2
   7   1 -48 2493.42 4975.81   1
   7   1 -52 1558.74 5880.79   2
   5   1  52 1172.39 6103.95   3
  -5  -1 -52 -591.14 5890.10   2
   5   1  51 3438.30 6744.72   3
  -5  -1 -51  619.58 5246.05   2
   5   1  50 6240.30 6916.90   3
  -5  -1 -50 6044.39 6360.24   2
   5   1  49-1295.31 5563.48   3
  -5  -1 -49  709.19 5243.67   2
  -5  -1 -49 1045.94 4084.37   1
   5   1  48 2782.28 5604.67   3
  -5  -1 -48  488.30 5105.15   2
  -5  -1 -48 2949.14 4228.25   1
   5   1  47 5379.72 5900.94   3
  -5  -1 -47 4833.61 5769.72   2
  -5  -1 -47 4364.60 4422.12   1
   5   1  46  393.39 4918.54   3
  -5  -1 -46 -811.01 4944.26   2
  -5  -1 -46 -620.70 3536.03   1
   5   1  45 4267.46 5604.42   3
  -5  -1 -45 2128.54 4881.01   2
  -5  -1 -45 2045.01 4327.39   1
   5   1  44 9607.95 6229.20   3
  -5  -1 -44 4226.48 5501.46   2
  -5  -1 -4410525.42 4999.24   1
   5   1  43  728.46 4342.68   3
  -5  -1 -43 -130.16 4338.69   2
  -5  -1 -43 -874.56 3793.09   1
   5   1  42 4610.64 5472.07   3
  -5  -1 -42 3907.60 5632.55   2
  -5  -1 -42 6457.82 4460.18   1
   5   1  4133742.63 7973.92   3
  -5  -1 -4132885.00 7978.49   2
  -5  -1 -4130248.13 6177.23   1
   5   1  40 3226.07 4704.69   3
  -5  -1 -40 3589.70 4733.47   2
  -5  -1 -40 4822.32 4139.50   1
   5   1  3915729.55 6147.02   3
  -5  -1 -3922778.10 7150.48   2
  -5  -1 -3917154.52 5369.87   1
   5   1  38 6884.40 5066.92   3
  -5  -1 -38 7768.41 5162.49   2
  -5  -1 -38 5305.34 4066.74   1
   5   1  37 8211.94 5464.74   3
  -5  -1 -37 8741.72 5213.86   2
  -5  -1 -37 7159.29 4321.51   1
   5   1  3613979.66 5754.33   3
  -5  -1 -3612608.03 5917.28   2
  -5  -1 -3610395.16 4526.59   1
   5   1  3514348.37 5632.91   3
  -5  -1 -3515157.93 6231.28   2
  -5  -1 -3511407.05 4678.52   1
   5   1  34 4898.86 4325.16   3
  -5  -1 -34 5387.81 4019.79   1
   5   1  3331077.22 6307.10   3
  -5  -1 -3331878.84 5763.91   1
   5   1  3214655.48 4809.31   3
  -5  -1 -3213943.92 4530.40   1
   5   1  31 2221.24 3463.30   3
  -5  -1 -31 3833.99 3604.28   1
   5   1  3028408.55 5571.71   3
  -5  -1 -3033148.88 5331.36   1
   5   1  29 109375.   8367.   3
  -5  -1 -29 109818.   7531.   1
   5   1  28 3593.11 3007.09   3
  -5  -1 -28 2600.97 3278.23   1
   5   1  2714352.62 4140.75   3
   5   1  2715692.95 4173.82   2
  -5  -1 -2717961.14 4400.34   1
   5   1  2619682.95 4520.54   3
   5   1  2622614.34 4593.73   2
  -5  -1 -2620970.77 4532.85   1
   5   1  2516769.07 4065.55   3
   5   1  2519410.59 4161.08   2
  -5  -1 -2520976.68 4400.07   1
   5   1  24  733.82 2408.15   3
   5   1  24 7098.92 3037.73   2
  -5  -1 -24 7593.43 3057.05   1
   5   1  23 220591.   9846.   3
   5   1  23 225347.   9255.   2
  -5  -1 -23 230758.   8941.   1
   5   1  22 3121.97 2592.48   3
   5   1  22 9402.27 3403.06   2
  -5  -1 -22 5641.09 2901.86   1
   5   1  21 3134.56 2498.77   3
   5   1  21 7120.60 3076.50   2
  -5  -1 -21 6807.73 2906.36   1
   5   1  2018842.52 3515.96   3
   5   1  2023760.15 3975.71   2
  -5  -1 -2026459.99 3906.24   1
   5   1  1926139.94 3804.09   3
   5   1  1928107.39 4075.95   2
  -5  -1 -1927316.93 3873.66   1
   5   1  18 3146.49 2061.49   3
   5   1  18 2138.80 2348.12   2
  -5  -1 -18 3523.97 2274.29   1
   5   1  17 5167.66 2206.59   3
   5   1  17 9224.32 2815.63   2
  -5  -1 -17 8473.27 2570.87   1
   5   1  1611488.38 2640.83   3
   5   1  1614140.18 2993.62   2
  -5  -1 -1612639.61 2802.92   1
   5   1  15 5359.39 2072.48   3
   5   1  15 5807.62 2328.42   2
  -5  -1 -15 5149.28 2159.67   1
   5   1  14-1010.73 1170.82   3
  -5  -1 -14  628.59 1637.98   1
   5   1  13 -211.37 1314.31   3
  -5  -1 -13 -318.60 1521.99   1
   5   1  12 2868.37 1668.10   3
  -5  -1 -12 2382.79 1664.32   1
   5   1  1125503.81 2835.03   3
  -5  -1 -1125118.22 2587.02   2
  -5  -1 -1127244.45 2760.80   1
   5   1  10 8118.29 1943.95   3
  -5  -1 -10 6238.99 1763.89   2
  -5  -1 -10 8125.28 1984.08   1
   5   1   9 9309.56 1907.84   3
  -5  -1  -9 6995.15 1703.45   2
  -5  -1  -9 6695.53 1839.27   1
   5   1   8 286042.   7295.   3
  -5  -1  -8 316978.   6467.   2
  -5  -1  -8 329958.   7420.   1
   5   1   712021.96 1988.67   3
  -5  -1  -710022.46 1568.09   2
  -5  -1  -712347.33 2077.92   1
   5   1   612111.98 1958.84   3
  -5  -1  -613537.16 1549.39   2
  -5  -1  -612936.14 2022.01   1
   5   1   5 128612.   4517.   3
  -5  -1  -5 132883.   3501.   2
  -5  -1  -5 113172.   4173.   1
   5   1   4 5551.87 1436.05   3
  -5  -1  -4 4250.58 1021.56   2
  -5  -1  -4 5638.75 1527.05   1
   5   1   3 1198.59 1032.83   3
  -5  -1  -3  754.30  833.33   2
  -5  -1  -3 1123.17 1227.10   1
   5   1   2 328250.   6155.   3
  -5  -1  -2 424654.   5706.   2
  -5  -1  -2 341384.   6731.   1
   5   1   1 6975.44 1287.10   3
  -5  -1  -1 7716.14 1013.77   2
  -5  -1  -1 5668.93 1474.68   1
   5   1   0 2441.41  946.70   3
  -5  -1   0 3669.71  763.10   2
  -5  -1   0 2416.99 1217.43   1
   5   1  -126058.43 1734.38   3
  -5  -1   127983.33 1334.71   2
  -5  -1   123883.87 1974.38   1
   5   1  -2 2668.08  940.71   3
  -5  -1   2 2385.82  662.38   2
  -5  -1   2 3704.09 1272.37   1
   5   1  -3 1591.18  901.12   3
  -5  -1   3  301.49  589.47   2
  -5  -1   3  905.96 1068.86   1
   5   1  -4 121819.   3224.   3
  -5  -1   4 107831.   3712.   1
   5   1  -5 3889.54  998.42   3
  -5  -1   5 2271.41  948.56   2
  -5  -1   5 4107.18 1342.28   1
   5   1  -6 2489.55  935.03   3
  -5  -1   6 1694.23 1065.84   2
  -5  -1   6 2545.80 1193.20   1
   5   1  -7 1703.41  865.92   3
  -5  -1   7 1471.45 1136.41   2
  -5  -1   7 1967.83 1293.98   1
  -5  -1   811915.27 1863.94   2
  -5  -1   815465.43 2020.90   1
  -5  -1   937383.51 2815.49   2
  -5  -1   951526.35 2911.36   1
  -5  -1  10 245632.   6626.   2
  -5  -1  10 222037.   5813.   1
  -5  -1  1121774.38 2708.74   2
  -5  -1  1122291.46 2305.85   1
  -5  -1  1225522.06 2958.00   2
  -5  -1  1226181.03 2499.79   1
  -5  -1  13 553643.  11226.   2
  -5  -1  13 522932.   9742.   1
  -5  -1  1418660.84 2980.99   2
  -5  -1  1420020.05 2862.65   1
  -5  -1  15 3760.40 2124.87   2
  -5  -1  15 2613.26 1733.08   1
  -5  -1  1649143.00 4165.17   2
  -5  -1  1643384.96 3380.29   1
  -5  -1  17 5120.83 2433.41   2
  -5  -1  17 5271.05 2239.41   1
  -5  -1  18 1841.83 2243.14   2
  -5  -1  18 -186.83 1714.62   1
  -5  -1  19 248470.   9037.   2
  -5  -1  19 229244.   7734.   1
  -5  -1  2043029.16 4384.60   2
  -5  -1  2041213.45 3795.49   1
  -5  -1  21  731.04 2079.40   2
   5   1 -22 1306.39 2526.19   1
  -5  -1  22 2088.64 2527.94   2
   5   1 -2315174.18 3565.31   1
  -5  -1  2320917.87 3977.99   2
   5   1 -2423275.99 4096.10   1
  -5  -1  2421152.65 4100.23   2
   5   1 -2522360.40 4173.77   1
  -5  -1  2525119.84 4330.09   2
   5   1 -26-1005.56 2492.68   1
  -5  -1  26 1228.16 2364.86   2
   5   1 -27 2871.91 3042.13   1
  -5  -1  27 1656.72 2609.69   2
   5   1 -28 3835.68 3111.04   1
  -5  -1  28 5018.90 2985.77   2
   5   1 -2938982.47 4751.06   1
  -5  -1  2932458.13 4995.19   2
   5   1 -30 1078.85 3081.40   1
  -5  -1  30 2403.86 2561.58   2
   5   1 -3126888.65 4929.97   1
  -5  -1  3121333.35 4551.61   2
   5   1 -32 3395.21 3465.32   1
  -5  -1  32 1773.38 2867.14   2
   5   1 -33 1234.80 3291.06   1
  -5  -1  33 -495.24 2399.39   2
   5   1 -3451250.91 5817.68   1
  -5  -1  3441143.36 5784.71   2
   5   1 -3512941.36 4503.42   1
  -5  -1  35 9350.59 3921.27   2
   5   1 -36    5.07 3601.81   1
  -5  -1  36 1236.84 3001.77   2
   5   1 -37 4969.83 3987.23   1
  -5  -1  37 4359.77 3384.54   2
   5   1 -38  330.00 3827.34   1
  -5  -1  38-1203.96 2498.36   2
   5   1 -39 1416.44 3619.98   1
  -5  -1  39 1567.80 2981.29   2
   5   1 -40 8310.75 4620.17   1
  -5  -1  40 4653.06 3304.65   2
   5   1 -41  268.58 3798.95   1
  -5  -1  41 -828.53 2922.25   2
   5   1 -42 -933.13 3727.72   1
  -5  -1  42  462.90 2896.89   2
   5   1 -43 2007.19 4250.71   1
  -5  -1  43   29.61 2737.15   2
   5   1 -44 4165.22 4513.91   1
  -5  -1  44  149.39 2685.05   2
   5   1 -45 1105.94 4414.30   1
  -5  -1  45 4736.81 3528.29   2
   5   1 -46  637.40 4439.88   1
  -5  -1  46 -327.28 2927.65   2
   5   1 -47  179.45 4091.49   1
  -5  -1  47  517.32 3198.87   2
   5   1 -48-1308.36 4269.64   1
  -5  -1  48 1423.65 3265.81   2
   5   1 -49 2344.17 4914.09   1
  -5  -1  49  268.61 3128.14   2
   5   1 -50 2833.49 4900.09   1
   5   1 -53  552.62 6620.65   2
   3   1  52 2708.11 6321.22   3
  -3  -1 -52 3428.22 5958.36   2
   3   1  51-1893.28 5493.74   3
  -3  -1 -51 -532.59 5022.52   2
   3   1  50 -814.51 5726.88   3
  -3  -1 -50 5088.91 5826.28   2
   3   1  49 8514.51 6655.50   3
  -3  -1 -49 3633.97 5780.60   2
   3   1  48 1160.10 5442.30   3
  -3  -1 -48  968.52 5035.42   2
  -3  -1 -48 2925.22 4280.42   1
   3   1  47 1827.89 5192.14   3
  -3  -1 -47-1625.28 4550.33   2
  -3  -1 -47 -970.63 4248.73   1
   3   1  46 1763.05 5078.59   3
  -3  -1 -46 1692.54 4749.15   2
  -3  -1 -46 3982.29 4724.69   1
   3   1  45 -467.45 4591.20   3
  -3  -1 -45-1316.53 4577.92   2
  -3  -1 -45 1815.91 4316.04   1
   3   1  44 1471.67 5090.70   3
  -3  -1 -44 3304.60 5047.28   2
  -3  -1 -44 6657.84 5012.65   1
   3   1  43 5631.79 5310.57   3
  -3  -1 -4310331.57 5994.08   2
  -3  -1 -4311155.23 4937.56   1
   3   1  42 1301.90 4311.96   3
  -3  -1 -42 2252.34 4662.19   2
  -3  -1 -42  805.15 3540.36   1
   3   1  41 5057.43 5211.74   3
  -3  -1 -41 4059.44 5068.37   2
  -3  -1 -41 1685.72 3416.32   1
   3   1  40 7802.37 5342.45   3
  -3  -1 -4012207.59 5839.45   2
  -3  -1 -4010396.31 4365.35   1
   3   1  3917446.54 6309.62   3
  -3  -1 -3923200.71 7224.92   2
  -3  -1 -3918866.18 5057.73   1
   3   1  3816514.94 5909.77   3
  -3  -1 -3811282.69 5840.20   2
  -3  -1 -3810108.99 3895.86   1
   3   1  3710631.18 5205.16   3
  -3  -1 -3710159.93 5784.57   2
  -3  -1 -3710156.93 4159.73   1
   3   1  3617926.15 5837.05   3
  -3  -1 -3614072.09 6043.05   2
  -3  -1 -3615953.98 4483.06   1
   3   1  35 -347.90 3600.98   3
  -3  -1 -35 1542.17 3219.71   1
   3   1  34 1678.39 4098.23   3
  -3  -1 -34 7361.13 3547.89   1
   3   1  33 164607.  10707.   3
  -3  -1 -33 143140.   8142.   1
   3   1  32 7647.57 3991.87   3
  -3  -1 -32 4938.36 3200.12   1
   3   1  3118719.96 5000.25   3
  -3  -1 -3115977.63 4224.69   1
   3   1  3054515.07 6402.93   3
  -3  -1 -3051377.73 5252.27   1
   3   1  2920121.56 4853.91   3
   3   1  2919866.66 4603.23   2
  -3  -1 -2920214.09 4333.61   1
   3   1  28 9639.53 3740.87   3
   3   1  28 7967.19 3529.66   2
  -3  -1 -2811832.82 3533.88   1
   3   1  27 196320.  10127.   3
   3   1  27 182795.   9016.   2
  -3  -1 -27 197846.   8511.   1
   3   1  26 7029.92 3164.64   3
   3   1  2610947.53 3560.55   2
  -3  -1 -26 5969.88 3040.35   1
   3   1  25   59.50 2294.94   3
   3   1  25 1725.48 2506.14   2
  -3  -1 -25  281.83 2409.00   1
   3   1  24 2332.24 2490.39   3
   3   1  24  223.34 2322.04   2
  -3  -1 -24 3893.79 2532.22   1
   3   1  2311199.23 3331.54   3
   3   1  2316239.32 3829.90   2
  -3  -1 -2312833.89 3172.34   1
   3   1  22 2083.35 2334.43   3
   3   1  22 6566.85 3057.24   2
  -3  -1 -22 3545.21 2476.40   1
   3   1  2117795.11 3460.22   3
   3   1  2121571.09 4049.93   2
  -3  -1 -2116684.04 3250.02   1
   3   1  20  279.74 1815.25   3
   3   1  20 1178.36 2176.61   2
  -3  -1 -20  158.18 1858.17   1
   3   1  19  214.70 1800.66   3
   3   1  19  152.54 2145.23   2
  -3  -1 -19  180.24 1798.79   1
   3   1  1823329.90 3458.81   3
   3   1  1826368.45 3817.69   2
  -3  -1 -1826524.41 3377.52   1
   3   1  17 6395.37 2252.62   3
   3   1  17 6381.67 2451.64   2
  -3  -1 -17 7557.79 2305.43   1
   3   1  16 4790.00 2040.44   3
   3   1  16 6079.19 2458.67   2
  -3  -1 -16 7798.50 2231.53   1
   3   1  15 2500.04 1741.80   3
   3   1  15 3258.11 2088.63   2
  -3  -1 -15 4634.17 1928.32   1
   3   1  14  635.19 1346.13   3
   3   1  14 1849.15 1878.40   2
  -3  -1 -14 2192.58 1747.16   1
   3   1  13  638.01 1274.09   3
  -3  -1 -13 2121.04 1734.24   1
   3   1  1299894.34 4716.51   3
  -3  -1 -12 116661.   4580.   1
   3   1  11 -713.29 1133.66   3
  -3  -1 -11 -237.11 1279.69   1
   3   1  10 6770.37 1666.14   3
  -3  -1 -10 8592.71 1904.46   2
  -3  -1 -10 9450.12 1850.59   1
   3   1   918230.33 2105.81   3
  -3  -1  -920824.20 2219.42   2
  -3  -1  -922905.02 2182.21   1
   3   1   8 4364.10 1400.33   3
  -3  -1  -8 6174.17 1462.83   2
  -3  -1  -8 7015.40 1586.11   1
   3   1   7 2850.76 1266.17   3
  -3  -1  -7 3899.87 1219.15   2
  -3  -1  -7 3743.17 1280.94   1
   3   1   650271.95 2753.91   3
  -3  -1  -659072.75 2569.56   2
  -3  -1  -664192.25 2803.12   1
   3   1   5 6603.26 1302.55   3
  -3  -1  -5 8540.55 1234.86   2
  -3  -1  -5 9044.72 1414.43   1
   3   1   411045.63 1488.34   3
  -3  -1  -412801.88 1257.76   2
  -3  -1  -412221.64 1350.27   1
   3   1   3 533557.   7244.   3
  -3  -1  -3 612591.   6996.   2
  -3  -1  -3 597117.   7569.   1
   3   1   210859.45 1253.31   3
  -3  -1  -213660.39 1224.53   2
  -3  -1  -212077.30 1358.70   1
   3   1   1 5603.25  939.51   3
  -3  -1  -1 7225.93  916.28   2
  -3  -1  -1 5855.01 1089.60   1
   3   1   0 6225.86  856.67   3
  -3  -1   0 7392.41  837.78   2
  -3  -1   0 8299.91 1200.52   1
   3   1  -1  400.93  458.44   3
  -3  -1   1  456.94  493.90   2
  -3  -1   1  583.23  769.19   1
   3   1  -2  915.56  493.22   3
  -3  -1   2  468.73  490.61   2
  -3  -1   2  955.58  823.95   1
   3   1  -343002.38 1484.83   3
  -3  -1   335914.31 1489.69   2
  -3  -1   336758.41 1896.99   1
   3   1  -4  176.84  453.88   3
  -3  -1   4   76.88  539.67   2
  -3  -1   4  464.03  758.90   1
  -3  -1   5 8401.53 1135.39   2
  -3  -1   510683.04 1458.77   1
  -3  -1   6 126848.   3508.   2
  -3  -1   6 128886.   3723.   1
  -3  -1   7 5302.69 1371.99   2
  -3  -1   7 6967.33 1529.86   1
  -3  -1   813473.11 1844.15   2
  -3  -1   816530.42 1836.90   1
  -3  -1   91081813.  12831.   2
  -3  -1   91021941.  11986.   1
  -3  -1  1011141.10 2107.05   2
  -3  -1  1013152.64 2049.55   1
  -3  -1  11 2908.73 1277.55   3
  -3  -1  11 3411.26 1653.37   2
  -3  -1  11 4511.41 1577.62   1
  -3  -1  12 136308.   4720.   3
  -3  -1  12 121876.   5186.   2
  -3  -1  12 125298.   4870.   1
  -3  -1  13  410.79 1204.11   3
  -3  -1  13  712.22 1628.54   2
  -3  -1  13-1314.54 1299.54   1
  -3  -1  1431639.23 2923.27   3
  -3  -1  1422809.72 3107.04   2
  -3  -1  1425374.20 3029.11   1
  -3  -1  15 521206.  10489.   3
  -3  -1  15 515167.  11475.   2
  -3  -1  15 475907.  10151.   1
  -3  -1  16 6654.44 2374.03   2
   3   1 -17 1342.32 2106.22   1
  -3  -1  17 3751.04 1858.36   3
  -3  -1  17 2279.86 2060.24   2
   3   1 -18 2558.91 2237.80   1
  -3  -1  18 3138.83 1915.49   3
  -3  -1  18 3324.03 2332.00   2
   3   1 -19  582.55 2120.18   1
  -3  -1  19 2645.28 2183.22   3
  -3  -1  19 1620.88 2093.63   2
   3   1 -20 5267.43 2634.70   1
  -3  -1  20 3053.39 2192.89   3
  -3  -1  20 3619.04 2326.96   2
   3   1 -21 3942.22 2551.42   1
  -3  -1  21 5813.64 2519.71   3
  -3  -1  21 7952.36 2838.85   2
   3   1 -2212748.86 3237.10   1
  -3  -1  2210002.89 2934.80   3
  -3  -1  22 8728.19 2955.94   2
   3   1 -23 -477.29 2144.92   1
  -3  -1  23 5554.50 2585.92   3
  -3  -1  23 2586.37 2474.09   2
   3   1 -2425017.46 4195.23   1
  -3  -1  2427139.96 4193.20   3
  -3  -1  2421257.62 4025.63   2
   3   1 -2525559.20 4251.71   1
  -3  -1  2528310.94 4345.21   3
  -3  -1  2526200.66 4292.70   2
   3   1 -26 9715.14 3366.16   1
  -3  -1  26 4039.76 2703.96   3
  -3  -1  26 4974.81 2875.11   2
   3   1 -2741978.38 4697.60   1
  -3  -1  2748886.95 5249.99   3
  -3  -1  2738672.90 4694.87   2
   3   1 -28 8074.43 3444.07   1
  -3  -1  28 4628.46 3001.25   3
  -3  -1  28 5165.77 2836.63   2
   3   1 -29 5402.32 3479.37   1
  -3  -1  29 7182.28 3253.39   3
  -3  -1  29 3730.61 2681.70   2
   3   1 -3020367.16 4531.18   1
  -3  -1  3022341.75 4595.19   3
  -3  -1  3014669.37 3963.16   2
   3   1 -31 9987.97 3822.93   1
  -3  -1  3112053.05 4158.43   3
  -3  -1  31 6363.89 3324.24   2
   3   1 -32 1297.42 3392.84   1
  -3  -1  32 -887.20 2773.06   3
  -3  -1  32  780.77 2715.36   2
   3   1 -33 8055.71 3995.91   1
  -3  -1  3313391.22 4394.99   3
  -3  -1  33 8456.76 3397.93   2
   3   1 -3411914.63 4351.42   1
  -3  -1  3415299.28 4600.84   3
  -3  -1  34 6715.25 3549.15   2
   3   1 -35 2279.73 3534.59   1
  -3  -1  35  355.29 3145.89   3
  -3  -1  35 1888.18 2920.22   2
   3   1 -3614828.76 4710.39   1
  -3  -1  3619950.52 5229.08   3
  -3  -1  3610123.12 3768.24   2
   3   1 -37 1173.69 3476.19   1
  -3  -1  37 2231.54 3406.39   3
  -3  -1  37  815.59 2811.07   2
   3   1 -38  462.94 3606.35   1
  -3  -1  38  152.84 3302.77   3
  -3  -1  38  -33.79 2706.34   2
   3   1 -39 9516.94 4474.33   1
  -3  -1  3910643.40 4701.26   3
  -3  -1  39 7594.08 3750.20   2
   3   1 -40 1452.11 3880.38   1
  -3  -1  40 1590.17 3482.61   3
  -3  -1  40 1540.14 3138.27   2
   3   1 -41 9004.60 4708.19   1
  -3  -1  4113217.61 5058.59   3
  -3  -1  41 7811.14 3789.74   2
   3   1 -42-1566.35 3616.50   1
  -3  -1  42 1736.18 3994.08   3
  -3  -1  42   75.01 3008.74   2
   3   1 -43 -831.46 3640.04   1
  -3  -1  43   55.95 3862.69   3
  -3  -1  43  -30.68 2794.45   2
   3   1 -44 -751.74 4173.15   1
  -3  -1  44 1601.66 4406.17   3
  -3  -1  44 -319.74 2647.01   2
   3   1 -4520312.52 5772.49   1
  -3  -1  4519003.82 6135.94   3
  -3  -1  4513020.15 4390.58   2
   3   1 -46 2624.92 4388.37   1
  -3  -1  46 1529.69 4395.50   3
  -3  -1  46 1073.21 3183.11   2
   3   1 -47 2160.03 4681.10   1
  -3  -1  47 4855.80 4789.08   3
  -3  -1  47 1532.31 3094.32   2
   3   1 -48 3818.90 4727.35   1
  -3  -1  48-1202.05 4200.96   3
  -3  -1  48  774.19 3300.95   2
   3   1 -49  944.92 4454.17   1
  -3  -1  49 2501.94 3339.11   2
   3   1 -50 1221.83 4458.59   1
  -3  -1  50  856.07 3277.69   2
   3   1 -51 7397.26 5557.10   1
   1   1  53  943.31 5996.28   3
  -1  -1 -53 6610.83 6899.01   2
   1   1  52 -119.35 5903.27   3
  -1  -1 -52 -295.43 5236.78   2
   1   1  51 3234.83 6178.81   3
  -1  -1 -51 -838.30 4897.10   2
   1   1  50 3108.72 5625.51   3
  -1  -1 -50 5418.37 5724.35   2
   1   1  49 1068.06 5338.09   3
  -1  -1 -49 2910.18 5134.55   2
   1   1  48-2244.95 5143.46   3
  -1  -1 -48 2393.05 5332.57   2
   1   1  4714507.50 6713.53   3
  -1  -1 -47 4724.16 5445.30   2
   1   1  46   40.43 4883.33   3
  -1  -1 -46-2363.56 4444.15   2
  -1  -1 -46 1247.47 4141.66   1
   1   1  45 1979.99 5147.08   3
  -1  -1 -45-3039.16 4052.22   2
  -1  -1 -45 -858.10 3882.34   1
   1   1  44 5777.02 5186.70   3
  -1  -1 -44 4571.16 5174.98   2
  -1  -1 -44 6566.27 4138.38   1
   1   1  4310739.68 6087.32   3
  -1  -1 -43 5982.88 5129.21   2
  -1  -1 -4310920.53 4905.34   1
   1   1  42 1988.72 4333.69   3
  -1  -1 -42 -920.25 4313.66   2
  -1  -1 -42 3219.77 3914.35   1
   1   1  4111266.19 5507.86   3
  -1  -1 -4111515.92 5868.92   2
  -1  -1 -41 7738.30 4284.75   1
   1   1  40 9193.06 5408.48   3
  -1  -1 -40 7076.19 5585.19   2
  -1  -1 -4010270.06 4392.34   1
   1   1  39 4098.51 4511.29   3
  -1  -1 -39 1222.66 4668.10   2
  -1  -1 -39 1039.68 3376.91   1
   1   1  38 4140.88 4192.72   3
  -1  -1 -3835908.45 7747.42   2
  -1  -1 -38 3356.50 3429.10   1
   1   1  3783305.15 8643.22   3
  -1  -1 -3792428.82 9848.49   2
  -1  -1 -3768817.29 6202.16   1
   1   1  36 8366.81 4450.77   3
  -1  -1 -3610539.48 3990.21   1
   1   1  35 5478.10 4103.53   3
  -1  -1 -35 8654.57 3705.75   1
   1   1  34 9633.59 4419.59   3
  -1  -1 -34 9692.45 3797.89   1
   1   1  3325309.72 5790.56   3
  -1  -1 -3328798.74 4880.46   1
   1   1  32 4359.25 3768.96   3
  -1  -1 -32 4745.17 3372.15   1
   1   1  31 100506.   8217.   3
  -1  -1 -3186213.01 6197.16   1
   1   1  30 2027.34 3000.03   3
   1   1  30 2997.99 3118.95   2
  -1  -1 -30 2144.41 2990.48   1
   1   1  29 3136.14 3085.38   3
   1   1  29 2745.83 3096.51   2
  -1  -1 -29 2671.89 3038.28   1
   1   1  28 5060.01 3399.00   3
   1   1  28 4581.39 3185.04   2
  -1  -1 -28 5899.96 3135.98   1
   1   1  2710263.79 3717.14   3
   1   1  27 7504.61 3335.98   2
  -1  -1 -27 8845.20 3207.70   1
   1   1  2613139.72 3879.26   3
   1   1  2616524.66 4041.52   2
  -1  -1 -2614415.14 3500.12   1
   1   1  25 3135.00 2671.93   3
   1   1  25 3649.02 2853.98   2
  -1  -1 -25 5884.22 2867.90   1
   1   1  24 2029.44 2399.80   3
   1   1  24 4756.63 2826.24   2
  -1  -1 -24 2826.32 2474.81   1
   1   1  23 3771.91 2479.43   3
   1   1  23 4112.88 2722.35   2
  -1  -1 -23 3614.93 2448.02   1
   1   1  2221800.63 3780.41   3
   1   1  2221865.84 3971.95   2
  -1  -1 -2225207.76 3577.30   1
   1   1  21 5628.61 2583.69   3
   1   1  21 5910.25 2770.49   2
  -1  -1 -21 5687.56 2375.06   1
   1   1  20 2145.81 1961.15   3
   1   1  20 3854.75 2300.35   2
  -1  -1 -20 4294.03 2193.12   1
   1   1  19 188214.   7971.   3
   1   1  19 191211.   7874.   2
  -1  -1 -19 198941.   6746.   1
   1   1  1810589.50 2726.80   3
   1   1  1812065.95 2961.28   2
  -1  -1 -1812925.07 2643.23   1
   1   1  17 3847.01 2043.79   3
   1   1  17 5099.83 2439.05   2
  -1  -1 -17 3502.37 1923.48   1
   1   1  16 112019.   5721.   3
   1   1  16 125454.   5983.   2
  -1  -1 -16 117998.   4847.   1
   1   1  15 7128.17 2146.94   3
   1   1  1513416.65 2797.70   2
  -1  -1 -1510814.28 2196.51   1
   1   1  14  690.92 1363.34   3
   1   1  14 1173.00 1773.37   2
  -1  -1 -14  619.48 1416.22   1
   1   1  13 122038.   5340.   3
  -1  -1 -13 125986.   4441.   1
   1   1  12  956.87 1396.62   3
  -1  -1 -12   87.49 1224.85   1
   1   1  1121476.03 2450.60   3
  -1  -1 -1119000.95 1974.46   1
   1   1  10 650689.  10577.   3
  -1  -1 -10 733687.  11244.   2
  -1  -1 -10 749418.   9256.   1
   1   1   925766.30 2389.51   3
  -1  -1  -922842.35 2247.04   2
  -1  -1  -923359.30 1917.89   1
   1   1   817903.93 1940.55   3
  -1  -1  -821725.45 2078.53   2
  -1  -1  -821466.48 1696.61   1
   1   1   7 230184.   5426.   3
  -1  -1  -7 258660.   5453.   2
  -1  -1  -7 288555.   4878.   1
   1   1   6 3109.38 1056.09   3
  -1  -1  -6 3904.30 1056.48   2
  -1  -1  -6 3374.01  916.60   1
   1   1   5 1151.95  782.24   3
  -1  -1  -5 1932.57  781.14   2
  -1  -1  -5 2051.34  733.01   1
   1   1   4 3170.79  856.35   3
  -1  -1  -4 4372.37  863.24   2
  -1  -1  -4 4682.96  800.10   1
   1   1   3 1140.79  603.84   3
  -1  -1  -3 1421.49  660.04   2
  -1  -1  -3 1002.27  512.96   1
   1   1   2 4350.71  721.02   3
  -1  -1  -2 8560.75  989.90   2
  -1  -1  -2 7070.18  748.71   1
   1   1   1 441469.   5481.   3
  -1  -1  -1 583727.   6241.   2
  -1  -1  -1 617049.   6731.   1
  -1  -1   010654.22  832.91   2
  -1  -1   0 9186.17  765.38   1
  -1  -1   1 -174.84  328.23   2
  -1  -1   1  115.31  399.65   1
  -1  -1   2 2559.03  556.98   2
  -1  -1   2 3532.82  757.63   1
  -1  -1   3  461.31  445.10   2
  -1  -1   3  -85.16  613.85   1
   1   1  -4 3248.95  515.17   3
  -1  -1   4 3359.18  626.93   3
  -1  -1   4 4425.93  779.47   2
  -1  -1   4 5690.42 1121.07   1
  -1  -1   5 328553.   4784.   3
  -1  -1   5 349898.   5236.   2
  -1  -1   5 402959.   6404.   1
  -1  -1   620062.85 1415.65   3
  -1  -1   622558.97 1695.80   2
  -1  -1   622121.21 1867.69   1
  -1  -1   717736.44 1550.54   3
  -1  -1   713778.78 1640.54   2
  -1  -1   714961.44 1824.97   1
  -1  -1   8 598841.   7966.   3
  -1  -1   8 680870.   9422.   2
  -1  -1   8 700794.  10076.   1
  -1  -1   928154.29 2093.66   3
  -1  -1   918337.51 2208.57   2
   1   1 -1014608.69 2403.63   1
  -1  -1  1015347.28 1883.58   3
  -1  -1  1015274.11 2229.35   2
   1   1 -11 490570.   9708.   1
  -1  -1  11 423306.   7919.   3
  -1  -1  11 501753.   9646.   2
   1   1 -1248630.68 3553.66   1
  -1  -1  1258363.11 3360.14   3
  -1  -1  1244596.75 3366.65   2
   1   1 -13 -870.23 1528.32   1
  -1  -1  13  505.46 1171.96   3
  -1  -1  13   78.45 1515.29   2
   1   1 -14  -90.26 1667.73   1
  -1  -1  14   38.14 1233.96   3
  -1  -1  14  498.86 1486.18   2
   1   1 -1524858.48 2968.97   1
  -1  -1  1528233.18 2995.38   3
  -1  -1  1527889.25 3158.80   2
   1   1 -1615006.57 2891.39   1
  -1  -1  1613389.89 2508.63   3
  -1  -1  1612073.93 2780.09   2
   1   1 -17 3957.43 2290.26   1
  -1  -1  17 3341.96 1889.33   3
  -1  -1  17 4493.51 2230.32   2
   1   1 -18 -223.00 1856.30   1
  -1  -1  18  793.88 1637.66   3
  -1  -1  18 -163.10 1777.83   2
   1   1 -19 1243.95 2154.01   1
  -1  -1  19 2747.05 1998.27   3
  -1  -1  19 2681.32 2115.24   2
   1   1 -2011252.24 3028.52   1
  -1  -1  20 7282.46 2462.48   3
  -1  -1  2010604.35 3028.11   2
   1   1 -2111453.44 3158.40   1
  -1  -1  2113336.82 2961.45   3
  -1  -1  2110752.91 3141.10   2
   1   1 -22  814.73 2341.87   1
  -1  -1  22    4.59 1885.15   3
  -1  -1  22 1839.35 2143.96   2
   1   1 -2355004.04 4794.45   1
  -1  -1  2360750.58 5135.24   3
  -1  -1  2354448.36 4942.38   2
   1   1 -24 8886.89 3206.12   1
  -1  -1  24 7517.92 2766.61   3
  -1  -1  24 5925.92 2747.21   2
   1   1 -25 2754.70 2862.76   1
  -1  -1  25 1377.78 2373.09   3
  -1  -1  25  640.29 2189.19   2
   1   1 -26 150450.   7782.   1
  -1  -1  26 165393.   8633.   3
  -1  -1  26 143813.   7869.   2
   1   1 -2719999.03 4278.62   1
  -1  -1  2720402.10 4113.64   3
  -1  -1  2714805.24 3778.35   2
   1   1 -28 -289.37 2846.08   1
  -1  -1  28 1152.10 2387.33   3
  -1  -1  28  549.26 2344.92   2
   1   1 -29 -184.95 2886.74   1
  -1  -1  29-1113.96 2331.92   3
  -1  -1  29 1108.76 2478.70   2
   1   1 -3010807.44 3932.58   1
  -1  -1  3013365.37 4079.37   3
  -1  -1  3010300.61 3410.35   2
   1   1 -31 7404.60 3577.44   1
  -1  -1  31 6248.47 3538.87   3
  -1  -1  31 6817.00 3188.27   2
   1   1 -32 1744.84 3196.83   1
  -1  -1  32  -30.00 2889.26   3
  -1  -1  32 -129.12 2319.20   2
   1   1 -33-2194.38 3014.23   1
  -1  -1  33-1946.61 2656.98   3
  -1  -1  33 -113.99 2417.97   2
   1   1 -34 1328.47 3391.54   1
  -1  -1  34 -633.47 3070.58   3
  -1  -1  34  562.75 2411.33   2
   1   1 -3538205.76 5945.01   1
  -1  -1  3541425.32 6559.83   3
  -1  -1  3533546.89 5375.53   2
   1   1 -36 7976.07 4185.88   1
  -1  -1  36 5607.92 4107.27   3
  -1  -1  36 3178.42 2831.32   2
   1   1 -3714244.26 4646.28   1
  -1  -1  3717763.17 5690.71   3
  -1  -1  3711318.31 3932.34   2
   1   1 -38 9459.83 4556.33   1
  -1  -1  3815812.16 5405.40   3
  -1  -1  38 7852.71 3513.74   2
   1   1 -39-2134.33 3503.71   1
  -1  -1  39-1018.48 3212.65   3
  -1  -1  39 1371.63 2843.16   2
   1   1 -40 1361.31 3696.85   1
  -1  -1  40 3183.95 4055.40   3
  -1  -1  40  468.55 2788.92   2
   1   1 -4140782.13 6448.37   1
  -1  -1  4155447.10 8120.77   3
  -1  -1  4141859.92 6182.93   2
   1   1 -42 2089.08 3947.47   1
  -1  -1  42  963.32 3914.04   3
  -1  -1  42 2191.18 3104.62   2
   1   1 -43  835.04 3973.21   1
  -1  -1  43 1906.91 4507.64   3
  -1  -1  43 1099.85 3114.25   2
   1   1 -44 2873.39 4388.27   1
  -1  -1  44 5731.26 5200.92   3
  -1  -1  44 3552.59 3351.25   2
   1   1 -45 3845.74 4659.17   1
  -1  -1  45 3648.18 4945.55   3
  -1  -1  45 8065.14 3844.95   2
   1   1 -46 1941.84 4370.70   1
  -1  -1  46 4913.82 5116.45   3
  -1  -1  46 2566.06 3498.83   2
   1   1 -4714662.25 5449.44   1
  -1  -1  4719056.39 6663.50   3
  -1  -1  47 6339.85 3880.84   2
   1   1 -48  798.87 4391.45   1
  -1  -1  48 4578.56 4913.36   3
  -1  -1  48 2695.14 3388.83   2
   1   1 -49 1359.63 4771.00   1
  -1  -1  49 4009.67 5392.98   3
  -1  -1  49 1392.07 3210.75   2
   1   1 -50 -709.25 4511.30   1
  -1  -1  50-3678.89 4466.92   3
  -1  -1  50  756.14 3379.36   2
   1   1 -51 1372.28 5325.79   1
  -1  -1  5110037.49 6212.37   3
   1   1 -52 4258.88 5211.39   1
  -1  -1  52 2827.79 5653.47   3
   1   1 -53 1602.49 5151.95   1
  -1  -1  53 2351.06 5952.82   3
  -1   1  53-1293.80 5101.56   3
   1  -1 -53 1276.96 5467.05   2
  -1   1  52 3452.85 6364.08   3
   1  -1 -52-1567.55 5005.98   2
  -1   1  51 9901.58 6318.80   3
   1  -1 -51 1680.00 5977.31   2
  -1   1  50 2940.94 5448.31   3
   1  -1 -50 -414.16 4908.78   2
  -1   1  49  -21.43 4702.83   3
   1  -1 -49 1983.12 5140.56   2
  -1   1  48 2917.44 5135.12   3
   1  -1 -48   30.03 4710.13   2
  -1   1  4714423.83 6370.06   3
   1  -1 -4711241.46 6148.66   2
  -1   1  46 5725.68 5266.07   3
   1  -1 -46 -650.14 4258.92   2
  -1   1  45 3609.08 4572.22   3
   1  -1 -45 3271.33 4772.77   2
   1  -1 -45  189.87 3879.65   1
  -1   1  44 5164.65 5286.69   3
   1  -1 -44 2924.40 4878.80   2
   1  -1 -44 7247.27 4149.45   1
  -1   1  43-1730.16 4313.37   3
   1  -1 -43 3038.18 4599.57   2
   1  -1 -43  710.65 3443.55   1
  -1   1  42  659.27 4571.08   3
   1  -1 -42 2698.29 4959.87   2
   1  -1 -42 3360.35 3420.92   1
  -1   1  4151972.49 8283.56   3
   1  -1 -4155945.84 9496.95   2
   1  -1 -4146548.66 6288.76   1
  -1   1  40 1120.14 3996.41   3
   1  -1 -40 1087.61 4266.39   2
   1  -1 -40 -631.77 3171.66   1
  -1   1  39 1756.00 3921.81   3
   1  -1 -39-1504.30 4211.55   2
   1  -1 -39-2491.02 3053.35   1
  -1   1  3812209.12 4862.04   3
   1  -1 -3810608.04 5758.36   2
   1  -1 -38 9061.96 4072.63   1
  -1   1  3719081.23 5526.54   3
   1  -1 -3719449.95 6519.51   2
   1  -1 -3717686.74 4448.88   1
  -1   1  36 4339.59 3791.06   3
   1  -1 -36 8611.16 5080.33   2
   1  -1 -36 7331.40 3668.15   1
  -1   1  3542249.03 6952.65   3
   1  -1 -3534068.18 5091.06   1
  -1   1  34 -312.25 3186.70   3
   1  -1 -34 1991.71 3141.59   1
  -1   1  33-1473.71 3206.70   3
   1  -1 -33 -350.83 3056.56   1
  -1   1  32 1481.33 3002.58   3
   1  -1 -32  547.82 2880.66   1
  -1   1  31 9368.74 3905.86   3
   1  -1 -31 7360.09 3475.69   1
  -1   1  3010432.71 3985.98   3
   1  -1 -3011004.83 3541.30   1
  -1   1  29  696.35 2701.14   3
  -1   1  29 -450.97 2543.64   2
   1  -1 -29 2517.68 2746.56   1
  -1   1  28 2998.19 2951.62   3
  -1   1  28 -188.26 2418.40   2
   1  -1 -28-1266.69 2502.65   1
  -1   1  2718534.55 4196.38   3
  -1   1  2718861.47 4217.54   2
   1  -1 -2721404.05 3733.43   1
  -1   1  26 159359.   8871.   3
  -1   1  26 151623.   8092.   2
   1  -1 -26 148407.   6760.   1
  -1   1  25 2466.80 2635.24   3
  -1   1  25 6364.53 2962.86   2
   1  -1 -25 1954.52 2318.28   1
  -1   1  24 6681.08 3021.34   3
  -1   1  24 8394.26 3077.39   2
   1  -1 -24 7703.09 2757.12   1
  -1   1  2357789.17 5320.03   3
  -1   1  2357727.02 5166.25   2
   1  -1 -2357405.65 4221.73   1
  -1   1  22 1164.58 1970.49   3
  -1   1  22 2134.96 2346.32   2
   1  -1 -22  839.39 2098.49   1
  -1   1  2112289.82 3079.10   3
  -1   1  2112348.43 3419.99   2
   1  -1 -21 9952.42 2619.81   1
  -1   1  20 8606.10 2821.45   3
  -1   1  20 7395.14 2778.61   2
   1  -1 -20 9133.52 2558.25   1
  -1   1  19 1477.16 1953.31   3
  -1   1  19 3253.14 2322.54   2
   1  -1 -19 4458.25 2083.67   1
  -1   1  18  347.79 1761.09   3
  -1   1  18 -760.47 1862.25   2
   1  -1 -18 1710.16 1803.64   1
  -1   1  17 2792.21 1992.85   3
  -1   1  17 3452.04 2090.87   2
   1  -1 -17 4598.04 1937.38   1
  -1   1  1613792.56 2809.47   3
  -1   1  1613747.73 2830.24   2
   1  -1 -1614076.46 2370.22   1
  -1   1  1526471.31 3158.47   3
  -1   1  1527309.32 3206.84   2
   1  -1 -1523399.82 2407.76   1
  -1   1  14  419.11 1459.12   3
  -1   1  14  -98.07 1537.06   2
   1  -1 -14 -719.96 1307.98   1
  -1   1  13 -292.68 1343.65   3
   1  -1 -13  720.08 1301.46   1
  -1   1  1254358.91 3754.32   3
   1  -1 -1250763.59 2764.48   1
  -1   1  11 480592.   9842.   3
   1  -1 -11 463827.   9521.   2
   1  -1 -11 446866.   7017.   1
   1  -1 -1014462.58 2212.38   2
   1  -1 -1016876.75 1730.60   1
  -1   1   921305.43 2402.60   3
   1  -1  -918485.70 2206.45   2
   1  -1  -922532.81 1695.64   1
  -1   1   8 696181.  10389.   3
   1  -1  -8 631008.   9172.   2
   1  -1  -8 638004.   7297.   1
  -1   1   711473.56 1761.99   3
   1  -1  -711249.49 1562.48   2
   1  -1  -716865.86 1304.90   1
  -1   1   624275.56 2004.64   3
   1  -1  -618335.22 1593.07   2
   1  -1  -622442.85 1196.30   1
  -1   1   5 324438.   5862.   3
  -1   1   5 386386.   5604.   1
   1  -1  -5 341205.   5474.   2
   1  -1  -5 353377.   5124.   1
  -1   1   4 4745.72  964.73   3
   1  -1  -4 5387.97  947.34   2
   1  -1  -3 -177.03  457.83   2
   1  -1  -2 1717.68  418.86   2
  -1   1   1  102.43  293.33   1
   1  -1  -1 -124.36  386.53   2
   1  -1  -1  147.90  332.77   1
  -1   1   010050.80  800.28   1
   1  -1   0 8523.56  666.48   3
   1  -1   0 9132.11  817.50   2
   1  -1   0 8948.00  779.69   1
  -1   1  -1 459499.   6020.   1
   1  -1   1 608194.   6575.   3
   1  -1   1 565739.   6160.   2
  -1   1  -2 6561.92  998.96   1
   1  -1   2 6124.38  639.98   3
   1  -1   2 6240.98  750.37   2
  -1   1  -3 1102.45  772.65   1
   1  -1   3  935.26  451.95   3
   1  -1   3 1080.76  522.15   2
  -1   1  -4 3235.25 1072.95   1
   1  -1   4 3806.67  744.61   3
   1  -1   4 4587.15  819.77   2
  -1   1  -5 1704.00 1035.90   1
   1  -1   5 1333.75  680.23   3
   1  -1   5 1817.85  789.96   2
  -1   1  -6 3511.16 1299.66   1
   1  -1   6 2950.50  890.75   3
   1  -1   6 2664.83  984.83   2
  -1   1  -7 283906.   6516.   1
   1  -1   7 245081.   4832.   3
   1  -1   7 256538.   5391.   2
  -1   1  -824971.71 2405.02   1
   1  -1   818581.33 1712.58   3
   1  -1   821442.06 2088.72   2
  -1   1  -922796.29 2444.55   1
   1  -1   916922.71 1777.18   3
   1  -1   922726.34 2247.55   2
  -1   1 -10 809140.  12338.   1
   1  -1  10 590112.   8766.   3
   1  -1  10 780105.  11477.   2
  -1   1 -1124555.06 2740.91   1
   1  -1  1113824.64 1879.17   3
   1  -1  1118718.95 2571.27   2
  -1   1 -12 1253.39 1703.38   1
   1  -1  12  -90.21  962.85   3
   1  -1  12-1163.89 1387.32   2
  -1   1 -13 133089.   5696.   1
   1  -1  13 109259.   4485.   3
   1  -1  13 139605.   5714.   2
  -1   1 -14  867.71 1640.68   1
   1  -1  14 -707.99 1159.98   3
   1  -1  14 -996.12 1471.64   2
  -1   1 -15 9668.11 2578.59   1
   1  -1  15 7412.51 1928.51   3
   1  -1  15 9519.29 2518.24   2
  -1   1 -16 122992.   5942.   1
   1  -1  16 108784.   5114.   3
   1  -1  16 126317.   6078.   2
  -1   1 -17  815.93 1992.88   1
   1  -1  17 2733.79 1708.10   3
   1  -1  17 2929.11 2067.01   2
  -1   1 -1811466.26 2977.85   1
   1  -1  1810718.87 2503.02   3
   1  -1  1811745.91 2986.28   2
  -1   1 -19 198207.   7925.   1
   1  -1  19 188352.   7375.   3
   1  -1  19 191383.   7938.   2
  -1   1 -20 1812.00 2347.32   1
   1  -1  20 2132.51 1883.51   3
   1  -1  20   43.31 1921.51   2
  -1   1 -21 3706.11 2717.81   1
   1  -1  21 4648.57 2358.68   3
   1  -1  21 4032.97 2583.04   2
  -1   1 -2223472.18 4060.67   1
   1  -1  2219100.04 3482.79   3
   1  -1  2222307.30 3990.30   2
  -1   1 -23 3872.50 2938.03   1
   1  -1  23 3623.12 2535.75   3
   1  -1  23 4597.23 2719.81   2
  -1   1 -24 6113.71 3203.62   1
   1  -1  24 5427.54 2718.18   3
   1  -1  24 3465.88 2671.65   2
  -1   1 -25 5820.90 3233.20   1
   1  -1  25 5744.20 2860.99   3
   1  -1  25 4735.23 2909.20   2
  -1   1 -2617790.78 4176.51   1
   1  -1  2614307.22 3636.59   3
   1  -1  2613816.86 3619.52   2
  -1   1 -2710304.84 3806.85   1
   1  -1  27 6976.85 3193.60   3
   1  -1  27 9741.33 3392.61   2
  -1   1 -28 5824.54 3526.16   1
   1  -1  28 7399.95 3326.58   3
   1  -1  28 4591.31 3081.77   2
  -1   1 -29 2683.56 3268.93   1
   1  -1  29 4725.30 3183.55   3
   1  -1  29 1964.71 2638.42   2
  -1   1 -30 4733.24 3288.83   1
   1  -1  30 1559.97 2980.62   3
   1  -1  30  473.28 2639.96   2
  -1   1 -3185013.70 6715.47   1
   1  -1  31 108087.   8133.   3
   1  -1  3187276.57 6879.75   2
  -1   1 -32 6649.66 3725.37   1
   1  -1  3212183.01 4312.61   3
   1  -1  32 8884.89 3633.84   2
  -1   1 -3325228.96 5142.97   1
   1  -1  3328470.69 5797.11   3
   1  -1  3322738.43 4727.70   2
  -1   1 -34 7503.53 3914.13   1
   1  -1  3410900.07 4530.89   3
   1  -1  34 9242.85 3685.90   2
  -1   1 -35 7683.68 4083.51   1
   1  -1  3512446.45 4575.76   3
   1  -1  35 6107.91 3556.95   2
  -1   1 -3610769.01 4210.77   1
   1  -1  3611439.21 4781.05   3
   1  -1  36 5622.10 3416.36   2
  -1   1 -3762654.40 6460.54   1
   1  -1  3786657.43 8486.48   3
   1  -1  3760789.70 6302.96   2
  -1   1 -38 4450.68 4025.53   1
   1  -1  38 4382.15 4240.26   3
   1  -1  38 1872.03 3040.06   2
  -1   1 -39    9.96 3605.53   1
   1  -1  39 3073.44 4211.15   3
   1  -1  39 2231.55 3299.93   2
  -1   1 -40 5715.83 4298.39   1
   1  -1  4016280.11 5827.62   3
   1  -1  40 3945.28 3604.81   2
  -1   1 -41 8649.93 4870.58   1
   1  -1  4111252.35 5633.15   3
   1  -1  41 1944.58 3795.19   2
  -1   1 -42 -511.78 3796.20   1
   1  -1  42 3838.33 4699.28   3
   1  -1  42 -262.11 3086.53   2
  -1   1 -4310396.29 5178.85   1
   1  -1  43 8445.76 5445.60   3
   1  -1  43 5747.41 3820.23   2
  -1   1 -4413033.98 5298.65   1
   1  -1  44 3602.63 5392.42   3
   1  -1  44 1577.30 3430.99   2
  -1   1 -45 -439.46 4226.47   1
   1  -1  45 3128.52 4867.60   3
   1  -1  45   72.02 3546.89   2
  -1   1 -46-1151.61 4061.37   1
   1  -1  46 3798.83 5385.68   3
   1  -1  46 -189.55 3221.04   2
  -1   1 -47 8951.03 5115.77   1
   1  -1  4711814.79 6391.80   3
   1  -1  47 7091.08 4141.43   2
  -1   1 -48 3818.91 4704.28   1
   1  -1  48 4513.08 6359.65   3
   1  -1  48   62.13 3517.30   2
  -1   1 -49  344.17 4312.96   1
   1  -1  49-1935.72 4838.18   3
   1  -1  49-2314.64 3379.24   2
  -1   1 -50 1948.68 4769.11   1
   1  -1  50-2814.74 5081.35   3
   1  -1  50 2582.56 4128.62   2
  -1   1 -51-3602.02 4277.87   1
   1  -1  51 1613.60 6761.95   3
  -1   1 -52-5888.36 4888.86   1
   1  -1  52  992.61 5614.44   3
  -1   1 -53-1166.55 4841.55   1
   1  -1  53 8130.44 7051.06   3
   3  -1 -53 -280.85 5725.32   2
   3  -1 -52-2450.68 4760.50   2
   3  -1 -51 7518.92 6618.64   2
   3  -1 -50 -494.27 4956.40   2
   3  -1 -49 3420.59 5608.47   2
   3  -1 -48  371.53 5000.44   2
  -3   1  47 6437.40 5462.35   3
   3  -1 -47 3517.83 5203.55   2
  -3   1  46-2514.27 4066.95   3
   3  -1 -46-1030.78 4590.79   2
  -3   1  4520350.63 6335.91   3
   3  -1 -4511657.44 6448.80   2
  -3   1  44 1150.81 4371.81   3
   3  -1 -44-1972.79 4232.62   2
  -3   1  43-1078.74 3951.88   3
   3  -1 -43 1038.54 4809.69   2
   3  -1 -43 -470.44 3489.10   1
  -3   1  42 1454.14 4061.42   3
   3  -1 -42-1837.00 4001.24   2
   3  -1 -42 1547.31 3792.08   1
  -3   1  41 6785.59 4863.86   3
   3  -1 -4111199.13 5932.62   2
   3  -1 -4110062.91 4108.34   1
  -3   1  40  994.46 3683.34   3
   3  -1 -40-1582.95 4313.48   2
   3  -1 -40  -88.50 3252.33   1
  -3   1  39 7149.64 4414.26   3
   3  -1 -39 5835.91 5126.07   2
   3  -1 -3911699.97 4023.65   1
  -3   1  38 1525.99 3481.24   3
   3  -1 -38  585.51 4254.55   2
   3  -1 -38  190.93 3296.70   1
  -3   1  37 1813.58 3564.71   3
   3  -1 -37 2413.83 4334.09   2
   3  -1 -37 1414.58 3080.12   1
  -3   1  3610860.08 4566.42   3
   3  -1 -3616146.87 6394.06   2
   3  -1 -3615319.91 4151.75   1
  -3   1  35 2574.20 3399.77   3
   3  -1 -35 2867.09 4662.28   2
   3  -1 -35 1592.04 3255.05   1
  -3   1  3412969.90 4617.84   3
   3  -1 -3414133.25 4176.10   1
  -3   1  33 8718.98 4170.04   3
   3  -1 -33 9733.70 3697.83   1
  -3   1  32-1069.89 2790.45   3
   3  -1 -32 1072.03 2993.16   1
  -3   1  31 6482.18 3572.31   3
   3  -1 -3110405.24 3500.30   1
  -3   1  3018320.12 4643.55   3
   3  -1 -3018707.44 4013.13   1
  -3   1  29 5453.93 3301.35   3
   3  -1 -29 3768.09 3040.24   1
  -3   1  28 6889.52 3562.41   3
   3  -1 -28 6116.34 2885.42   1
  -3   1  2743084.41 5232.02   3
  -3   1  2739075.85 5314.40   2
   3  -1 -2736622.40 3966.93   1
  -3   1  26 8167.84 3374.25   3
  -3   1  26 6056.53 3137.49   2
   3  -1 -2610512.88 3020.06   1
  -3   1  2530645.07 4716.66   3
  -3   1  2526965.68 4530.20   2
   3  -1 -2531057.32 3948.61   1
  -3   1  2425629.81 4304.02   3
  -3   1  2421335.93 4205.86   2
   3  -1 -2425907.87 3565.33   1
  -3   1  23 1703.64 2213.41   3
  -3   1  23 2481.49 2504.88   2
   3  -1 -23 2584.34 2266.56   1
  -3   1  22 9288.04 3073.20   3
  -3   1  22 6444.99 2796.70   2
   3  -1 -2210827.84 2706.96   1
  -3   1  21 5851.27 2638.59   3
  -3   1  21 3907.89 2508.82   2
   3  -1 -21 6556.75 2363.44   1
  -3   1  20 4861.78 2484.91   3
  -3   1  20 3243.16 2359.57   2
   3  -1 -20 3026.47 2027.90   1
  -3   1  19 1908.75 2060.48   3
  -3   1  19 1855.40 2170.65   2
   3  -1 -19 -184.31 1627.76   1
  -3   1  18 3239.49 2310.17   3
  -3   1  18 3216.12 2387.91   2
   3  -1 -18 2176.62 1792.95   1
  -3   1  17 4399.80 2260.95   3
  -3   1  17 2885.23 2081.65   2
   3  -1 -17 2841.99 1825.13   1
  -3   1  16 6573.18 2196.82   3
   3  -1 -16 6221.79 1858.26   1
  -3   1  15 469433.  11102.   3
   3  -1 -15 415783.   7918.   1
   3  -1 -1417690.23 2125.12   1
  -3   1  13  -77.38 1267.35   3
   3  -1 -13 -302.81 1552.74   2
   3  -1 -13 -306.23 1274.98   1
  -3   1  12 124671.   5245.   3
   3  -1 -12 108162.   5080.   2
   3  -1 -12 112576.   3786.   1
   3  -1 -11 1768.97 1515.65   2
   3  -1 -10 8391.82 1925.01   2
  -3   1   9 909948.   9178.   1
   3  -1  -9 701357.  10246.   2
  -3   1   813823.48 1237.90   1
   3  -1  -812085.56 1809.60   2
  -3   1   7 3422.97  885.51   1
   3  -1  -7 5334.07 1292.44   2
  -3   1   6 115205.   2408.   1
   3  -1  -6 103417.   3294.   2
  -3   1   5 8742.54  821.63   1
   3  -1  -5 6382.61 1146.37   2
  -3   1   4  159.63  527.31   1
   3  -1  -4 -464.63  646.53   2
  -3   1   336320.73 1461.57   1
   3  -1  -341076.20 1905.32   2
  -3   1   2  259.24  559.96   1
   3  -1  -2  776.65  593.48   3
   3  -1  -2  472.65  640.13   2
  -3   1   1  531.21  566.35   1
   3  -1  -1  225.64  516.39   3
   3  -1  -1  244.35  556.78   2
  -3   1   0 5876.30 1011.41   1
   3  -1   0 6945.78  957.83   3
   3  -1   0 7116.61  845.46   2
  -3   1  -1 3455.41 1037.22   1
   3  -1   1 6135.53  940.96   3
   3  -1   1 6426.76  828.10   2
  -3   1  -2 8683.15 1323.88   1
   3  -1   210869.64 1170.17   3
   3  -1   2 9925.21  965.36   2
  -3   1  -3 350799.   5976.   1
   3  -1   3 514152.   6619.   3
   3  -1   3 465226.   5596.   2
  -3   1  -4 9344.58 1625.23   1
   3  -1   412303.34 1402.15   3
   3  -1   411238.63 1194.74   2
  -3   1  -5 7488.36 1640.16   1
   3  -1   5 7682.37 1307.92   3
   3  -1   5 7803.31 1174.69   2
  -3   1  -641886.96 2698.58   1
   3  -1   658315.71 2830.09   3
   3  -1   655584.13 2538.12   2
  -3   1  -7 3861.75 1595.78   1
   3  -1   7 3908.24 1268.75   3
   3  -1   7 4722.92 1326.20   2
  -3   1  -8 4759.10 1767.66   1
   3  -1   8 6003.73 1477.72   3
   3  -1   8 6547.43 1568.85   2
  -3   1  -919656.90 2448.83   1
   3  -1   920976.29 2247.98   3
   3  -1   922408.71 2331.23   2
  -3   1 -10 8389.40 2148.20   1
   3  -1  10 8776.53 1768.02   3
   3  -1  1010720.84 2062.38   2
  -3   1 -11 1870.14 1712.05   1
   3  -1  11  199.58 1087.52   3
   3  -1  11  404.36 1365.97   2
  -3   1 -12 113750.   5251.   1
   3  -1  12 109217.   4716.   3
   3  -1  12 124731.   5320.   2
  -3   1 -13 4225.65 2051.63   1
   3  -1  13  701.48 1324.34   3
   3  -1  13 1162.40 1636.72   2
  -3   1 -14  146.45 1678.97   1
   3  -1  14   32.22 1220.33   3
   3  -1  14 -271.01 1509.91   2
  -3   1 -15 4217.14 2279.64   1
   3  -1  15 2662.90 1644.91   3
   3  -1  15 4008.31 2071.37   2
  -3   1 -16 6825.17 2526.85   1
   3  -1  16 4638.30 1816.92   3
   3  -1  16 6897.60 2471.54   2
  -3   1 -17 6763.56 2558.02   1
   3  -1  17 5965.55 2075.77   3
   3  -1  17 6002.82 2437.76   2
  -3   1 -1825443.51 3861.16   1
   3  -1  1824273.95 3346.09   3
   3  -1  1827635.60 3760.96   2
  -3   1 -19  684.08 2066.36   1
   3  -1  19  300.05 1625.64   3
   3  -1  19  525.17 1911.15   2
  -3   1 -20 -254.52 2166.42   1
   3  -1  20  588.37 1862.49   3
   3  -1  20 -320.39 1891.07   2
  -3   1 -2112976.83 3419.66   1
   3  -1  2114601.24 3149.12   3
   3  -1  2118893.52 3695.51   2
  -3   1 -22 3596.82 2796.65   1
   3  -1  22 5075.77 2521.04   3
   3  -1  22 4111.79 2560.85   2
  -3   1 -2314893.21 3681.71   1
   3  -1  2314354.67 3458.55   3
   3  -1  2316538.89 3749.31   2
  -3   1 -24 -106.70 2455.96   1
   3  -1  24 1361.04 2269.83   3
   3  -1  24  215.68 2171.50   2
  -3   1 -25-1779.54 2427.87   1
   3  -1  25  378.38 2281.09   3
   3  -1  25 1223.48 2430.64   2
  -3   1 -26 6788.48 3467.55   1
   3  -1  26 6394.90 3234.55   3
   3  -1  26 3551.70 2689.60   2
  -3   1 -27 177243.   8915.   1
   3  -1  27 189461.   9555.   3
   3  -1  27 186301.   9033.   2
  -3   1 -2813467.29 4024.84   1
   3  -1  28 7337.96 3438.42   3
   3  -1  28 6346.98 3190.72   2
  -3   1 -2923681.45 4820.46   1
   3  -1  2922081.93 4853.69   3
   3  -1  2920427.04 4427.41   2
  -3   1 -3048831.59 5635.47   1
   3  -1  3059058.79 6310.75   3
   3  -1  3046526.46 5415.50   2
  -3   1 -3117580.20 4683.81   1
   3  -1  3117679.79 4607.68   3
   3  -1  3111234.38 3927.06   2
  -3   1 -32 6021.39 3791.31   1
   3  -1  32 5207.85 3770.49   3
   3  -1  32 5447.44 3180.21   2
  -3   1 -33 134420.   8667.   1
   3  -1  33 163153.  10389.   3
   3  -1  33 126087.   8194.   2
  -3   1 -34 8108.33 4203.53   1
   3  -1  34 6268.39 4041.73   3
   3  -1  34 3767.99 3038.80   2
  -3   1 -35 2265.29 3519.70   1
   3  -1  35 1915.09 3483.88   3
   3  -1  35 3390.00 3142.03   2
  -3   1 -3612435.15 4635.87   1
   3  -1  3621350.37 5902.64   3
   3  -1  3612725.01 4160.93   2
  -3   1 -3710495.18 4697.57   1
   3  -1  3714676.33 5532.62   3
   3  -1  37 6798.72 3826.65   2
  -3   1 -38 8729.50 4576.00   1
   3  -1  3814699.70 5735.49   3
   3  -1  38 7876.98 4011.37   2
  -3   1 -3915181.14 5139.76   1
   3  -1  3920545.58 6086.79   3
   3  -1  3915755.55 4715.57   2
  -3   1 -4012576.46 4757.21   1
   3  -1  4012255.04 5742.33   3
   3  -1  40 8715.04 4057.02   2
  -3   1 -41 2051.01 3699.47   1
   3  -1  41 4861.63 5022.50   3
   3  -1  41 3131.25 3734.81   2
  -3   1 -42  898.80 4060.27   1
   3  -1  42  433.74 4410.90   3
   3  -1  42 2361.65 3521.97   2
  -3   1 -43 7590.53 4640.29   1
   3  -1  4312429.26 6179.08   3
   3  -1  43 7344.23 4170.56   2
  -3   1 -44 3430.41 4291.25   1
   3  -1  44 7028.83 5731.49   3
   3  -1  44 4628.87 3841.03   2
  -3   1 -45 -285.08 4081.38   1
   3  -1  45 3836.62 5167.59   3
   3  -1  45  995.15 3353.46   2
  -3   1 -46 1364.39 3853.25   1
   3  -1  46 2466.93 5144.17   3
   3  -1  46  905.69 3354.00   2
  -3   1 -47  850.29 4429.43   1
   3  -1  47 2334.79 4980.56   3
   3  -1  47 2901.24 3641.03   2
  -3   1 -48-1879.90 4257.41   1
   3  -1  48  -54.08 5036.05   3
   3  -1  48 -243.28 3739.34   2
  -3   1 -49 2237.14 4533.93   1
   3  -1  49 4881.69 6165.36   3
   3  -1  49 2709.22 4165.25   2
  -3   1 -50  443.18 4695.51   1
   3  -1  50  915.59 5726.53   3
   3  -1  50 1635.45 3912.25   2
  -3   1 -51 2000.39 5463.79   1
   3  -1  51 1760.81 5788.83   3
  -3   1 -52   27.82 4911.97   1
   3  -1  52 3564.89 6592.51   3
  -3   1 -53 1192.32 5467.75   1
   5  -1 -53-1688.48 5402.24   2
   5  -1 -52 3795.99 5495.38   2
   5  -1 -51 3737.28 5721.36   2
   5  -1 -50 1407.31 5548.34   2
   5  -1 -49 4721.14 5727.13   2
   5  -1 -48  177.25 4573.09   2
   5  -1 -47 2925.15 4942.16   2
   5  -1 -46 1103.95 4679.12   2
   5  -1 -45 1729.44 4910.25   2
   5  -1 -44 1550.54 4614.64   2
   5  -1 -43  121.97 4184.22   2
   5  -1 -42 1023.21 4492.58   2
   5  -1 -41 2567.31 4592.26   2
   5  -1 -41  197.16 3411.14   1
   5  -1 -40 2733.24 4671.31   2
   5  -1 -40 6458.09 3885.84   1
   5  -1 -39 2442.16 4242.86   2
   5  -1 -39-1018.76 3081.48   1
   5  -1 -38 -332.16 4406.31   2
   5  -1 -38-1440.58 2922.22   1
   5  -1 -37 3666.39 4705.33   2
   5  -1 -37 4529.95 3562.08   1
   5  -1 -36 -513.41 3838.76   2
   5  -1 -36  -62.17 2794.44   1
   5  -1 -35 5982.25 4862.56   2
   5  -1 -3515967.00 4338.62   1
   5  -1 -3462124.03 8951.63   2
   5  -1 -3451594.05 5064.34   1
   5  -1 -33 2987.82 4219.83   2
   5  -1 -33 2310.82 3145.37   1
   5  -1 -32 2637.96 4054.89   2
   5  -1 -32 3403.14 3101.18   1
   5  -1 -3126447.47 4288.56   1
   5  -1 -30 3042.88 2749.85   1
   5  -1 -2941926.29 4194.46   1
   5  -1 -2810146.95 3050.81   1
   5  -1 -27  601.26 2433.83   1
   5  -1 -26 -837.36 2030.16   1
   5  -1 -2521932.03 3530.70   1
   5  -1 -2420159.62 3324.89   1
   5  -1 -2323741.35 3371.85   1
   5  -1 -22 2492.68 2109.60   1
   5  -1 -21 1060.17 1906.89   1
   5  -1 -2036405.13 3283.18   1
   5  -1 -19 199657.   6371.   1
   5  -1 -18  140.79 1732.78   1
  -5   1  1633866.57 2740.67   1
   5  -1 -1634721.77 4021.11   2
  -5   1  15 3013.84 1563.18   1
   5  -1 -15  569.77 1949.72   2
  -5   1  1414497.96 2091.23   1
   5  -1 -1414740.47 2856.24   2
  -5   1  13 441895.   7380.   1
   5  -1 -13 423043.  10039.   2
  -5   1  1220764.47 1880.92   1
   5  -1 -1223565.75 3008.16   2
  -5   1  1122191.03 1810.89   1
   5  -1 -1119658.49 2588.33   2
  -5   1  10 222751.   4598.   1
   5  -1 -10 177099.   5543.   2
  -5   1   948838.28 2211.06   1
   5  -1  -933570.96 2566.61   2
   5  -1  -811801.26 1754.73   2
  -5   1   720300.28 1631.13   1
   5  -1  -7 2040.79 1053.49   2
  -5   1   6 1772.03  993.86   1
   5  -1  -6 1725.24  988.44   2
  -5   1   5 3658.39 1109.44   1
   5  -1  -5 3261.32 1091.93   3
   5  -1  -5 2837.47 1035.61   2
  -5   1   4 108448.   3275.   1
   5  -1  -4 107802.   3578.   3
   5  -1  -4 109704.   3149.   2
  -5   1   3 1253.58 1043.64   1
   5  -1  -3  997.40  855.77   3
   5  -1  -3  893.40  844.81   2
  -5   1   2 1838.48 1105.57   1
   5  -1  -2 2885.52 1025.02   3
   5  -1  -2 2224.84  895.28   2
  -5   1   120958.13 1853.85   1
   5  -1  -125912.44 1952.51   3
   5  -1  -123726.42 1399.97   2
  -5   1   0 2436.75 1237.12   1
   5  -1   0 2509.57 1010.27   3
   5  -1   0 3346.16  816.79   2
  -5   1  -1 5423.07 1505.26   1
   5  -1   1 6411.63 1273.15   3
   5  -1   1 6025.13  915.34   2
  -5   1  -2 224163.   5520.   1
   5  -1   2 318181.   6002.   3
   5  -1   2 277767.   4106.   2
  -5   1  -3 1232.35 1173.95   1
   5  -1   3 1276.12 1001.10   3
   5  -1   3 1226.34  712.92   2
  -5   1  -4 4527.46 1578.33   1
   5  -1   4 5547.61 1336.05   3
   5  -1   4 4394.22 1028.47   2
  -5   1  -586193.11 3922.47   1
   5  -1   5 124913.   4238.   3
   5  -1   5 112747.   3322.   2
  -5   1  -611931.39 2256.33   1
   5  -1   615251.36 2008.64   3
   5  -1   613356.70 1664.09   2
  -5   1  -711454.02 2178.70   1
   5  -1   714539.21 2033.89   3
   5  -1   712698.49 1803.00   2
  -5   1  -8 247738.   6965.   1
   5  -1   8 328715.   7653.   3
   5  -1   8 316752.   6799.   2
  -5   1  -910282.75 2180.05   1
   5  -1   9 8989.78 1972.16   3
   5  -1   9 7057.66 1821.14   2
  -5   1 -10 7345.76 2173.42   1
   5  -1  10 6719.18 1840.21   3
   5  -1  1010697.72 2123.11   2
  -5   1 -1127283.78 3453.72   1
   5  -1  1128896.67 3009.01   3
   5  -1  1127684.07 2862.61   2
  -5   1 -12 2821.97 1958.75   1
   5  -1  12 2418.02 1554.59   3
   5  -1  12 2451.33 1762.91   2
  -5   1 -13 -349.46 1701.13   1
   5  -1  13  184.94 1366.51   3
   5  -1  13 -423.37 1527.82   2
  -5   1 -14 1520.59 1983.20   1
   5  -1  14  604.77 1462.56   3
   5  -1  14 -153.30 1629.07   2
  -5   1 -15 4302.65 2368.67   1
   5  -1  15 5815.84 2173.74   3
   5  -1  15 5810.65 2338.48   2
  -5   1 -1614878.05 3251.49   1
   5  -1  1614639.86 2774.54   3
   5  -1  1612501.86 2890.79   2
  -5   1 -17 8029.60 2833.15   1
   5  -1  17 5464.13 2217.36   3
   5  -1  17 5970.82 2547.50   2
  -5   1 -18 3637.47 2579.88   1
   5  -1  18 2700.86 2074.10   3
   5  -1  18 2961.29 2265.10   2
  -5   1 -1927450.46 4229.14   1
   5  -1  1923383.57 3641.21   3
   5  -1  1925150.47 3886.93   2
  -5   1 -2020069.27 3955.33   1
   5  -1  2018623.67 3420.08   3
   5  -1  2023643.33 3860.69   2
  -5   1 -21 4074.24 2854.94   1
   5  -1  21 4932.00 2531.69   3
   5  -1  21 6131.24 2850.05   2
  -5   1 -22 5704.06 3237.76   1
   5  -1  22 2224.85 2254.21   3
   5  -1  22 5297.35 2804.59   2
  -5   1 -23 226839.   9710.   1
   5  -1  23 246784.  10105.   3
   5  -1  23 225887.   9317.   2
   5  -1  24 2504.78 2528.15   3
   5  -1  24 1554.03 2376.64   2
  -5   1 -2523897.88 4744.32   1
   5  -1  2520865.21 4286.46   3
   5  -1  2525022.11 4378.65   2
  -5   1 -2621059.08 4660.13   1
   5  -1  2618840.22 4339.78   3
   5  -1  2624492.18 4479.09   2
  -5   1 -2711829.45 4022.13   1
   5  -1  2714193.65 4204.40   3
   5  -1  2713060.19 3767.36   2
  -5   1 -28 2328.92 2950.97   1
   5  -1  28  554.48 2746.10   3
   5  -1  28 2920.67 2815.27   2
  -5   1 -2994908.09 7204.23   1
   5  -1  29 113899.   8374.   3
   5  -1  2996986.80 6953.21   2
  -5   1 -3027415.06 5202.53   1
   5  -1  3027719.63 5420.55   3
   5  -1  3029472.99 5027.73   2
  -5   1 -31 5243.80 3603.26   1
   5  -1  31 4987.77 3946.22   3
   5  -1  31 3539.69 2967.73   2
  -5   1 -3214464.99 4697.26   1
   5  -1  3216400.47 4991.65   3
   5  -1  3212446.25 4001.43   2
  -5   1 -3321125.64 5269.12   1
   5  -1  3330473.01 6091.87   3
   5  -1  3322597.49 4837.99   2
  -5   1 -34 6270.25 3941.92   1
   5  -1  34 9911.51 4308.15   3
   5  -1  34 4181.72 3164.13   2
  -5   1 -3515596.83 4910.71   1
   5  -1  3519488.60 5831.78   3
   5  -1  3514124.61 4399.54   2
  -5   1 -3611585.03 4874.36   1
   5  -1  3613126.95 5542.33   3
   5  -1  3611927.39 4253.18   2
  -5   1 -37 4329.47 4042.59   1
   5  -1  37 8144.39 4900.22   3
   5  -1  37 4859.06 3427.38   2
  -5   1 -38 3361.70 4194.72   1
   5  -1  38 8321.18 5077.97   3
   5  -1  38 1242.36 3406.23   2
  -5   1 -3916855.17 5394.48   1
   5  -1  3921201.41 6549.55   3
   5  -1  3913319.21 4540.45   2
  -5   1 -40 5977.95 4297.62   1
   5  -1  40 4692.94 4533.66   3
   5  -1  40 4518.78 3789.68   2
  -5   1 -4128101.85 6419.26   1
   5  -1  4134631.14 7553.19   3
   5  -1  4129676.80 5780.47   2
  -5   1 -42 6727.27 4949.49   1
   5  -1  42 6840.09 5693.70   3
   5  -1  42 4045.62 3706.08   2
  -5   1 -43  407.21 4033.70   1
   5  -1  43 3322.22 4751.85   3
   5  -1  43  226.21 3391.88   2
  -5   1 -44 7809.67 4908.98   1
   5  -1  4413503.92 6580.13   3
   5  -1  44 6658.99 3967.35   2
  -5   1 -45 5551.31 4616.79   1
   5  -1  4532103.48 8344.07   3
   5  -1  45 6328.34 4180.91   2
  -5   1 -46  444.80 4130.30   1
   5  -1  46 -671.35 4853.44   3
   5  -1  46 1155.53 3444.72   2
  -5   1 -47 5315.05 4923.50   1
   5  -1  47 6529.74 6368.54   3
   5  -1  47 2668.51 3816.26   2
  -5   1 -48 2736.33 4846.38   1
   5  -1  48-3949.24 5874.58   3
   5  -1  48 -832.49 3660.63   2
  -5   1 -49 2684.37 5182.24   1
   5  -1  49 1557.27 5773.17   3
   5  -1  49 -694.07 3919.61   2
  -5   1 -50 3113.64 5132.35   1
   5  -1  50 6676.06 6424.72   3
  -5   1 -51 4661.97 6138.32   1
   5  -1  51 2375.46 6873.56   3
  -5   1 -52  142.33 5633.58   1
   5  -1  52 -113.97 5916.72   3
   7  -1 -52-2956.43 4624.69   2
   7  -1 -51-1266.18 4937.87   2
   7  -1 -50 3424.35 5910.96   2
   7  -1 -49 1316.57 4866.80   2
   7  -1 -48  730.99 4815.91   2
   7  -1 -47  547.02 4901.37   2
   7  -1 -46-2888.65 4016.22   2
   7  -1 -45 4831.00 5307.92   2
   7  -1 -44 1866.27 4954.25   2
   7  -1 -43   47.93 4084.17   2
   7  -1 -42 1268.81 4244.66   2
   7  -1 -41 3972.11 4898.26   2
   7  -1 -40  269.80 4316.74   2
   7  -1 -39 4943.08 5047.75   2
   7  -1 -39 4483.95 3730.31   1
   7  -1 -38 3663.04 4438.36   2
   7  -1 -38 3709.95 3525.81   1
   7  -1 -37 -778.16 3848.30   2
   7  -1 -37 -756.05 3118.31   1
   7  -1 -36 4526.82 4542.86   2
   7  -1 -36 5553.56 3487.42   1
   7  -1 -35 2680.59 4042.42   2
   7  -1 -35 1766.46 3482.91   1
   7  -1 -34 5031.57 4717.77   2
   7  -1 -34 6611.91 3543.66   1
   7  -1 -3322734.47 6256.12   2
   7  -1 -3325153.48 4558.81   1
   7  -1 -32 1110.35 3931.23   2
   7  -1 -32 2163.92 3125.85   1
   7  -1 -31  860.25 3876.61   2
   7  -1 -31-1634.67 2555.52   1
   7  -1 -30 3558.57 4211.07   2
   7  -1 -30 5143.04 3123.51   1
   7  -1 -2944354.03 7414.32   2
   7  -1 -2944794.67 4442.85   1
   7  -1 -2814619.96 5094.04   2
   7  -1 -2815552.71 3531.17   1
   7  -1 -27 2627.15 3962.70   2
   7  -1 -27 7680.78 2927.80   1
   7  -1 -2639747.29 6588.90   2
   7  -1 -2631380.95 4184.93   1
   7  -1 -25 -237.89 3087.08   2
   7  -1 -25 -648.49 2347.34   1
   7  -1 -24  946.97 3204.49   2
   7  -1 -24 3618.92 2506.87   1
   7  -1 -23 243806.  11514.   2
   7  -1 -23 258717.   8082.   1
   7  -1 -2226769.90 5123.58   2
  -7   1  21-1140.03 1305.47   1
   7  -1 -21  154.21 2446.13   2
  -7   1  2020402.44 2507.41   1
   7  -1 -2023825.57 4491.77   2
  -7   1  19-1438.50 1253.15   1
   7  -1 -19   59.84 2344.16   2
  -7   1  18 3073.74 1789.07   1
   7  -1 -18 2207.57 2622.61   2
  -7   1  17 366240.   7863.   1
   7  -1 -17 383290.  11494.   2
  -7   1  16 7934.41 1973.17   1
   7  -1 -1610019.69 2901.47   2
  -7   1  1519458.74 2148.68   1
   7  -1 -1517621.45 3256.32   2
  -7   1  1448737.25 2886.54   1
   7  -1 -1445408.39 3983.44   2
  -7   1  1321176.78 2120.16   1
   7  -1 -1324190.66 3077.38   2
  -7   1  12 9707.32 1789.98   1
   7  -1 -12 7695.08 2046.22   2
  -7   1  11 5644.04 1509.94   1
   7  -1 -11 3598.70 1567.21   2
  -7   1  10 8212.05 1657.54   1
   7  -1 -10 6031.38 1648.23   2
  -7   1   9 5311.17 1486.48   1
   7  -1  -9 2558.40 1329.90   2
  -7   1   853216.31 2758.59   1
   7  -1  -851115.34 3076.37   3
   7  -1  -842101.37 2614.77   2
  -7   1   7 -242.31 1051.77   1
   7  -1  -7  -27.54  987.01   3
   7  -1  -7 -698.27  837.55   2
  -7   1   6 1506.02 1210.69   1
   7  -1  -6 1638.84 1151.85   3
   7  -1  -6 1827.06 1009.89   2
  -7   1   514808.78 1825.79   1
   7  -1  -517737.27 1991.26   3
   7  -1  -517227.20 1744.03   2
  -7   1   4 8527.27 1744.98   1
   7  -1  -4 8405.54 1620.06   3
   7  -1  -4 8151.61 1269.85   2
  -7   1   3 9661.58 1927.86   1
   7  -1  -313354.28 1857.06   3
   7  -1  -310708.60 1275.85   2
  -7   1   2 250556.   6275.   1
   7  -1  -2 292635.   6565.   3
   7  -1  -2 286940.   4329.   2
  -7   1   1  248.40 1091.72   1
   7  -1  -1  189.42 1015.27   3
   7  -1  -1 -184.90  646.35   2
  -7   1   0 1047.52 1223.50   1
   7  -1   0 2210.36 1202.07   3
   7  -1   0 2382.91  751.48   2
  -7   1  -127647.31 2587.57   1
   7  -1   137086.04 2633.96   3
   7  -1   134695.18 1531.20   2
  -7   1  -2 8274.97 2022.08   1
   7  -1   210793.01 1817.61   3
   7  -1   2 8008.15 1029.00   2
  -7   1  -3 3253.83 1648.52   1
   7  -1   3 4621.65 1471.72   3
   7  -1   3 4591.64  977.31   2
  -7   1  -451520.79 3531.50   1
   7  -1   471901.71 3603.66   3
   7  -1   462397.32 2472.27   2
  -7   1  -5 2608.50 1704.63   1
   7  -1   5 2917.50 1367.43   3
   7  -1   5 2615.00 1119.95   2
  -7   1  -6 4065.64 1855.88   1
   7  -1   6 6245.36 1665.76   3
   7  -1   6 4630.55 1371.74   2
  -7   1  -770043.98 4205.16   1
   7  -1   798906.38 4546.05   3
   7  -1   791243.03 3783.22   2
  -7   1  -811997.87 2557.74   1
   7  -1   816352.69 2377.18   3
   7  -1   814346.42 2143.76   2
  -7   1  -9 7757.93 2385.83   1
   7  -1   911372.42 2212.73   3
   7  -1   910573.60 2052.08   2
  -7   1 -1061079.97 4257.56   1
   7  -1  1077620.41 4533.61   3
   7  -1  1072663.16 4036.39   2
  -7   1 -1113958.19 2842.45   1
   7  -1  1114106.87 2558.75   3
   7  -1  11 9329.69 2269.94   2
  -7   1 -12 6558.77 2616.35   1
   7  -1  12 9353.02 2350.99   3
   7  -1  12 8239.64 2285.46   2
  -7   1 -1396723.69 5701.56   1
   7  -1  13 117852.   5987.   3
   7  -1  13 106248.   5340.   2
  -7   1 -1432193.99 4015.30   1
   7  -1  1418118.29 3183.67   3
   7  -1  1416364.91 3007.80   2
  -7   1 -1530473.91 3718.08   1
   7  -1  1538314.88 3985.67   3
   7  -1  1539640.81 3806.46   2
  -7   1 -16 127758.   6792.   1
   7  -1  16 137706.   6836.   3
   7  -1  16 133560.   6369.   2
   7  -1  1712327.60 2990.73   3
   7  -1  1711733.06 3063.13   2
  -7   1 -18 4497.60 2830.42   1
   7  -1  18 1860.64 1987.41   3
   7  -1  18 4861.42 2457.20   2
  -7   1 -19 335000.  11227.   1
   7  -1  19 427256.  12496.   3
   7  -1  19 423922.  11706.   2
   7  -1  2012850.34 3248.09   3
   7  -1  2014767.69 3323.64   2
  -7   1 -2123114.54 4384.17   1
   7  -1  2124856.26 4194.07   3
   7  -1  2129254.32 4233.61   2
  -7   1 -2247170.79 5115.52   1
   7  -1  2247489.13 5120.77   3
   7  -1  2248715.14 4849.40   2
  -7   1 -2331095.34 5033.11   1
   7  -1  2332018.54 4745.58   3
   7  -1  2331463.91 4566.99   2
  -7   1 -2415244.62 4163.51   1
   7  -1  2414673.95 3912.49   3
   7  -1  2415086.99 3783.44   2
  -7   1 -25 100885.   7170.   1
   7  -1  25 130151.   8272.   3
   7  -1  25 120782.   7247.   2
  -7   1 -2613652.22 4025.08   1
   7  -1  2611904.83 3900.23   3
   7  -1  2611736.45 3611.75   2
  -7   1 -27 4169.90 3147.75   1
   7  -1  27 3085.98 3248.74   3
   7  -1  27 3572.40 2946.21   2
  -7   1 -2824539.51 5180.18   1
   7  -1  2827764.08 5229.51   3
   7  -1  2827913.19 4809.26   2
  -7   1 -29 4883.60 3649.81   1
   7  -1  29 4715.13 3730.37   3
   7  -1  29 3364.99 3013.82   2
  -7   1 -30 2556.42 3312.89   1
   7  -1  30 5431.55 3924.12   3
   7  -1  30 3342.70 2927.49   2
  -7   1 -31 9030.44 4224.13   1
   7  -1  3110674.13 4562.63   3
   7  -1  3111097.39 3862.24   2
  -7   1 -3219914.09 5088.43   1
   7  -1  3219317.69 5311.98   3
   7  -1  3213250.77 4184.13   2
  -7   1 -33 9931.37 4489.27   1
   7  -1  33 8779.02 4794.68   3
   7  -1  33 5583.02 3442.30   2
  -7   1 -3411355.16 4631.23   1
   7  -1  3416157.12 5538.10   3
   7  -1  3412663.03 4245.53   2
  -7   1 -3512685.79 4931.84   1
   7  -1  3511831.59 5466.70   3
   7  -1  3513200.84 4426.32   2
  -7   1 -36 3663.00 4154.18   1
   7  -1  36 1372.86 4091.04   3
   7  -1  36 3198.15 3544.99   2
  -7   1 -3727517.43 6283.59   1
   7  -1  3728561.66 6927.48   3
   7  -1  3726034.38 5355.97   2
  -7   1 -3828863.03 6361.58   1
   7  -1  3825775.19 6850.25   3
   7  -1  3826098.59 5420.08   2
  -7   1 -39 3259.88 4239.96   1
   7  -1  39 2657.81 4306.92   3
   7  -1  39 1136.63 3441.31   2
  -7   1 -40 9962.52 5212.46   1
   7  -1  40 7606.69 5189.06   3
   7  -1  40 5184.47 4113.49   2
  -7   1 -41 4863.26 4496.78   1
   7  -1  41 5076.82 5427.76   3
   7  -1  41 4391.20 3886.34   2
  -7   1 -42 2655.67 5211.58   1
   7  -1  42  812.99 4687.18   3
   7  -1  42 3599.15 3676.66   2
  -7   1 -43 6219.74 5499.65   1
   7  -1  43  828.40 4479.60   3
   7  -1  43 3684.11 3796.94   2
  -7   1 -44 2191.78 5003.74   1
   7  -1  44 1044.57 5052.36   3
   7  -1  44  160.52 3349.77   2
  -7   1 -45 2595.50 5048.48   1
   7  -1  45 -833.23 5218.52   3
   7  -1  45  398.60 3358.73   2
  -7   1 -46 4373.27 4913.49   1
   7  -1  46 5040.02 6114.16   3
   7  -1  46 3796.77 3960.02   2
  -7   1 -47 1824.37 5130.00   1
   7  -1  47-1815.93 4504.76   3
   7  -1  47 -411.71 3586.25   2
  -7   1 -48 1767.62 4984.00   1
   7  -1  48 1645.33 5390.87   3
   7  -1  48-2272.21 3770.39   2
  -7   1 -49 2907.28 5183.10   1
   7  -1  49  147.59 5552.64   3
  -7   1 -50 1961.14 5440.65   1
   7  -1  50   45.93 6415.87   3
  -7   1 -51 3572.88 5586.23   1
   7  -1  51 1426.24 6361.38   3
   9  -1 -51  767.85 5228.35   2
   9  -1 -50-2138.05 4987.22   2
   9  -1 -49 2300.62 5398.35   2
   9  -1 -48 7980.81 6316.53   2
   9  -1 -47-1227.09 4522.14   2
   9  -1 -46-2564.90 3747.18   2
   9  -1 -45 1479.72 4644.12   2
   9  -1 -44 -101.14 4564.09   2
   9  -1 -43 7590.54 6158.22   2
   9  -1 -42 1995.95 4412.24   2
   9  -1 -41 1067.56 4121.81   2
   9  -1 -40 1926.75 4124.24   2
   9  -1 -39 2286.93 4210.81   2
   9  -1 -38 3489.86 4112.48   2
   9  -1 -37 9808.74 5181.47   2
   9  -1 -37 9218.25 4096.10   1
   9  -1 -36 -116.53 4135.50   2
   9  -1 -36 2038.29 3406.96   1
   9  -1 -35-1187.88 3574.54   2
   9  -1 -35  289.03 3207.23   1
   9  -1 -34  547.72 4146.23   2
   9  -1 -34 4099.30 3545.34   1
   9  -1 -3333279.32 7075.44   2
   9  -1 -3340492.26 5438.89   1
   9  -1 -32 5336.05 4267.18   2
   9  -1 -32 2905.42 3437.94   1
   9  -1 -31 1638.10 3603.26   2
   9  -1 -31  434.69 2968.73   1
   9  -1 -30 6909.05 4531.98   2
   9  -1 -3013265.73 3840.08   1
   9  -1 -29 2198.33 3547.30   2
   9  -1 -29 -779.43 2896.01   1
   9  -1 -28 -141.49 3096.03   2
   9  -1 -28 -895.96 2744.41   1
   9  -1 -27 134205.   9901.   2
   9  -1 -27 151158.   7098.   1
   9  -1 -26  926.37 3337.68   2
  -9   1  25 4272.78 2347.82   1
   9  -1 -25 1924.76 3230.85   2
  -9   1  24 2600.61 1985.72   1
   9  -1 -24  776.47 2944.58   2
  -9   1  23 -224.05 1784.49   1
   9  -1 -23  988.81 2754.54   2
  -9   1  22 -354.41 1578.14   1
   9  -1 -22  214.94 2667.89   2
  -9   1  21 161313.   6044.   1
   9  -1 -21 159206.   8906.   2
  -9   1  2020035.60 2893.15   1
   9  -1 -2015817.70 3849.46   2
  -9   1  1910349.93 2326.34   1
   9  -1 -19 9614.40 3247.73   2
  -9   1  18 3188.67 1727.78   1
   9  -1 -18  446.24 2132.90   2
  -9   1  1720685.76 2720.99   1
   9  -1 -1713283.09 3210.62   2
  -9   1  1615302.87 2454.13   1
   9  -1 -1614097.95 2995.15   2
  -9   1  15 6563.58 1903.62   1
   9  -1 -15 4955.99 2286.30   2
  -9   1  14  898.41 1490.69   1
   9  -1 -14 -632.46 1387.78   2
  -9   1  13 -362.44 1395.54   1
   9  -1 -13 -667.33 1352.27   2
  -9   1  1238106.82 2804.12   1
   9  -1 -1241346.73 3322.28   3
   9  -1 -1234948.37 3135.49   2
  -9   1  11  354.41 1289.34   1
   9  -1 -11  887.85 1328.12   3
   9  -1 -11  217.73 1166.68   2
  -9   1  10  231.94 1324.19   1
   9  -1 -10  802.86 1395.20   3
   9  -1 -10 1393.57 1212.66   2
  -9   1   952683.97 3213.97   1
   9  -1  -950650.57 3417.44   3
   9  -1  -938510.36 2692.63   2
  -9   1   8  -82.57 1166.51   1
   9  -1  -8 1130.86 1290.34   3
   9  -1  -8  461.73 1003.26   2
  -9   1   7  191.03 1266.25   1
   9  -1  -7  106.33 1178.35   3
   9  -1  -7  -96.16  933.37   2
  -9   1   6  825.73 1338.51   1
   9  -1  -6  133.39 1103.80   3
   9  -1  -6  810.90 1011.75   2
  -9   1   5 -434.26 1242.69   1
   9  -1  -5 -386.75 1014.11   3
   9  -1  -5  -86.65  816.68   2
  -9   1   4 1005.77 1581.35   1
   9  -1  -4 1173.19 1256.36   3
   9  -1  -4 1473.68  867.69   2
  -9   1   370858.88 4015.82   1
   9  -1  -375581.34 3920.46   3
  -9   1   2 1897.55 1586.44   1
   9  -1  -2 2764.17 1449.32   3
  -9   1   1 6671.59 2100.36   1
   9  -1  -110119.25 1990.35   3
  -9   1   017336.10 2787.58   1
   9  -1   019117.18 2360.66   3
  -9   1  -110130.74 2361.54   1
   9  -1   111865.10 2133.17   3
  -9   1  -214262.11 2709.74   1
   9  -1   214650.49 2347.09   3
   9  -1   2 9295.54 1181.77   2
  -9   1  -3 154323.   6255.   1
   9  -1   3 221492.   6566.   3
   9  -1   3 211060.   4260.   2
  -9   1  -4 2570.86 1883.78   1
   9  -1   4 3384.30 1560.44   3
   9  -1   4 1634.90 1159.05   2
  -9   1  -513674.95 2749.33   1
   9  -1   514194.91 2303.32   3
   9  -1   510414.07 1662.42   2
  -9   1  -6 2025.10 1803.03   1
   9  -1   6 2543.23 1503.18   3
   9  -1   6 2925.81 1344.46   2
  -9   1  -722602.21 3388.21   1
   9  -1   722742.09 2902.72   3
   9  -1   722123.28 2470.76   2
  -9   1  -8 5461.55 2345.55   1
   9  -1   8 6701.56 2029.50   3
   9  -1   8 5969.45 1893.77   2
  -9   1  -9 238728.   8382.   1
   9  -1   9 333584.   9142.   3
   9  -1   9 344227.   8024.   2
   9  -1  10 1065.86 1642.90   3
   9  -1  10  565.01 1581.60   2
  -9   1 -1130166.77 3667.10   1
   9  -1  1141584.40 3933.61   3
   9  -1  1136795.86 3358.22   2
  -9   1 -1220995.98 3606.26   1
   9  -1  1219518.45 3180.46   3
   9  -1  1222927.89 3128.99   2
  -9   1 -1319622.08 3558.42   1
   9  -1  1321224.71 3362.98   3
   9  -1  1321796.05 3176.57   2
  -9   1 -14 8089.73 2966.50   1
   9  -1  14 8929.83 2643.27   3
   9  -1  14 7327.05 2522.76   2
  -9   1 -15 178646.   8256.   1
   9  -1  15 232081.   8949.   3
   9  -1  15 223235.   7970.   2
   9  -1  1624129.15 3797.41   3
   9  -1  1628885.98 3759.39   2
  -9   1 -1711558.80 3535.73   1
   9  -1  17 6493.21 2662.98   3
   9  -1  17 6334.53 2725.23   2
  -9   1 -1827900.45 4805.69   1
   9  -1  1828956.08 4282.78   3
   9  -1  1823909.46 3747.22   2
  -9   1 -1913510.65 3748.76   1
   9  -1  19 8340.25 3050.30   3
   9  -1  19 9820.18 2999.92   2
  -9   1 -20 4930.82 3279.26   1
   9  -1  20 3433.09 2495.52   3
   9  -1  20 3992.30 2637.03   2
  -9   1 -2143028.63 5297.60   1
   9  -1  2148030.47 5219.39   3
   9  -1  2144447.34 4632.87   2
  -9   1 -22 3569.20 3109.17   1
   9  -1  22  765.72 2323.43   3
   9  -1  22 1602.75 2318.14   2
  -9   1 -23  618.46 2856.42   1
   9  -1  23 3459.01 2917.01   3
   9  -1  23 3839.14 2640.42   2
  -9   1 -24 8308.17 3940.85   1
   9  -1  2410154.22 3599.95   3
   9  -1  24 8525.85 3403.62   2
  -9   1 -2517006.09 4741.53   1
   9  -1  2511237.85 3911.14   3
   9  -1  2513663.18 3997.92   2
  -9   1 -26 4774.38 3880.29   1
   9  -1  2610394.15 3924.70   3
   9  -1  26 6395.49 3029.53   2
  -9   1 -27 3180.90 3569.96   1
   9  -1  27  -70.85 2850.48   3
   9  -1  27 1391.72 2563.79   2
  -9   1 -28  214.08 3125.52   1
   9  -1  28 -766.47 2797.07   3
   9  -1  28 3257.01 2858.53   2
  -9   1 -29 9276.36 4455.29   1
   9  -1  29 4947.14 3915.43   3
   9  -1  29 8048.44 3502.69   2
  -9   1 -3019442.55 5556.67   1
   9  -1  3013733.55 4673.71   3
   9  -1  3013135.24 4116.78   2
  -9   1 -31  787.15 3472.26   1
   9  -1  31 -697.15 3462.15   3
   9  -1  31  607.95 2813.73   2
  -9   1 -32 1474.06 3474.98   1
   9  -1  32 5292.35 3987.12   3
   9  -1  32 3550.16 3334.58   2
  -9   1 -3363570.93 8376.47   1
   9  -1  3367314.39 7667.57   3
   9  -1  3348714.54 5561.53   2
  -9   1 -3413947.50 5299.41   1
   9  -1  3411763.68 5107.28   3
   9  -1  34 5622.14 3569.54   2
  -9   1 -35 1960.54 4030.82   1
   9  -1  35-2899.53 3538.44   3
   9  -1  35  391.81 3014.51   2
  -9   1 -3625890.76 6518.87   1
   9  -1  3623739.97 6387.49   3
   9  -1  3623976.80 5136.26   2
  -9   1 -37 7890.50 4964.09   1
   9  -1  37 5339.65 5087.21   3
   9  -1  37 4213.55 3807.94   2
  -9   1 -38 -670.24 3934.26   1
   9  -1  38 -727.62 4161.10   3
   9  -1  38 4137.65 3658.60   2
  -9   1 -39 4546.12 4434.49   1
   9  -1  39 3010.66 5062.04   3
   9  -1  39 2664.95 3645.00   2
  -9   1 -40 8847.27 5326.56   1
   9  -1  40 4995.14 5147.20   3
   9  -1  40 4616.90 3924.03   2
  -9   1 -41 -985.90 4030.33   1
   9  -1  41  591.47 5128.42   3
   9  -1  41 1840.33 3335.35   2
  -9   1 -42 1718.99 4678.10   1
   9  -1  42 1412.05 4621.24   3
   9  -1  42 -163.96 3333.88   2
  -9   1 -43 -549.63 4203.98   1
   9  -1  43  946.04 5044.74   3
   9  -1  43 -360.43 3250.09   2
  -9   1 -44 2489.54 4589.72   1
   9  -1  44   -7.09 5281.51   3
   9  -1  44 3414.16 3563.51   2
  -9   1 -45 4721.58 5194.94   1
   9  -1  45 8381.86 6260.89   3
   9  -1  45 3478.11 3983.41   2
  -9   1 -46 -887.08 4550.52   1
   9  -1  46 -795.22 5373.67   3
   9  -1  46-1778.23 3578.89   2
  -9   1 -47 5766.77 5461.23   1
   9  -1  47 9895.15 6689.14   3
   9  -1  47 6979.58 4523.59   2
  -9   1 -48 1849.48 5376.99   1
   9  -1  48 -749.88 5872.03   3
  -9   1 -49 -409.28 5352.04   1
   9  -1  49 5919.33 7115.67   3
  -9   1 -50 3285.08 5243.36   1
   9  -1  50 -618.90 6212.98   3
  11  -1 -51-2936.68 4722.08   2
  11  -1 -50 1744.65 5509.29   2
  11  -1 -49-1732.63 5133.10   2
  11  -1 -48  277.43 4657.88   2
  11  -1 -47 1812.14 4956.31   2
  11  -1 -46 -937.20 4461.65   2
  11  -1 -45  582.47 4296.69   2
  11  -1 -44 2355.06 4773.85   2
  11  -1 -43 8965.62 5549.41   2
  11  -1 -42 2178.49 4588.61   2
  11  -1 -41 9665.56 5967.44   2
  11  -1 -40-1927.07 3933.66   2
  11  -1 -39 2057.54 4524.44   2
  11  -1 -38 3566.26 4507.01   2
  11  -1 -3723165.79 6686.25   2
  11  -1 -36 2991.54 4160.84   2
  11  -1 -35  -79.67 3717.08   2
  11  -1 -35  350.02 3459.78   1
  11  -1 -34 3482.02 4641.77   2
  11  -1 -34 6162.42 3853.63   1
  11  -1 -33  665.27 3509.32   2
  11  -1 -33-2332.77 3288.71   1
  11  -1 -32 2490.28 3874.39   2
  11  -1 -32 3277.64 3595.82   1
  11  -1 -3167126.88 8303.50   2
  11  -1 -3185211.05 6391.56   1
  11  -1 -30 1357.11 3461.06   2
  11  -1 -30-2598.41 3148.80   1
  11  -1 -29  707.20 3304.91   2
 -11   1  28 1161.88 2100.69   1
  11  -1 -28  -61.17 2783.07   2
 -11   1  27 -905.88 1990.75   1
  11  -1 -27 -438.42 3388.07   2
 -11   1  26 2048.51 2176.64   1
  11  -1 -26 5843.85 3906.94   2
 -11   1  2555225.93 4288.95   1
  11  -1 -2558002.08 6797.33   2
 -11   1  24 1997.95 2026.11   1
  11  -1 -24 -250.10 2658.63   2
 -11   1  23  621.21 1952.59   1
  11  -1 -23 3248.38 3022.31   2
 -11   1  22 -113.60 1853.34   1
  11  -1 -22 -362.03 2638.01   2
 -11   1  2120719.43 3225.88   1
  11  -1 -2120664.42 4269.25   2
 -11   1  20 7949.80 2475.05   1
  11  -1 -20 8257.18 3147.44   2
 -11   1  19 3010.67 2091.64   1
  11  -1 -19 2284.92 2472.16   2
 -11   1  18 6328.71 2278.09   1
  11  -1 -18 6251.11 2672.68   2
 -11   1  1710614.67 2458.96   1
  11  -1 -17 8148.07 2716.83   2
 -11   1  1645992.67 3437.87   1
  11  -1 -1653363.01 4269.95   3
  11  -1 -1644479.28 4218.11   2
 -11   1  1513412.63 2569.92   1
  11  -1 -15 9413.82 2505.56   3
  11  -1 -1510488.36 2606.70   2
 -11   1  14 1428.03 1713.32   1
  11  -1 -14 -314.61 1595.21   3
  11  -1 -14  448.48 1608.35   2
 -11   1  1322294.33 2541.50   1
  11  -1 -1321833.30 3045.72   3
  11  -1 -1322349.00 2900.19   2
 -11   1  1223727.57 2977.65   1
  11  -1 -1222119.25 2980.97   3
  11  -1 -1218938.25 2581.92   2
 -11   1  1123392.39 2729.58   1
  11  -1 -1124289.01 3079.62   3
  11  -1 -1119834.90 2478.86   2
 -11   1  10 236522.   7069.   1
  11  -1 -10 223486.   7262.   3
  11  -1 -10 205153.   5729.   2
 -11   1   9-1491.55 1395.26   1
  11  -1  -9  161.37 1335.61   3
  11  -1  -9 -259.61 1144.21   2
 -11   1   814659.15 2796.42   1
  11  -1  -815094.70 2515.06   3
  11  -1  -816219.52 1975.95   2
 -11   1   721602.29 2975.40   1
  11  -1  -722826.61 2703.48   3
  11  -1  -716750.60 1881.48   2
 -11   1   6 1764.13 1645.75   1
  11  -1  -6 1066.39 1403.91   3
  11  -1  -6 1170.64 1006.50   2
 -11   1   5 9749.47 2539.01   1
  11  -1  -5 8749.97 2180.56   3
 -11   1   420495.71 3097.01   1
  11  -1  -422918.79 2888.85   3
 -11   1   3  831.36 1721.52   1
  11  -1  -3  138.12 1397.34   3
 -11   1   2  -67.81 1485.65   1
  11  -1  -2  267.88 1517.47   3
 -11   1   158108.52 4293.51   1
  11  -1  -177804.97 4382.48   3
 -11   1   0  349.74 1684.17   1
  11  -1   0  749.54 1429.60   3
 -11   1  -1 2904.53 1908.45   1
  11  -1   1 1381.38 1651.42   3
 -11   1  -2 1432.99 1715.40   1
  11  -1   2 -122.24 1474.35   3
 -11   1  -3 9811.53 2737.23   1
  11  -1   310207.99 2299.84   3
 -11   1  -410277.32 2802.15   1
  11  -1   415694.70 2633.50   3
  11  -1   4 7822.30 1705.08   2
 -11   1  -5 216472.   8286.   1
  11  -1   5 271754.   8182.   3
  11  -1   5 305621.   6388.   2
 -11   1  -613428.53 3137.83   1
  11  -1   610660.96 2439.91   3
  11  -1   6 9929.32 2108.58   2
 -11   1  -728400.17 4044.06   1
  11  -1   727717.10 3382.46   3
  11  -1   727461.68 2801.73   2
 -11   1  -836867.23 4006.03   1
  11  -1   849374.04 4106.56   3
  11  -1   851411.40 3504.34   2
 -11   1  -937839.30 4200.33   1
  11  -1   936956.15 3726.23   3
  11  -1   936791.36 3295.00   2
 -11   1 -10 6971.17 2813.81   1
  11  -1  10 5154.87 2207.55   3
  11  -1  10 6237.53 2153.43   2
 -11   1 -11 270496.   9943.   1
  11  -1  11 344483.  10332.   3
  11  -1  11 358738.   8976.   2
  11  -1  12 6170.04 2445.45   3
  11  -1  12 7045.30 2360.92   2
 -11   1 -1335986.49 4893.91   1
  11  -1  1335035.25 4071.85   3
  11  -1  1336887.61 3709.29   2
 -11   1 -1417646.69 3828.70   1
  11  -1  1414527.94 3189.28   3
  11  -1  1415541.38 3079.51   2
 -11   1 -1522417.39 4223.05   1
  11  -1  1524285.75 3858.82   3
  11  -1  1523491.35 3430.69   2
 -11   1 -16 5794.73 3013.74   1
  11  -1  16 3334.28 2442.45   3
  11  -1  16 2370.98 2177.83   2
 -11   1 -1715160.47 4188.45   1
  11  -1  1716449.61 3524.78   3
  11  -1  1713917.87 3165.36   2
 -11   1 -18 8303.36 3577.35   1
  11  -1  18 6087.84 2824.89   3
  11  -1  18 4740.01 2687.03   2
 -11   1 -19 2186.32 2740.84   1
  11  -1  19  -69.75 2096.42   3
  11  -1  19  396.99 2122.32   2
 -11   1 -20 5079.07 3090.75   1
  11  -1  20 3402.68 2726.72   3
  11  -1  20 3323.66 2646.72   2
 -11   1 -21 1024.17 3140.13   1
  11  -1  21  339.27 2187.06   3
  11  -1  21-1323.53 2226.51   2
 -11   1 -22 4007.61 3360.58   1
  11  -1  22 2471.88 2583.80   3
  11  -1  22 -613.44 2519.93   2
 -11   1 -23 1619.56 3060.28   1
  11  -1  23 1879.97 2723.92   3
  11  -1  23 1638.81 2520.71   2
 -11   1 -24  846.48 3310.59   1
  11  -1  24  420.02 2776.04   3
  11  -1  24   43.19 2406.55   2
 -11   1 -25 5563.08 3819.43   1
  11  -1  25 6461.74 3590.51   3
  11  -1  25 5468.42 3337.47   2
 -11   1 -2616498.18 5033.44   1
  11  -1  2618678.21 4769.20   3
  11  -1  2619991.44 4290.08   2
 -11   1 -27 1909.97 3104.69   1
  11  -1  27  788.41 3231.48   3
  11  -1  27 1576.50 2736.75   2
 -11   1 -28 -595.97 3262.15   1
  11  -1  28-3195.98 2884.03   3
  11  -1  28  469.67 2665.21   2
 -11   1 -2936398.02 6378.63   1
  11  -1  2945838.62 6858.06   3
  11  -1  2942320.52 5146.34   2
 -11   1 -30 7765.99 4373.84   1
  11  -1  30 4222.31 3915.61   3
  11  -1  30 6012.00 3575.21   2
 -11   1 -31 2709.07 3799.29   1
  11  -1  31 2983.53 3963.62   3
  11  -1  31 1342.61 2994.24   2
 -11   1 -3224094.48 6041.91   1
  11  -1  3225658.55 6025.48   3
  11  -1  3223527.86 4873.40   2
 -11   1 -33 6125.33 4399.29   1
  11  -1  33 -401.83 3769.26   3
  11  -1  33 3428.19 3300.35   2
 -11   1 -34 1903.23 4036.53   1
  11  -1  34  715.46 3923.44   3
  11  -1  34   86.48 2846.76   2
 -11   1 -35 3803.47 4396.76   1
  11  -1  35 2329.35 4375.78   3
  11  -1  35 2634.83 3270.92   2
 -11   1 -36 7345.48 4770.72   1
  11  -1  36 8757.46 5490.58   3
  11  -1  3610738.42 3997.21   2
 -11   1 -37 4501.42 4683.86   1
  11  -1  37 3425.66 4777.72   3
  11  -1  37 1455.82 3316.49   2
 -11   1 -38 1356.73 4258.72   1
  11  -1  38-1409.51 4184.84   3
  11  -1  38-2377.44 3215.83   2
 -11   1 -39 2082.47 4333.45   1
  11  -1  39 3073.79 5010.04   3
  11  -1  39 7267.74 4150.36   2
 -11   1 -40 1991.01 4519.74   1
  11  -1  40  605.11 4557.17   3
  11  -1  40 3937.00 4096.90   2
 -11   1 -4114509.34 5928.61   1
  11  -1  4113858.80 6780.83   3
  11  -1  4116321.39 4902.63   2
 -11   1 -42  444.86 4605.80   1
  11  -1  42-1385.01 4650.49   3
  11  -1  42  100.74 3379.12   2
 -11   1 -43 4204.66 4805.83   1
  11  -1  43 5630.01 5793.13   3
  11  -1  43 4988.87 3978.64   2
 -11   1 -44 3065.67 4766.09   1
  11  -1  44 2114.51 5447.44   3
  11  -1  44 -628.61 3355.81   2
 -11   1 -45 4090.40 5348.99   1
  11  -1  45 4679.97 6156.53   3
  11  -1  45  428.64 3686.56   2
 -11   1 -46 1884.41 5200.63   1
  11  -1  46  565.34 5099.64   3
 -11   1 -4715849.50 6779.51   1
  11  -1  4717736.29 8306.43   3
 -11   1 -48 1223.62 5132.13   1
  11  -1  48-1268.46 6028.10   3
 -11   1 -49  806.13 6983.70   2
 -11   1 -49 -437.60 4684.98   1
  11  -1  49-1458.86 5854.12   3
  13  -1 -49-3357.54 4820.59   2
  13  -1 -48  718.09 5236.70   2
  13  -1 -47 3688.20 5519.93   2
  13  -1 -46 2136.40 4985.76   2
  13  -1 -45 -928.36 4204.20   2
  13  -1 -44 3385.54 4790.43   2
  13  -1 -43-1574.30 3856.90   2
  13  -1 -42-1941.46 4107.64   2
  13  -1 -4123279.61 7311.78   2
  13  -1 -40-3652.94 4006.54   2
  13  -1 -39 -635.42 3917.11   2
  13  -1 -3813893.05 5991.60   2
  13  -1 -37-1767.77 3861.90   2
  13  -1 -36 1679.42 4261.45   2
  13  -1 -3546880.39 8102.55   2
  13  -1 -34  792.16 3869.70   2
  13  -1 -3316542.93 5548.44   2
  13  -1 -3319772.86 4827.53   1
  13  -1 -32  504.54 3531.75   2
 -13   1  31 1965.12 2628.84   1
  13  -1 -31   49.92 3485.82   2
 -13   1  30  404.08 2126.80   1
  13  -1 -30 1089.27 3245.65   2
 -13   1  29 9172.09 3113.62   1
  13  -1 -2910614.45 4652.99   2
 -13   1  28  771.45 2112.56   1
  13  -1 -28  595.87 2979.35   2
 -13   1  27-1668.67 2010.48   1
  13  -1 -27  532.49 3156.54   2
 -13   1  2648982.08 4391.77   1
  13  -1 -2657898.82 7211.81   2
 -13   1  25 -668.57 2140.66   1
  13  -1 -25  865.72 3078.70   2
 -13   1  24 9064.35 2946.69   1
  13  -1 -2411636.51 3897.55   2
 -13   1  23 2352.42 2310.79   1
  13  -1 -23   58.03 2648.06   2
 -13   1  22 4896.47 2417.52   1
  13  -1 -22 4524.96 3064.87   3
  13  -1 -22 5747.01 3169.96   2
 -13   1  21 7264.99 2655.31   1
  13  -1 -21 4835.23 2740.60   3
  13  -1 -21 6582.19 3168.44   2
 -13   1  2028587.36 3736.22   1
  13  -1 -2020473.99 3831.80   3
  13  -1 -2021280.18 4098.13   2
 -13   1  19 1368.14 2045.35   1
  13  -1 -19 3103.00 2471.88   3
  13  -1 -19 1371.86 2479.15   2
 -13   1  18 4112.29 2323.47   1
  13  -1 -18 3594.03 2387.91   3
  13  -1 -18  980.12 2170.60   2
 -13   1  1725542.32 3471.40   1
  13  -1 -1724472.31 3663.96   3
  13  -1 -1726252.87 3784.70   2
 -13   1  16 7472.60 2494.99   1
  13  -1 -16 4679.75 2350.22   3
  13  -1 -16 5016.71 2212.79   2
 -13   1  1514313.48 3049.88   1
  13  -1 -1515085.76 3031.77   3
  13  -1 -1511690.50 2544.66   2
 -13   1  1427284.03 3564.37   1
  13  -1 -1418573.22 3192.05   3
  13  -1 -1423864.38 3059.32   2
 -13   1  13 3287.36 2256.73   1
  13  -1 -13 3188.55 2066.73   3
  13  -1 -13 2183.45 1625.71   2
 -13   1  12 2079.18 2219.55   1
  13  -1 -12 1965.04 2032.26   3
  13  -1 -12 2216.94 1499.40   2
 -13   1  11 -206.24 1835.85   1
  13  -1 -11  527.64 1611.44   3
  13  -1 -11 1693.20 1369.47   2
 -13   1  10 5112.81 2329.84   1
  13  -1 -10 4969.85 2015.00   3
  13  -1 -10 4454.28 1532.18   2
 -13   1   9 3884.58 2389.55   1
  13  -1  -9 2767.37 1822.59   3
  13  -1  -9 1849.01 1269.55   2
 -13   1   8   -1.83 1784.50   1
  13  -1  -8 -134.15 1432.79   3
 -13   1   7 9707.24 2824.88   1
  13  -1  -712522.18 2605.99   3
 -13   1   613212.07 3102.07   1
  13  -1  -613332.11 2639.17   3
 -13   1   5 145945.   6746.   1
  13  -1  -5 151175.   6387.   3
 -13   1   426497.36 3960.34   1
  13  -1  -425616.84 3169.46   3
 -13   1   330119.85 3691.90   1
  13  -1  -328456.65 3301.71   3
 -13   1   2 128239.   6605.   1
  13  -1  -2 132422.   6032.   3
 -13   1   121593.09 3790.15   1
  13  -1  -123525.03 3290.01   3
 -13   1   0-1747.63 1741.40   1
  13  -1   0  517.04 1727.84   3
 -13   1  -1 243558.   9149.   1
  13  -1   1 281747.   8646.   3
 -13   1  -2 1789.64 2258.95   1
  13  -1   2 5222.82 2311.74   3
 -13   1  -321395.63 3828.36   1
  13  -1   322133.92 3226.78   3
 -13   1  -4 2966.37 2464.37   1
  13  -1   4 1647.20 1732.72   3
 -13   1  -522429.04 3965.59   1
  13  -1   518153.64 3010.97   3
 -13   1  -6 6133.44 2744.94   1
  13  -1   6 6083.42 2296.21   3
  13  -1   6 2053.48 1743.15   2
 -13   1  -791611.01 6171.96   1
  13  -1   7 124534.   6351.   3
  13  -1   7 128503.   4863.   2
 -13   1  -8 4795.82 2607.75   1
  13  -1   8 3376.86 2155.91   3
  13  -1   8 2974.89 1889.40   2
 -13   1  -9 6673.81 3000.37   1
  13  -1   9 8660.26 2659.42   3
  13  -1   9 8332.78 2186.59   2
 -13   1 -10 4628.97 2712.84   1
  13  -1  10 5291.64 2479.34   3
  13  -1  10 1870.72 1929.31   2
 -13   1 -11 9728.21 3407.49   1
  13  -1  1113693.14 3101.14   3
  13  -1  11 8642.42 2568.98   2
 -13   1 -12 5345.50 2833.85   1
  13  -1  12 4256.57 2393.18   3
  13  -1  12 2897.03 2158.01   2
 -13   1 -13 6320.73 3025.48   1
  13  -1  13 7397.75 2693.77   3
  13  -1  13 5702.46 2425.85   2
 -13   1 -14 9930.52 3592.06   1
  13  -1  1411370.40 3340.74   3
  13  -1  14 6921.15 2577.89   2
 -13   1 -15 5037.55 3334.46   1
  13  -1  15 3168.60 2373.01   3
  13  -1  15 3628.50 2397.58   2
 -13   1 -1652326.37 5783.30   1
  13  -1  1656039.75 5291.30   3
  13  -1  1651920.84 4518.19   2
 -13   1 -1710733.49 3942.31   1
  13  -1  17 4398.77 2780.21   3
  13  -1  17 6089.69 2767.35   2
 -13   1 -1813017.74 4331.96   1
  13  -1  1816487.93 3839.27   3
  13  -1  1815591.21 3379.21   2
 -13   1 -1916694.67 4699.53   1
  13  -1  1912680.29 3579.98   3
  13  -1  1914952.56 3432.73   2
 -13   1 -20 7189.03 3933.21   1
  13  -1  20 3496.09 2778.48   3
  13  -1  20 1998.40 2566.80   2
 -13   1 -21 3972.19 3477.90   1
  13  -1  21 4058.65 2932.26   3
  13  -1  21 4364.54 2647.37   2
 -13   1 -2218654.32 5057.01   1
  13  -1  2216334.73 4312.38   3
  13  -1  2213909.87 3600.53   2
 -13   1 -23 1321.61 3429.83   1
  13  -1  23 -714.94 2646.00   3
  13  -1  23  459.73 2437.08   2
 -13   1 -24 2455.43 3554.44   1
  13  -1  24-2004.68 2434.92   3
  13  -1  24-1250.85 2419.32   2
 -13   1 -2527740.08 6132.60   1
  13  -1  2529626.15 5433.30   3
  13  -1  2529283.04 4577.02   2
 -13   1 -2614490.04 5043.19   1
  13  -1  26 6406.69 4000.89   3
  13  -1  2612133.08 3668.37   2
 -13   1 -27 2221.88 4021.86   1
  13  -1  27 1048.63 3056.76   3
  13  -1  27  -81.24 2685.67   2
 -13   1 -2816822.29 5430.60   1
  13  -1  2818470.49 5105.00   3
  13  -1  2819454.64 4271.72   2
 -13   1 -29 3847.44 3851.35   1
  13  -1  29 1518.34 3327.26   3
  13  -1  29 -360.11 2860.85   2
 -13   1 -30  -93.86 3572.48   1
  13  -1  30 -489.40 3497.68   3
  13  -1  30-1092.41 2580.69   2
 -13   1 -31-1022.71 3437.56   1
  13  -1  31  853.78 3759.75   3
  13  -1  31-1691.03 2858.89   2
 -13   1 -32  133.61 3988.82   1
  13  -1  32 1936.02 3511.26   3
  13  -1  32 1511.07 2984.21   2
 -13   1 -33 4584.85 4569.43   1
  13  -1  33 5456.35 4532.72   3
  13  -1  33 4490.04 3520.23   2
 -13   1 -34-1326.09 3618.54   1
  13  -1  34 -942.69 3754.70   3
  13  -1  34 1676.99 3215.17   2
 -13   1 -35 8628.19 5324.30   1
  13  -1  3511005.02 5336.87   3
  13  -1  3510603.91 4034.20   2
 -13   1 -36   66.26 4138.48   1
  13  -1  36-2448.68 4069.58   3
  13  -1  36 3774.31 3594.25   2
 -13   1 -3735380.60 7424.24   1
  13  -1  3731945.34 7355.08   3
  13  -1  3728192.49 5463.18   2
 -13   1 -38 8847.63 5162.83   1
  13  -1  38 -461.91 4068.13   3
  13  -1  38 2780.43 3424.99   2
 -13   1 -3912399.60 6027.69   1
  13  -1  3915522.68 6195.69   3
  13  -1  3911003.80 4238.84   2
 -13   1 -4011370.37 5800.72   1
  13  -1  40 8603.57 6127.33   3
  13  -1  40 9716.35 4229.49   2
 -13   1 -4116674.39 6603.50   1
  13  -1  4114186.33 6610.94   3
  13  -1  4115486.37 4911.16   2
 -13   1 -42  224.14 4663.55   1
  13  -1  42 3676.23 5471.55   3
  13  -1  42-2318.10 3194.53   2
 -13   1 -4321110.94 7340.37   1
  13  -1  4323329.41 7289.63   3
 -13   1 -44 1335.31 4732.99   1
  13  -1  44 -833.75 5204.98   3
 -13   1 -45 -722.91 4983.14   1
  13  -1  45 1728.10 5791.00   3
 -13   1 -46 5188.78 5589.13   1
  13  -1  46 5450.45 6208.32   3
 -13   1 -47 5203.89 7384.68   2
 -13   1 -47 3659.68 5946.11   1
  13  -1  47 5517.57 6501.82   3
 -13   1 -48 1959.48 5225.86   1
  15  -1 -48 3748.77 5995.60   2
  15  -1 -47 4542.45 5370.15   2
  15  -1 -46  615.70 4910.67   2
  15  -1 -4517329.81 7134.62   2
  15  -1 -44 3830.34 4732.50   2
  15  -1 -43 -278.06 4279.02   2
  15  -1 -42-1543.74 3963.32   2
  15  -1 -41 -967.85 4235.98   2
  15  -1 -40 3950.44 4487.21   2
  15  -1 -3924185.51 7221.54   2
  15  -1 -38 2295.63 4151.45   2
  15  -1 -37  690.76 3993.43   2
  15  -1 -36 1330.99 4182.73   2
  15  -1 -35  650.69 3661.82   2
  15  -1 -34  133.69 3514.25   2
  15  -1 -33 -675.19 3329.47   2
 -15   1  32  938.63 2475.83   1
  15  -1 -32 -462.47 3420.62   2
 -15   1  31 2182.45 2845.06   1
  15  -1 -31 2676.72 3814.52   2
 -15   1  30  156.32 2516.55   1
  15  -1 -30  122.78 3293.70   3
  15  -1 -30  931.74 3242.03   2
 -15   1  2911015.76 3549.52   1
  15  -1 -29 5972.11 3786.55   3
  15  -1 -29 5824.91 3914.92   2
 -15   1  28-1046.61 2563.89   1
  15  -1 -28 1327.42 3322.88   3
  15  -1 -28  -51.22 2943.62   2
 -15   1  27 4632.89 2801.07   1
  15  -1 -27 4657.57 3349.71   3
  15  -1 -27 4074.35 4052.95   2
 -15   1  26 2021.18 2537.65   1
  15  -1 -26 1344.73 2942.97   3
  15  -1 -26 3271.39 3703.86   2
 -15   1  2510898.59 3284.02   1
  15  -1 -2511710.37 3973.90   3
  15  -1 -2514555.29 4552.79   2
 -15   1  2432840.66 3796.49   1
  15  -1 -2427399.14 4768.46   3
  15  -1 -2443830.16 6080.34   2
 -15   1  23 5896.55 2776.55   1
  15  -1 -23 4308.47 3145.92   3
  15  -1 -23 6869.25 3612.85   2
 -15   1  22 2555.82 2312.26   1
  15  -1 -22  842.39 2629.13   3
  15  -1 -22  651.06 2534.12   2
 -15   1  21  316.15 2307.27   1
  15  -1 -21  188.21 2576.30   3
  15  -1 -21 1337.22 2549.53   2
 -15   1  20 1014.09 2171.10   1
  15  -1 -20 -525.53 2422.61   3
  15  -1 -20 3419.77 2516.16   2
 -15   1  1915329.30 3391.10   1
  15  -1 -1913801.91 3616.57   3
 -15   1  18 -375.41 2045.59   1
  15  -1 -18 1963.77 2526.32   3
  15  -1 -18 1270.72 2103.41   2
 -15   1  17-1477.10 1919.00   1
  15  -1 -17  451.99 2119.99   3
  15  -1 -17 -512.59 1781.85   2
 -15   1  16 4344.57 2617.98   1
  15  -1 -16 4366.53 2552.67   3
  15  -1 -16 3546.75 2176.80   2
 -15   1  1510226.33 2953.92   1
  15  -1 -15 8541.90 2803.44   3
  15  -1 -15 7822.70 2335.48   2
 -15   1  14  631.61 2147.80   1
  15  -1 -14 3510.15 2244.05   3
  15  -1 -14  244.44 1603.13   2
 -15   1  13 2472.87 2408.79   1
  15  -1 -13 4279.08 2269.29   3
  15  -1 -13 4003.16 1885.47   2
 -15   1  12  -58.70 2064.61   1
  15  -1 -12  594.74 2006.37   3
  15  -1 -12  386.69 1405.62   2
 -15   1  11 4603.77 2538.77   1
  15  -1 -11 5892.71 2346.15   3
  15  -1 -11 5721.25 1673.23   2
 -15   1  10 6067.21 2760.86   1
  15  -1 -10 7606.18 2524.65   3
 -15   1   9 179299.   7841.   1
  15  -1  -9 171680.   7301.   3
 -15   1   8 7612.23 2977.01   1
  15  -1  -810777.11 2668.67   3
 -15   1   714747.99 3403.53   1
  15  -1  -714788.96 2959.20   3
 -15   1   637088.79 4145.33   1
  15  -1  -641804.73 3967.71   3
 -15   1   513688.37 3551.38   1
  15  -1  -515119.84 3008.69   3
 -15   1   4  636.33 2189.39   1
  15  -1  -4 1173.94 1939.05   3
 -15   1   3 191903.   8527.   1
  15  -1  -3 203676.   7879.   3
 -15   1   2 9593.51 3220.26   1
  15  -1  -2 9284.51 2694.81   3
 -15   1   131626.28 4640.96   1
  15  -1  -128814.46 3531.21   3
 -15   1   022174.40 4142.22   1
  15  -1   023886.05 3538.57   3
 -15   1  -1 1818.08 2502.19   1
  15  -1   1 -698.50 1778.92   3
 -15   1  -2 -547.86 2069.01   1
  15  -1   2  552.07 1916.17   3
 -15   1  -331281.77 4834.34   1
  15  -1   330072.33 3740.84   3
 -15   1  -4 4773.58 2817.37   1
  15  -1   4 2593.80 2184.95   3
 -15   1  -5 5143.63 2852.30   1
  15  -1   5 5464.18 2492.27   3
 -15   1  -6 2092.04 2580.18   1
  15  -1   6 3168.16 2197.05   3
 -15   1  -7 1531.24 2652.11   1
  15  -1   7 2472.58 2184.82   3
 -15   1  -8 3587.07 2824.51   1
  15  -1   8 1556.60 2117.46   3
  15  -1   8 -311.60 1517.54   2
 -15   1  -9 1826.81 2578.19   1
  15  -1   9 -301.33 2016.12   3
  15  -1   9  409.31 1737.55   2
 -15   1 -10 9626.70 3674.81   1
  15  -1  1015056.46 3347.97   3
  15  -1  10 9725.27 2435.79   2
 -15   1 -11 7571.65 3856.16   1
  15  -1  11 4857.74 2541.44   3
  15  -1  11 3472.16 2198.84   2
 -15   1 -1264189.20 6194.36   1
  15  -1  1277362.99 5956.05   3
  15  -1  1269036.95 4510.39   2
 -15   1 -13 7853.87 3621.02   1
  15  -1  13  425.05 2021.79   3
  15  -1  13  750.31 1920.88   2
 -15   1 -14 2051.12 3194.17   1
  15  -1  14 2022.85 2302.04   3
  15  -1  14 1296.98 2110.44   2
 -15   1 -15 6852.57 3812.72   1
  15  -1  1510798.84 3066.56   3
  15  -1  15 8757.16 2857.50   2
 -15   1 -1615801.32 4710.79   1
  15  -1  1620138.82 4216.92   3
  15  -1  1616878.89 3438.43   2
 -15   1 -17 6534.16 3738.34   1
  15  -1  17 5126.61 2930.93   3
  15  -1  17 5315.30 2706.66   2
 -15   1 -1832828.36 5939.44   1
  15  -1  1838752.15 5293.51   3
  15  -1  1833364.60 4075.05   2
 -15   1 -19 5755.97 3810.24   1
  15  -1  19  501.17 2444.67   3
  15  -1  19  709.88 2422.04   2
 -15   1 -20 2005.33 3249.75   1
  15  -1  20  924.08 2662.73   3
  15  -1  20  762.04 2359.04   2
 -15   1 -21 2882.99 3662.60   1
  15  -1  21 1035.51 2598.24   3
  15  -1  21 1595.74 2496.86   2
 -15   1 -22 -722.61 3020.75   1
  15  -1  22 2199.46 2754.53   3
  15  -1  22 4197.91 2709.09   2
 -15   1 -23 2283.96 3711.19   1
  15  -1  23 5310.06 3630.90   3
  15  -1  23 4968.72 2952.14   2
 -15   1 -24 2386.06 3737.11   1
  15  -1  24  702.26 2944.21   3
  15  -1  24  759.79 2652.76   2
 -15   1 -25 4496.33 4062.47   1
  15  -1  25 6305.78 3578.57   3
  15  -1  25 6673.33 3095.48   2
 -15   1 -26  404.01 3437.05   1
  15  -1  26   74.72 3155.98   3
  15  -1  26 1286.50 2590.28   2
 -15   1 -27 -850.30 3538.99   1
  15  -1  27  860.11 3331.15   3
  15  -1  27  200.74 2802.63   2
 -15   1 -28  818.89 3841.13   1
  15  -1  28 1241.01 3382.12   3
  15  -1  28 3368.58 2966.47   2
 -15   1 -29 6907.82 4903.09   1
  15  -1  29 9199.43 4462.53   3
  15  -1  29 7803.91 3826.62   2
 -15   1 -30 7918.23 4903.71   1
  15  -1  30 7232.63 4525.42   3
  15  -1  30 8488.24 3717.36   2
 -15   1 -31 6138.09 4924.11   1
  15  -1  31 7430.34 4464.47   3
  15  -1  31 9175.16 3773.86   2
 -15   1 -32  928.82 4412.88   1
  15  -1  32-1742.96 4110.27   3
  15  -1  32 2836.72 3305.74   2
 -15   1 -3344134.29 8051.11   1
  15  -1  3346144.52 7675.78   3
  15  -1  3346276.23 6020.93   2
 -15   1 -3414819.49 5800.85   1
  15  -1  3416075.26 5922.56   3
  15  -1  3411179.98 4151.90   2
 -15   1 -3510855.54 5545.46   1
  15  -1  3510264.86 5280.00   3
  15  -1  3510725.60 4077.90   2
 -15   1 -3613113.41 6070.49   1
  15  -1  3615477.24 6198.52   3
  15  -1  36 8733.96 4106.92   2
 -15   1 -3713624.68 6301.56   1
  15  -1  37 8593.62 4296.16   2
 -15   1 -38 5005.35 5319.12   1
  15  -1  38 4913.35 5278.82   3
  15  -1  38 2937.33 3687.85   2
 -15   1 -3922452.11 7134.96   1
  15  -1  3927255.30 7291.34   3
 -15   1 -40  357.52 5095.99   1
  15  -1  40 1415.89 4616.53   3
 -15   1 -41 -943.37 4492.93   1
  15  -1  41-4080.69 5109.89   3
 -15   1 -42  304.27 5684.61   1
  15  -1  42 4020.14 5667.41   3
 -15   1 -43 7182.56 6339.36   1
  15  -1  43 7692.43 5546.04   3
 -15   1 -44 5753.32 6230.48   2
 -15   1 -44  619.53 5445.07   1
  15  -1  44 2824.50 5854.42   3
 -15   1 -45 3597.49 6126.25   2
 -15   1 -45 1151.78 5689.78   1
  15  -1  45-2789.56 4798.37   3
 -15   1 -46  -84.90 6257.38   2
 -15   1 -46 1569.95 5362.40   1
  15  -1  46 1419.74 5330.82   3
  17  -1 -46 1537.02 4740.08   3
  17  -1 -45-1932.84 4434.27   3
  17  -1 -44 2553.06 4818.26   3
  17  -1 -43-1045.89 4306.07   3
  17  -1 -42   64.10 3985.33   3
  17  -1 -41 1744.06 4537.20   3
  17  -1 -40  718.51 4201.96   3
  17  -1 -39 -614.91 4068.17   3
  17  -1 -38 3153.14 3817.35   3
  17  -1 -37 -836.85 3571.90   3
  17  -1 -36 -146.95 3580.19   3
  17  -1 -35 2601.38 3818.03   3
  17  -1 -3415746.73 5006.37   3
  17  -1 -33 -838.72 3327.99   3
  17  -1 -32 -678.51 3217.14   3
  17  -1 -31 2007.81 3296.79   3
 -17   1  30-1118.44 2783.73   1
  17  -1 -30  212.29 3350.10   3
 -17   1  29 4866.53 3389.30   1
  17  -1 -29 6252.29 3878.15   3
 -17   1  28 5587.40 3303.53   1
  17  -1 -28 3850.36 3522.52   3
 -17   1  27 -176.31 2514.39   1
  17  -1 -27 1106.18 2877.38   3
 -17   1  26 5723.08 3168.46   1
  17  -1 -26 6226.85 3564.23   3
 -17   1  25  706.22 2605.72   1
  17  -1 -25 1587.67 3000.16   3
 -17   1  24 2126.24 2672.59   1
  17  -1 -24  240.14 2831.48   3
 -17   1  2316895.41 3987.68   1
  17  -1 -2315319.43 4065.76   3
 -17   1  2216987.43 3768.09   1
  17  -1 -2212580.01 3801.46   3
 -17   1  21 1345.85 2508.51   1
  17  -1 -21  -35.89 2535.02   3
 -17   1  20 7145.33 3088.31   1
  17  -1 -20 4917.06 3039.26   3
 -17   1  1929299.36 4379.42   1
  17  -1 -1923002.18 4089.24   3
 -17   1  18 6145.58 3178.11   1
  17  -1 -18 4543.44 2822.94   3
 -17   1  17  846.94 2573.45   1
  17  -1 -17 1252.79 2491.38   3
 -17   1  1610749.67 3372.17   1
  17  -1 -16 8020.46 3066.27   3
 -17   1  15 6881.22 2949.09   1
  17  -1 -15 6294.48 2826.72   3
 -17   1  14 2096.40 2478.89   1
  17  -1 -14 2435.74 2410.76   3
 -17   1  13 109490.   6400.   1
  17  -1 -13 110273.   6516.   3
 -17   1  1211316.39 3320.18   1
  17  -1 -1211214.33 3130.70   3
 -17   1  1112445.70 3559.38   1
  17  -1 -11 9197.18 2943.87   3
 -17   1  1020549.50 3973.03   1
  17  -1 -1018964.06 3538.77   3
 -17   1   915218.73 3858.91   1
  17  -1  -916557.68 3481.49   3
 -17   1   8 1402.65 2208.38   1
  17  -1  -8 1042.74 2173.63   3
 -17   1   7 130874.   7315.   1
  17  -1  -7 153238.   7344.   3
 -17   1   6 4696.27 2689.89   1
  17  -1  -6 8802.25 2931.78   3
 -17   1   526166.56 4424.61   1
  17  -1  -525541.94 3893.92   3
 -17   1   4 3853.10 2864.06   1
  17  -1  -4 3505.62 2452.96   3
 -17   1   3 2279.55 2674.86   1
  17  -1  -3 1552.30 2231.61   3
 -17   1   2 -160.12 2097.72   1
  17  -1  -2  946.42 2102.99   3
 -17   1   1 9378.39 3489.35   1
  17  -1  -1 9508.89 2955.93   3
 -17   1   0 1568.40 2707.18   1
  17  -1   0  -55.63 2079.66   3
 -17   1  -1  935.85 2643.02   1
  17  -1   1 2049.66 2378.35   3
 -17   1  -2 3664.15 3278.78   1
  17  -1   2 4528.67 2684.83   3
 -17   1  -3  117.45 2699.32   1
  17  -1   3  755.15 2191.24   3
 -17   1  -4-1738.73 2557.69   1
  17  -1   4  978.80 2228.67   3
 -17   1  -512045.10 4062.12   1
  17  -1   512631.43 3300.36   3
 -17   1  -6  554.43 2874.44   1
  17  -1   6 1788.75 2263.47   3
 -17   1  -7 2607.79 3334.78   1
  17  -1   7 4683.24 2831.24   3
 -17   1  -833291.60 5608.41   1
  17  -1   832819.07 4665.34   3
 -17   1  -9 5117.02 3536.79   1
  17  -1   9 -242.21 2268.24   3
 -17   1 -10 2649.70 3351.86   1
  17  -1  10  957.47 2413.63   3
 -17   1 -1115462.74 4748.83   1
  17  -1  1113072.38 3666.02   3
 -17   1 -1217664.45 4822.66   1
  17  -1  1214979.80 3886.71   3
 -17   1 -13 6405.17 3752.77   1
  17  -1  13 2402.63 2713.36   3
 -17   1 -1420667.01 5268.45   1
  17  -1  1422621.89 4313.07   3
  17  -1  1416938.08 3091.16   2
 -17   1 -15 3736.18 3811.50   1
  17  -1  15 1705.09 2474.93   3
  17  -1  15 -823.62 2105.00   2
 -17   1 -16 -650.87 3438.35   1
  17  -1  16  681.46 2570.69   3
  17  -1  16  597.47 2147.04   2
 -17   1 -17 1873.19 3932.13   1
  17  -1  17 -291.09 2598.87   3
  17  -1  17 -605.64 2041.24   2
 -17   1 -18-1710.86 3285.72   1
  17  -1  18 -538.89 2333.56   3
  17  -1  18 -625.45 2101.32   2
 -17   1 -19 1542.69 3836.03   1
  17  -1  19 3207.03 3058.82   3
  17  -1  19 3101.31 2690.94   2
 -17   1 -20 2574.43 3856.72   1
  17  -1  20   42.51 2719.30   3
  17  -1  20 -531.09 2169.18   2
 -17   1 -21 8002.44 4312.19   1
  17  -1  21 3512.04 3211.43   3
  17  -1  21 3166.60 2660.66   2
 -17   1 -22  610.12 3373.36   1
  17  -1  22   -8.25 2657.61   3
  17  -1  22 -901.46 2244.78   2
 -17   1 -2311069.43 5064.47   1
  17  -1  2313165.29 4382.34   3
  17  -1  23 9962.08 3256.07   2
 -17   1 -24  754.40 3519.89   1
  17  -1  24-1204.37 2785.73   3
  17  -1  24  893.63 2591.67   2
 -17   1 -25 8781.04 4744.12   1
  17  -1  25 6944.85 4010.52   3
  17  -1  2511161.92 3516.56   2
 -17   1 -26  875.53 3880.99   1
  17  -1  26  396.11 3254.87   3
  17  -1  26 1734.70 2717.08   2
 -17   1 -2718433.22 5911.88   1
  17  -1  2724193.67 5603.37   3
  17  -1  2725752.82 4560.32   2
 -17   1 -28 7910.58 4806.28   1
  17  -1  28  247.56 3564.88   3
  17  -1  28 3591.83 3084.78   2
 -17   1 -2933727.75 7356.40   1
  17  -1  2950326.38 7356.13   3
  17  -1  2943699.95 5543.47   2
 -17   1 -30 8809.88 5023.91   1
  17  -1  30 2524.42 3795.26   3
  17  -1  30 2675.19 3240.85   2
 -17   1 -31 5667.84 4951.57   1
  17  -1  3111087.52 5149.33   3
  17  -1  3110201.30 3816.94   2
 -17   1 -32 9200.99 5559.38   1
  17  -1  3210435.77 4838.87   3
  17  -1  3210104.02 3970.95   2
 -17   1 -3317997.03 6912.57   1
  17  -1  3317103.35 5715.21   3
  17  -1  3310584.01 4175.34   2
 -17   1 -34 2519.81 4613.87   1
  17  -1  34 1389.91 4386.28   3
 -17   1 -3512719.01 6019.45   1
  17  -1  3514774.76 5738.08   3
 -17   1 -36 -548.82 4417.22   1
  17  -1  36 1606.85 4258.51   3
 -17   1 -37-2939.89 4121.91   1
  17  -1  37 -213.69 4186.09   3
 -17   1 -38 1023.47 5074.09   1
  17  -1  38 3866.52 4929.35   3
 -17   1 -39 4364.75 5043.11   2
 -17   1 -39 6216.02 5746.22   1
  17  -1  39 3628.44 4971.28   3
 -17   1 -40 3096.28 5633.81   2
 -17   1 -40  565.89 5208.05   1
  17  -1  40 3212.34 5382.44   3
 -17   1 -41 2374.60 5322.77   2
 -17   1 -41  260.08 5448.72   1
  17  -1  41-1272.08 4454.17   3
 -17   1 -42 1619.43 5398.11   1
  17  -1  42-2435.74 4473.41   3
 -17   1 -43  716.64 5239.66   1
  17  -1  43 -747.12 4884.00   3
 -17   1 -44  844.11 5397.64   1
  19  -1 -44-2388.75 4387.81   3
  19  -1 -43-1505.16 4092.38   3
  19  -1 -42-2581.14 4363.49   3
  19  -1 -41 -895.61 4152.20   3
  19  -1 -40 -608.54 4269.04   3
  19  -1 -39  488.82 4177.99   3
  19  -1 -38 5765.59 4623.84   3
  19  -1 -37  501.30 4350.08   3
  19  -1 -36-1446.69 3467.37   3
  19  -1 -35 2399.18 3797.66   3
  19  -1 -34-1983.72 3347.86   3
  19  -1 -33 4689.69 4087.60   3
  19  -1 -32 2980.47 3602.34   3
  19  -1 -31 -257.24 3093.60   3
  19  -1 -30 3339.60 3503.07   3
  19  -1 -29  824.20 3193.36   3
 -19   1  28-3482.21 2842.43   1
  19  -1 -28 1677.55 3136.92   3
 -19   1  27 2191.80 3287.71   1
  19  -1 -27    4.77 2821.43   3
 -19   1  26 5875.37 3499.51   1
  19  -1 -26 8736.71 3894.62   3
 -19   1  25 4190.75 3403.57   1
  19  -1 -25 1599.02 2956.18   3
 -19   1  24 6409.11 3537.20   1
  19  -1 -24 3895.63 3093.77   3
 -19   1  2324681.07 4552.13   1
  19  -1 -2321182.47 4557.42   3
 -19   1  22 4601.63 3267.52   1
  19  -1 -22 5129.12 3116.00   3
 -19   1  21 1095.23 2862.72   1
  19  -1 -21 -372.45 2468.03   3
 -19   1  20  176.07 3155.56   1
  19  -1 -20  986.96 2595.23   3
 -19   1  19 3658.91 3426.50   1
  19  -1 -19 4287.60 3059.75   3
 -19   1  18 1683.98 2923.43   1
  19  -1 -18 1572.55 2629.77   3
 -19   1  1797467.34 6629.76   1
  19  -1 -1794252.23 6704.05   3
 -19   1  16 5502.83 3380.27   1
  19  -1 -16 4174.23 3029.44   3
 -19   1  15 9865.37 3607.79   1
  19  -1 -15 7740.63 3169.28   3
 -19   1  14  402.29 2957.27   1
  19  -1 -14  877.30 2534.27   3
 -19   1  1311077.55 3623.31   1
  19  -1 -1310898.21 3448.58   3
 -19   1  12-1338.39 2388.27   1
  19  -1 -12 2168.73 2678.94   3
 -19   1  1178168.94 6359.43   1
  19  -1 -1184025.42 6106.58   3
 -19   1  10 6497.85 3383.37   1
  19  -1 -10 3887.36 2840.14   3
 -19   1   921791.34 4802.19   1
  19  -1  -918319.71 3813.29   3
 -19   1   8-1765.67 2388.19   1
  19  -1  -8 -135.17 2414.08   3
 -19   1   7-1399.07 2522.48   1
  19  -1  -7 1505.89 2457.41   3
 -19   1   6 2080.90 2951.61   1
  19  -1  -6 1755.11 2699.33   3
 -19   1   5  978.04 2828.91   1
  19  -1  -5 1582.85 2633.52   3
 -19   1   4  734.34 2886.03   1
  19  -1  -4 1067.61 2486.96   3
 -19   1   3 -749.34 2748.25   1
  19  -1  -3 -223.96 2364.00   3
 -19   1   212579.20 4233.27   1
  19  -1  -2 9708.54 3335.83   3
 -19   1   1-1021.38 2721.64   1
  19  -1  -1  909.79 2392.04   3
 -19   1   0  176.92 2928.34   1
  19  -1   0   28.19 2382.40   3
 -19   1  -118033.99 4789.36   1
  19  -1   121465.81 4059.95   3
 -19   1  -2 8775.93 4277.60   1
  19  -1   2 6909.93 3102.83   3
 -19   1  -311873.05 4498.08   1
  19  -1   3 6134.92 3086.88   3
 -19   1  -4 8729.74 4273.21   1
  19  -1   4 9237.15 3401.10   3
 -19   1  -5 7474.33 4206.99   1
  19  -1   5 7697.92 3260.35   3
 -19   1  -6  -85.24 3312.08   1
  19  -1   6 2160.02 2810.53   3
 -19   1  -716446.10 5013.15   1
  19  -1   719695.28 4165.20   3
 -19   1  -810940.15 4632.95   1
  19  -1   816768.24 4052.23   3
 -19   1  -914907.83 4993.41   1
  19  -1   912115.83 3787.60   3
 -19   1 -1032817.34 6124.62   1
  19  -1  1030076.10 5053.35   3
 -19   1 -1119987.34 5124.45   1
  19  -1  1113168.21 3893.50   3
 -19   1 -1220752.28 5396.03   1
  19  -1  1221097.34 4478.01   3
 -19   1 -1325238.42 5853.79   1
  19  -1  1323263.20 4631.83   3
 -19   1 -1414706.83 5022.81   1
  19  -1  14 9900.35 3661.50   3
 -19   1 -1513331.92 5073.02   1
  19  -1  1510891.98 3777.84   3
 -19   1 -1614082.86 5216.75   1
  19  -1  1611461.80 3777.18   3
 -19   1 -1724520.44 5933.60   1
  19  -1  1728974.79 5204.88   3
 -19   1 -18 8950.38 4657.41   1
  19  -1  18 1195.99 3094.57   3
 -19   1 -1916573.64 5603.98   1
  19  -1  1925936.34 5227.10   3
 -19   1 -2016543.88 5425.38   1
  19  -1  2011117.13 4074.76   3
 -19   1 -2115111.07 5458.24   1
  19  -1  2113597.61 4520.97   3
 -19   1 -2216591.79 5724.61   1
  19  -1  2212643.01 4405.08   3
 -19   1 -2322064.06 6287.30   1
  19  -1  2333820.48 5950.55   3
 -19   1 -2410548.82 5357.35   1
  19  -1  24 2820.74 3496.83   3
 -19   1 -2534485.40 7343.91   1
  19  -1  2556173.00 6833.54   3
 -19   1 -2617329.84 6030.48   1
  19  -1  2612932.64 4741.01   3
 -19   1 -2711675.21 5538.37   1
  19  -1  27 6729.36 4228.04   3
 -19   1 -2813766.44 5697.80   1
  19  -1  2812670.96 4820.31   3
 -19   1 -2913487.25 5845.19   1
  19  -1  2912248.62 5107.26   3
 -19   1 -30 6951.74 5014.88   1
  19  -1  30 1883.58 3984.61   3
 -19   1 -31 8593.33 5294.00   1
  19  -1  31 9985.18 4578.94   3
 -19   1 -32 5947.56 5014.76   1
  19  -1  32 8673.16 4757.74   3
 -19   1 -33 4892.19 5150.29   1
  19  -1  33 2970.63 3960.29   3
 -19   1 -34  107.37 5025.41   1
  19  -1  34-1251.31 3660.24   3
 -19   1 -35 5657.90 6112.37   1
  19  -1  35 1372.17 4448.58   3
 -19   1 -36-1101.93 5207.56   1
  19  -1  36 1520.37 4184.83   3
 -19   1 -37  817.68 4972.19   1
  19  -1  37-1379.68 4301.25   3
 -19   1 -38 2036.98 5534.85   1
  19  -1  38-2539.16 4106.50   3
 -19   1 -39  538.43 5337.58   1
  19  -1  39 2382.38 4603.28   3
 -19   1 -40-1387.02 5540.65   1
  19  -1  40 -453.83 4403.37   3
 -19   1 -41 1829.67 5640.26   1
  19  -1  41  952.30 4923.74   3
 -19   1 -42 -148.31 5407.08   1
  21  -1 -42 6444.29 5218.21   3
  21  -1 -41 1408.78 4379.83   3
  21  -1 -40 1965.07 4392.40   3
  21  -1 -39-4130.57 3772.57   3
  21  -1 -38-1940.22 3892.93   3
  21  -1 -37 2541.04 4174.31   3
  21  -1 -36  661.41 3924.70   3
  21  -1 -35 -801.44 3497.66   3
  21  -1 -34 2638.17 3935.13   3
  21  -1 -33 3623.82 3866.19   3
  21  -1 -32  403.32 3288.00   3
  21  -1 -31 2305.18 3469.22   3
  21  -1 -30 3010.71 3464.74   3
  21  -1 -29 2624.21 3370.14   3
  21  -1 -28  762.49 3117.01   3
  21  -1 -2720015.19 4868.89   3
 -21   1  26 6189.63 3739.53   1
  21  -1 -26 2863.26 3218.52   3
 -21   1  25 6843.20 3601.05   1
  21  -1 -25 3328.29 3387.64   3
 -21   1  24 7344.47 3658.03   1
  21  -1 -24 5791.53 3584.19   3
 -21   1  23 1251.11 3076.88   1
  21  -1 -23 1384.46 3045.80   3
 -21   1  22 1696.17 3578.47   1
  21  -1 -22  797.18 2648.73   3
 -21   1  2134382.78 5383.20   1
  21  -1 -2131869.13 5086.72   3
 -21   1  20 3061.84 3166.63   1
  21  -1 -20 2771.26 3083.34   3
 -21   1  19 7303.22 3739.03   1
  21  -1 -19 8194.74 3520.06   3
 -21   1  18 1173.85 3261.03   1
  21  -1 -18  859.12 2827.07   3
 -21   1  17 3113.17 3279.67   1
  21  -1 -17 1202.92 2745.68   3
 -21   1  16 3116.28 3149.79   1
  21  -1 -16  850.25 2736.56   3
 -21   1  1545014.25 5370.23   1
  21  -1 -1543000.54 5174.75   3
 -21   1  14  627.47 2993.68   1
  21  -1 -14-1516.19 2816.54   3
 -21   1  13 7196.58 3557.12   1
  21  -1 -1310478.06 3656.43   3
 -21   1  12 4009.27 3311.04   1
  21  -1 -12 5396.32 3104.33   3
 -21   1  11 -664.14 2754.68   1
  21  -1 -11 1585.77 2706.61   3
 -21   1  10  158.94 3098.52   1
  21  -1 -10  704.06 2673.84   3
 -21   1   9  807.93 3402.38   1
  21  -1  -9-1522.66 2391.81   3
 -21   1   8 5343.33 3540.00   1
  21  -1  -8 6498.37 3058.21   3
 -21   1   7 -594.65 2581.82   1
  21  -1  -7 1364.89 2580.64   3
 -21   1   618238.74 4583.51   1
  21  -1  -623338.15 4371.14   3
 -21   1   5 3036.80 3160.59   1
  21  -1  -5 2350.87 2707.27   3
 -21   1   4  586.65 2964.66   1
  21  -1  -4  286.86 2550.62   3
 -21   1   3 3110.02 3705.90   1
  21  -1  -3 6383.96 3281.16   3
 -21   1   2 7272.62 4176.02   1
  21  -1  -2 7708.81 3317.09   3
 -21   1   1 3199.50 3502.97   1
  21  -1  -1 6370.14 3177.47   3
 -21   1   024738.38 5516.67   1
  21  -1   021299.99 4305.91   3
 -21   1  -1 -658.35 3259.33   1
  21  -1   1 -304.10 2739.71   3
 -21   1  -2 1280.65 3365.76   1
  21  -1   2 1625.34 2896.55   3
 -21   1  -3 5240.93 4129.28   1
  21  -1   3 6196.92 3494.83   3
 -21   1  -4-2769.24 3314.17   1
  21  -1   4 -995.89 2750.15   3
 -21   1  -5  254.16 3550.10   1
  21  -1   5  398.59 3011.76   3
 -21   1  -6-1359.77 3295.69   1
  21  -1   6   -2.90 2965.96   3
 -21   1  -7-1690.36 3416.85   1
  21  -1   7 -170.46 2959.01   3
 -21   1  -8  929.58 3728.31   1
  21  -1   8 2380.58 3132.11   3
 -21   1  -913412.31 5130.46   1
  21  -1   913986.00 4208.76   3
 -21   1 -10 3371.43 4245.06   1
  21  -1  10 2568.62 3211.14   3
 -21   1 -11 4616.40 4239.95   1
  21  -1  11 6705.17 3694.69   3
 -21   1 -12 5652.98 4456.14   1
  21  -1  12 5842.88 3471.40   3
 -21   1 -1315989.29 5319.95   1
  21  -1  1320554.22 4783.26   3
 -21   1 -1414113.33 5255.30   1
  21  -1  14 4867.25 3458.79   3
 -21   1 -1538088.35 6970.07   1
  21  -1  1543573.72 6265.74   3
 -21   1 -1614072.06 5573.73   1
  21  -1  16 1368.75 3365.99   3
 -21   1 -1712769.61 5579.67   1
  21  -1  1711859.69 4297.19   3
 -21   1 -1814550.43 5552.55   1
  21  -1  18 9125.75 4242.70   3
 -21   1 -1917957.22 5944.38   1
  21  -1  1922159.59 5173.97   3
 -21   1 -20 4040.29 4747.25   1
  21  -1  20 1673.32 3374.07   3
 -21   1 -2126254.24 6746.28   1
  21  -1  2138258.70 6303.71   3
 -21   1 -2211777.18 5267.41   1
  21  -1  22 1432.65 3469.24   3
 -21   1 -23  501.04 4391.34   1
  21  -1  23 1801.24 3516.77   3
 -21   1 -24  847.07 4355.24   1
  21  -1  24 -377.45 3392.41   3
 -21   1 -25 3835.87 4798.21   1
  21  -1  25 6785.64 4329.46   3
 -21   1 -26 6099.56 5507.17   1
  21  -1  26 2808.93 3870.94   3
 -21   1 -27 2207.00 4460.25   1
  21  -1  27 3736.62 3877.13   3
 -21   1 -28 3756.28 4992.94   1
  21  -1  28 1695.01 4041.70   3
 -21   1 -29  -75.17 4281.06   1
  21  -1  29  674.89 3749.23   3
 -21   1 -30 -155.83 4361.41   1
  21  -1  30-1624.01 3647.39   3
 -21   1 -31 -765.28 4430.98   1
  21  -1  31 -198.51 4415.63   3
 -21   1 -32  256.87 5231.41   1
  21  -1  32 2276.61 4128.71   3
 -21   1 -33  619.38 5113.72   1
  21  -1  33   42.62 3873.24   3
 -21   1 -34-3872.81 4619.56   1
  21  -1  34 1907.73 4385.72   3
 -21   1 -35-4104.01 4968.82   1
  21  -1  35 1681.75 4447.47   3
 -21   1 -36 7178.40 6072.43   1
  21  -1  36 2434.50 4869.00   3
 -21   1 -37 1936.57 5559.40   1
  21  -1  37  490.71 4171.05   3
 -21   1 -38  558.72 5568.49   1
  21  -1  38 2278.50 4381.73   3
 -21   1 -39 4585.67 6315.76   1
  23  -1 -39 2680.19 4503.69   3
  23  -1 -38 4154.40 4578.32   3
  23  -1 -37 1644.41 4201.81   3
  23  -1 -36  644.85 4221.18   3
  23  -1 -35-1880.03 3511.06   3
  23  -1 -34 3958.55 4187.53   3
  23  -1 -33 1986.09 4235.48   3
  23  -1 -32 1904.04 3694.38   3
  23  -1 -3114214.03 4807.85   3
  23  -1 -30 1290.32 3576.29   3
  23  -1 -29 3019.69 3494.23   3
  23  -1 -28 5385.52 3646.55   3
  23  -1 -27 1897.19 3301.21   3
  23  -1 -26 1227.66 3142.68   3
  23  -1 -2515415.37 4587.53   3
  23  -1 -24 2984.35 3379.33   3
 -23   1  23 6018.98 3793.76   1
  23  -1 -23 4747.39 3528.07   3
 -23   1  22-2985.95 3227.29   1
  23  -1 -22  166.71 3065.56   3
 -23   1  21  285.28 3123.00   1
  23  -1 -21 1156.88 3122.23   3
 -23   1  20-1715.11 3071.06   1
  23  -1 -20-1201.32 2748.76   3
 -23   1  19 7164.25 3879.67   1
  23  -1 -19 7744.52 3726.12   3
 -23   1  18 1178.72 3408.49   1
  23  -1 -18 2078.75 3051.30   3
 -23   1  17 3390.63 3338.52   1
  23  -1 -17 1415.19 2993.17   3
 -23   1  16 4667.20 3465.92   1
  23  -1 -16 5349.87 3351.17   3
 -23   1  15 2004.63 3138.03   1
  23  -1 -15 -243.06 2626.83   3
 -23   1  14 3956.28 3421.16   1
  23  -1 -14 2565.98 2954.37   3
 -23   1  13 1860.76 2910.30   1
  23  -1 -13  875.46 2932.86   3
 -23   1  12  388.86 2680.71   1
  23  -1 -12 2263.24 2901.03   3
 -23   1  11 2198.98 3271.32   1
  23  -1 -11 1849.88 2840.71   3
 -23   1  1010819.03 4197.39   1
  23  -1 -1011911.02 3870.24   3
 -23   1   9 2457.57 3488.51   1
  23  -1  -9 4994.30 3240.39   3
 -23   1   8  381.74 3253.11   1
  23  -1  -8 -726.88 2641.79   3
 -23   1   7 4092.71 3635.68   1
  23  -1  -7 9598.42 3738.25   3
 -23   1   6 2654.35 3429.56   1
  23  -1  -6  235.55 2714.71   3
 -23   1   5 5886.19 3889.57   1
  23  -1  -5 3702.51 3298.92   3
 -23   1   4 5809.67 3864.69   1
  23  -1  -4 3515.79 3385.23   3
 -23   1   3 2200.73 3493.31   1
  23  -1  -3 -326.11 2760.49   3
 -23   1   2 1965.71 3567.91   1
  23  -1  -2  654.00 2791.64   3
 -23   1   1-2396.88 3185.91   1
  23  -1  -1  627.31 2814.05   3
 -23   1   0 -187.38 3462.51   1
  23  -1   0  582.87 2885.55   3
 -23   1  -1  -45.99 3221.19   1
  23  -1   1  140.85 2652.77   3
 -23   1  -2 1605.60 3759.74   1
  23  -1   2 2807.19 3187.33   3
 -23   1  -3 7513.95 4566.91   1
  23  -1   312695.98 3992.81   3
 -23   1  -412171.22 5032.50   1
  23  -1   4 9390.31 3981.29   3
 -23   1  -519361.40 5827.18   1
  23  -1   515802.34 4520.23   3
 -23   1  -6 4018.83 4421.71   1
  23  -1   6 1646.60 3331.75   3
 -23   1  -7 6145.71 4882.16   1
  23  -1   7 9088.88 4106.37   3
 -23   1  -815071.09 5433.11   1
  23  -1   819696.17 4848.64   3
 -23   1  -923647.80 6297.02   1
  23  -1   924761.68 5318.81   3
 -23   1 -10 9378.37 4925.22   1
  23  -1  10  993.92 3336.85   3
 -23   1 -1128782.47 6469.35   1
  23  -1  1133033.54 5841.05   3
 -23   1 -1213496.64 5331.07   1
  23  -1  12 9551.83 4343.07   3
 -23   1 -1311087.32 5367.84   1
  23  -1  1312728.06 4630.39   3
 -23   1 -14 4746.89 4741.08   1
  23  -1  14 5047.85 4066.86   3
 -23   1 -1524033.07 6542.16   1
  23  -1  1527626.49 5867.09   3
 -23   1 -16 7996.83 5118.98   1
  23  -1  16   59.05 3397.05   3
 -23   1 -1713738.77 5838.83   1
  23  -1  1723802.09 5734.73   3
 -23   1 -1812292.52 5501.16   1
  23  -1  18 5392.43 4315.13   3
 -23   1 -19 5007.30 4800.11   1
  23  -1  19 3579.66 3738.00   3
 -23   1 -20 3196.34 4512.48   1
  23  -1  20 -735.70 3280.31   3
 -23   1 -21 7207.48 5349.15   1
  23  -1  21 6324.70 4362.68   3
 -23   1 -22 -158.69 4640.13   1
  23  -1  22  102.14 3471.17   3
 -23   1 -23  847.51 4932.69   1
  23  -1  2310562.14 4261.03   3
 -23   1 -24 7930.26 5647.54   1
  23  -1  24  -77.29 3732.24   3
 -23   1 -25  669.36 4880.61   1
  23  -1  25-1481.43 3470.53   3
 -23   1 -26 2419.91 5160.70   1
  23  -1  26 3586.74 4096.16   3
 -23   1 -27 4427.71 5722.78   1
  23  -1  27 2420.45 4216.07   3
 -23   1 -28  392.61 5376.45   1
  23  -1  28 -570.36 3962.71   3
 -23   1 -29 3287.47 5155.96   1
  23  -1  29 4146.83 4548.09   3
 -23   1 -30 2635.92 5823.76   1
  23  -1  30  362.97 4019.59   3
 -23   1 -31 1261.13 5733.96   1
  23  -1  31 3856.29 4396.50   3
 -23   1 -32 2262.34 5311.66   1
  23  -1  32 6234.89 4654.76   3
 -23   1 -33 2533.48 5944.21   1
  23  -1  33 -714.81 3797.27   3
 -23   1 -34-1030.18 4888.63   1
  23  -1  34 -526.79 3795.00   3
 -23   1 -35 1938.39 5798.24   1
  23  -1  35 5246.22 4745.13   3
 -23   1 -36 5970.21 6354.11   1
  25  -1 -35 5056.63 4604.40   3
  25  -1 -34 -567.87 3903.68   3
  25  -1 -33 -206.95 4146.84   3
  25  -1 -32  533.66 3902.22   3
  25  -1 -31 4078.22 4757.67   3
  25  -1 -30  884.28 4044.34   3
  25  -1 -29 5494.28 3989.94   3
  25  -1 -28   46.52 3261.90   3
  25  -1 -27 4573.81 3827.24   3
  25  -1 -26 1981.98 3281.69   3
  25  -1 -25-1419.78 2825.66   3
  25  -1 -24 1374.92 3331.44   3
  25  -1 -23 -234.38 3045.59   3
  25  -1 -22 2625.83 3280.62   3
 -25   1  21 2700.54 3604.75   1
  25  -1 -21 1406.49 3099.05   3
 -25   1  20 4868.37 4095.42   1
  25  -1 -20 3014.76 3304.81   3
 -25   1  19-1889.70 3222.06   1
  25  -1 -19 2904.57 3107.85   3
 -25   1  18  -90.75 3468.73   1
  25  -1 -18 1782.41 3205.50   3
 -25   1  17 -653.27 3416.98   1
  25  -1 -17  -73.14 2724.20   3
 -25   1  16 4379.33 4028.21   1
  25  -1 -16 4455.39 3396.77   3
 -25   1  15 6148.67 3997.78   1
  25  -1 -15 3755.50 3296.24   3
 -25   1  1411248.85 4748.00   1
  25  -1 -1412988.16 4111.54   3
 -25   1  13 2205.15 3514.36   1
  25  -1 -13 1252.93 2868.56   3
 -25   1  12 1640.91 3689.91   1
  25  -1 -12 -155.91 2675.76   3
 -25   1  11  595.85 3263.16   1
  25  -1 -11 1365.37 2997.22   3
 -25   1  10 3407.01 3941.02   1
  25  -1 -10 3607.71 3256.48   3
 -25   1   9 6034.54 4331.06   1
  25  -1  -9 5480.23 3449.71   3
 -25   1   8 2632.42 3927.53   1
  25  -1  -8 4556.40 3463.12   3
 -25   1   7  719.93 3891.72   1
  25  -1  -7 1075.15 2994.96   3
 -25   1   6  -41.57 3418.36   1
  25  -1  -6 3189.83 3428.32   3
 -25   1   5 1621.77 3651.85   1
  25  -1  -5 5452.81 3584.36   3
 -25   1   4  691.24 3365.71   1
  25  -1  -4 -362.24 3008.19   3
 -25   1   3  624.87 3364.99   1
  25  -1  -3 -714.67 3081.92   3
 -25   1   2-2235.04 3082.48   1
  25  -1  -2  752.10 3307.89   3
 -25   1   1 3762.98 4169.52   1
  25  -1  -1 7498.18 3915.42   3
 -25   1   0 1605.32 3808.19   1
  25  -1   0 2064.29 3295.03   3
 -25   1  -116530.43 5600.86   1
  25  -1   121804.76 5066.95   3
 -25   1  -2 2263.08 3901.38   1
  25  -1   2 1911.31 3730.76   3
 -25   1  -3 7356.12 4778.81   1
  25  -1   3 6883.50 4071.85   3
 -25   1  -410780.42 5278.64   1
  25  -1   4 9286.61 4356.53   3
 -25   1  -517387.64 6043.59   1
  25  -1   518360.78 5011.42   3
 -25   1  -6 3872.15 4646.19   1
  25  -1   6 1603.97 3538.30   3
 -25   1  -725308.67 6642.01   1
  25  -1   730268.75 5783.91   3
 -25   1  -8 9537.46 5782.00   1
  25  -1   8 8550.90 4423.07   3
 -25   1  -915045.65 6177.86   1
  25  -1   914629.89 4919.38   3
 -25   1 -1013279.60 5772.14   1
  25  -1  10 9228.48 4643.57   3
 -25   1 -1114669.22 6601.53   1
  25  -1  1110116.50 4736.15   3
 -25   1 -12 3130.38 4432.77   1
  25  -1  12 2357.49 3859.15   3
 -25   1 -1310664.01 5628.92   1
  25  -1  1315724.99 5085.59   3
 -25   1 -14 3930.00 4734.04   1
  25  -1  14  328.99 3790.56   3
 -25   1 -15-1673.53 4478.64   1
  25  -1  15 2660.84 4227.31   3
 -25   1 -16  308.95 4523.63   1
  25  -1  16-4175.78 3393.54   3
 -25   1 -17 4435.83 5146.93   1
  25  -1  17-1992.14 3753.15   3
 -25   1 -18 -724.08 4496.11   1
  25  -1  18 1054.29 4023.62   3
 -25   1 -19 1343.21 5065.50   1
  25  -1  19 1207.42 3977.55   3
 -25   1 -20 4646.04 5153.23   1
  25  -1  20 8445.80 4804.72   3
 -25   1 -21 4829.60 5403.24   1
  25  -1  21  683.65 4168.27   3
 -25   1 -22  829.27 5221.16   1
  25  -1  22 3739.50 4273.09   3
 -25   1 -23 6197.77 6135.41   1
  25  -1  23 3922.06 4246.37   3
 -25   1 -24 4406.45 5704.02   1
  25  -1  24 5211.32 5005.40   3
 -25   1 -25 5947.57 6134.67   1
  25  -1  25 4286.87 4471.19   3
 -25   1 -26 1772.57 5590.85   1
  25  -1  26 2837.15 4301.81   3
 -25   1 -27 1059.16 5977.38   1
  25  -1  27 2036.12 4548.54   3
 -25   1 -28 3721.12 6277.86   1
  25  -1  28 3000.54 4544.71   3
 -25   1 -29 4701.18 6360.64   1
  25  -1  29 1566.13 4352.59   3
 -25   1 -30 -229.20 6417.73   1
  25  -1  30  366.28 4457.41   3
 -25   1 -31 1599.82 5731.90   1
  25  -1  31 1957.64 4488.00   3
 -25   1 -32 4823.53 6896.38   1
  27  -1 -31 1357.31 4366.04   3
  27  -1 -30 3205.82 4428.46   3
  27  -1 -29  257.35 3788.80   3
  27  -1 -28-1360.75 3535.70   3
  27  -1 -27 -804.24 3571.94   3
  27  -1 -26  460.13 3782.40   3
  27  -1 -25-1302.57 3145.07   3
  27  -1 -24 1535.74 3446.74   3
  27  -1 -23-1108.57 3413.93   3
  27  -1 -22-2077.15 3073.29   3
  27  -1 -21 -934.26 2862.31   3
  27  -1 -20  -75.64 3180.77   3
  27  -1 -19 2308.72 3336.38   3
 -27   1  18 2619.25 4204.63   1
  27  -1 -18 1059.42 3174.47   3
 -27   1  17 1075.91 4114.26   1
  27  -1 -17 1786.19 3240.06   3
 -27   1  16 2691.59 4060.00   1
  27  -1 -16 2379.05 3129.48   3
 -27   1  15 3507.03 4340.32   1
  27  -1 -15 -372.32 2656.19   3
 -27   1  14 1293.60 4297.56   1
  27  -1 -14 -198.25 2986.27   3
 -27   1  13 2561.97 4049.68   1
  27  -1 -13 4197.48 3523.24   3
 -27   1  12 1310.70 3699.89   1
  27  -1 -12-1568.04 2960.33   3
 -27   1  11 1628.71 3654.10   1
  27  -1 -11 2293.52 3249.15   3
 -27   1  10 4143.15 4299.29   1
  27  -1 -10 2899.43 3362.84   3
 -27   1   9 9651.79 4891.56   1
  27  -1  -911441.26 4079.34   3
 -27   1   8 5406.45 4605.97   1
  27  -1  -8 3216.34 3369.08   3
 -27   1   7 1248.62 4112.13   1
  27  -1  -7 -111.65 3028.61   3
 -27   1   6  -26.16 4498.23   1
  27  -1  -6 1230.19 3205.65   3
 -27   1   5 4682.09 4470.81   1
  27  -1  -512100.31 4431.51   3
 -27   1   4 1504.47 3983.31   1
  27  -1  -4  849.90 3468.08   3
 -27   1   311236.58 4855.12   1
  27  -1  -318163.15 4963.17   3
 -27   1   2 6678.15 4541.53   1
  27  -1  -2 2658.23 3752.72   3
 -27   1   1 4580.04 4620.76   1
  27  -1  -1 9496.27 4286.13   3
 -27   1   0 3743.88 4233.23   1
  27  -1   0 4160.09 3713.08   3
 -27   1  -1 6233.45 4674.60   1
  27  -1   117494.92 5120.99   3
 -27   1  -2 1239.51 4177.25   1
  27  -1   2 1092.30 3421.19   3
 -27   1  -315026.99 5647.53   1
  27  -1   316740.85 5165.66   3
 -27   1  -4 6351.24 4907.78   1
  27  -1   4  612.06 3735.19   3
 -27   1  -5 4680.76 4822.96   1
  27  -1   5 9635.50 4586.96   3
 -27   1  -6 4968.21 4704.27   1
  27  -1   6 1118.47 3801.43   3
 -27   1  -7 2766.71 4688.10   1
  27  -1   7 3277.63 4292.00   3
 -27   1  -8 2348.65 4679.91   1
  27  -1   8 4157.10 4303.43   3
 -27   1  -9  739.54 4635.62   1
  27  -1   9 3909.56 4564.42   3
 -27   1 -10 3641.41 5164.75   1
  27  -1  10 1009.78 3785.28   3
 -27   1 -11 4633.45 5451.22   1
  27  -1  11 2319.46 4163.20   3
 -27   1 -12 5546.87 5152.57   1
  27  -1  12 1673.03 4076.16   3
 -27   1 -13 2005.51 5151.61   1
  27  -1  13  965.25 3945.68   3
 -27   1 -14 1405.75 5124.73   1
  27  -1  14  226.11 3780.23   3
 -27   1 -15 2158.97 5454.84   1
  27  -1  15 1778.67 4208.26   3
 -27   1 -16-1782.00 4889.21   1
  27  -1  16 2643.62 4510.70   3
 -27   1 -17 1864.09 5883.24   1
  27  -1  17 1389.34 4307.95   3
 -27   1 -18 2661.54 5549.55   1
  27  -1  18 6674.13 5212.67   3
 -27   1 -19 3937.88 6021.88   1
  27  -1  19 1860.20 4904.56   3
 -27   1 -20 -914.32 6027.07   1
  27  -1  20 1873.99 4929.63   3
 -27   1 -21 -857.35 5870.99   1
  27  -1  21 2872.25 5113.73   3
 -27   1 -22 6051.48 6362.05   1
  27  -1  2212041.73 5739.58   3
 -27   1 -23 2101.82 6253.43   1
  27  -1  23   40.74 4195.26   3
 -27   1 -24 -490.70 5494.38   1
  27  -1  24   -8.42 4170.22   3
 -27   1 -25 1370.37 5906.00   1
  27  -1  25  162.46 4333.33   3
 -27   1 -26-2985.56 5420.51   1
  27  -1  26  800.11 4119.44   3
 -27   1 -27-1066.61 6364.29   1
  27  -1  27-2962.87 4023.63   3
  29  -1 -25 2246.78 3829.01   3
  29  -1 -24 -165.70 3598.49   3
  29  -1 -23 2037.52 3862.13   3
  29  -1 -22 1036.05 3573.75   3
  29  -1 -21 1002.77 3884.29   3
  29  -1 -20  -94.39 3616.89   3
  29  -1 -19 -398.40 3468.18   3
  29  -1 -18 -774.32 3258.85   3
  29  -1 -17 4595.95 3759.65   3
 -29   1  16 2313.88 4932.59   1
  29  -1 -16 1684.59 3185.43   3
 -29   1  15 -350.53 4133.89   1
  29  -1 -15 -152.38 3292.16   3
 -29   1  14 2421.05 4661.78   1
  29  -1 -14 1964.51 3671.19   3
 -29   1  13 4698.89 4993.73   1
  29  -1 -13 5250.87 3788.68   3
 -29   1  12 1912.47 4567.26   1
  29  -1 -12-1706.77 3027.70   3
 -29   1  11  219.80 3844.74   1
  29  -1 -11 -871.26 3181.10   3
 -29   1  10 -221.12 4121.62   1
  29  -1 -10 1216.07 3330.92   3
 -29   1   9 2093.64 4675.37   1
  29  -1  -9 6233.19 4097.65   3
 -29   1   8 1344.39 4323.46   1
  29  -1  -8-1325.92 2992.64   3
 -29   1   7 8830.42 5092.50   1
  29  -1  -711319.58 4602.60   3
 -29   1   6 3016.10 4499.16   1
  29  -1  -6 -208.63 3217.42   3
 -29   1   5 1377.90 4680.76   1
  29  -1  -5 4731.96 4081.98   3
 -29   1   4-1188.89 3924.66   1
  29  -1  -4 1874.65 3534.22   3
 -29   1   3 6804.26 5023.23   1
  29  -1  -310131.11 4564.06   3
 -29   1   2  973.02 4077.14   1
  29  -1  -2 1370.72 3480.32   3
 -29   1   1 6522.66 4795.12   1
  29  -1  -1 8768.85 4485.69   3
 -29   1   0 4175.61 4544.22   1
  29  -1   0 1177.56 3698.66   3
 -29   1  -1 2335.92 4535.44   1
  29  -1   1 3167.51 4051.83   3
 -29   1  -2 2021.09 4263.54   1
  29  -1   2-1288.17 3304.50   3
 -29   1  -3 1847.63 4620.99   1
  29  -1   3 4668.28 4229.96   3
 -29   1  -4 -295.97 4668.22   1
  29  -1   4-1128.26 3501.37   3
 -29   1  -5    1.92 4492.45   1
  29  -1   5  -98.30 3599.41   3
 -29   1  -6-2003.52 4276.86   1
  29  -1   6  506.19 3757.18   3
 -29   1  -7  438.98 4510.09   1
  29  -1   7 -504.86 3876.95   3
 -29   1  -8  146.67 5091.46   1
  29  -1   8-2023.45 3570.40   3
 -29   1  -9-3944.69 4153.80   1
  29  -1   9  331.62 4094.56   3
 -29   1 -10 -122.80 5361.52   1
  29  -1  10  666.63 4394.24   3
 -29   1 -11 2662.59 5272.46   1
  29  -1  11 3844.79 4891.75   3
 -29   1 -12 3654.78 6112.59   1
  29  -1  12 -400.08 4258.77   3
 -29   1 -13 2494.24 5747.02   1
  29  -1  13 2354.53 4870.72   3
 -29   1 -14 2045.09 6056.98   1
  29  -1  14 4197.67 4951.45   3
 -29   1 -15 5122.51 6307.91   1
  29  -1  15  530.15 4557.36   3
 -29   1 -16 1492.44 5810.32   1
  29  -1  16 -311.09 4284.78   3
 -29   1 -17 5047.47 6469.50   1
  29  -1  17  514.06 4325.27   3
 -29   1 -18 2436.96 5828.73   1
  29  -1  18 4462.93 4847.04   3
 -29   1 -19 -997.30 6002.26   1
  29  -1  19 6556.48 5264.50   3
 -29   1 -20-1502.54 6096.69   1
  29  -1  20 1449.26 4741.78   3
 -29   1 -21 1464.39 6723.71   1
  29  -1  21 6314.74 5355.29   3
  31  -1 -17 6254.73 4082.83   3
  31  -1 -16 2670.42 3882.70   3
  31  -1 -15 1943.30 3425.07   3
  31  -1 -14  939.56 3685.50   3
  31  -1 -13 3042.95 4226.66   3
 -31   1  12-2777.52 4827.18   1
  31  -1 -12  -27.91 3534.81   3
 -31   1  11 2894.63 5280.49   1
  31  -1 -11 7882.80 4300.04   3
 -31   1  10  610.71 4630.51   1
  31  -1 -10-1490.58 3311.45   3
 -31   1   9 5642.17 5219.10   1
  31  -1  -9 5205.22 3976.65   3
 -31   1   8 3490.98 4610.90   1
  31  -1  -8 2877.50 4044.95   3
 -31   1   7 1003.06 4902.86   1
  31  -1  -7 3841.74 4048.80   3
 -31   1   6  945.42 4655.64   1
  31  -1  -6  -91.66 3748.10   3
 -31   1   5 2313.19 4759.09   1
  31  -1  -5 2194.03 4080.51   3
 -31   1   4-1715.92 4896.79   1
  31  -1  -4  632.51 3895.27   3
 -31   1   3 1523.90 5267.42   1
  31  -1  -3 1156.68 3986.07   3
 -31   1   2-4091.80 3866.04   1
  31  -1  -2 2099.10 3888.92   3
 -31   1   1-2203.19 4120.16   1
  31  -1  -1 1995.86 4152.41   3
 -31   1   0 1862.02 5876.89   1
  31  -1   0 -344.91 3600.41   3
 -31   1  -1 1586.12 4344.35   1
  31  -1   1 2073.34 4003.47   3
 -31   1  -2 3644.72 4816.78   1
  31  -1   2 2119.12 4227.85   3
 -31   1  -3 -586.24 5279.97   1
  31  -1   3-1690.30 3606.42   3
 -31   1  -4  617.46 4917.01   1
  31  -1   4 3699.17 4206.82   3
 -31   1  -5 -113.19 4821.82   1
  31  -1   5 1890.43 3886.40   3
 -31   1  -6-2502.72 4623.45   1
  31  -1   6 3824.01 4573.97   3
 -31   1  -7-1957.78 4990.10   1
  31  -1   7-1859.43 3636.39   3
 -31   1  -8 2345.79 5533.37   1
  31  -1   8 1010.74 3974.85   3
 -31   1  -9  735.28 5161.88   1
  31  -1   9 3029.66 4724.72   3
 -31   1 -10 3993.03 5608.46   1
  31  -1  10 2134.94 4315.56   3
 -31   1 -11 1465.82 5537.12   1
  31  -1  11 1497.89 4672.66   3
 -31   1 -12 3315.59 6392.90   1
  31  -1  12  551.43 4419.53   3
 -31   1 -13 4425.13 6488.23   1
 -32  -2  -2   56.21 6406.19   1
 -32  -2  -1 -401.94 5983.52   1
 -32  -2   0-1079.69 5355.74   1
  32   2  -1 2520.50 4140.82   3
 -32  -2   1 7586.11 6207.79   1
  32   2  -2 -640.52 3866.35   3
 -32  -2   2 3058.76 6329.62   1
  32   2  -3-2234.67 3681.09   3
 -32  -2   3  244.12 6133.27   1
  32   2  -4  228.32 4095.61   3
 -32  -2   4 3499.34 6865.54   1
 -32  -2   5-3569.93 4823.41   1
 -32  -2   6-2418.02 4786.23   1
  30   2  16   58.42 4272.97   3
 -30  -2 -16 -807.81 5264.40   1
  30   2  15 1023.61 4054.53   3
 -30  -2 -15-1977.80 5236.07   1
  30   2  14 2878.23 4168.10   3
 -30  -2 -14-1612.57 4988.32   1
  30   2  13 4680.74 4369.75   3
 -30  -2 -13  445.53 5057.46   1
  30   2  12 1140.18 3865.66   3
 -30  -2 -12 3216.84 5456.43   1
  30   2  11 1586.75 4118.07   3
 -30  -2 -11 2707.70 5113.53   1
  30   2  10 1023.94 3976.48   3
 -30  -2 -10 3267.87 5504.11   1
  30   2   9 6318.68 4682.69   3
 -30  -2  -9 4575.61 5169.17   1
  30   2   8  681.47 3667.57   3
 -30  -2  -8 2345.76 5156.68   1
  30   2   7 2982.77 4212.08   3
 -30  -2  -7 2325.60 5128.01   1
  30   2   6 1717.05 3752.03   3
 -30  -2  -6-2792.57 4468.11   1
  30   2   5 1977.47 3938.86   3
 -30  -2  -5  551.10 5214.57   1
  30   2   4  -16.06 3563.18   3
 -30  -2  -4-1889.15 4861.13   1
  30   2   3 7881.75 4489.54   3
 -30  -2  -3 2539.05 5071.92   1
  30   2   2 1198.72 3549.50   3
 -30  -2  -2  -27.75 4996.98   1
  30   2   1  295.21 3606.32   3
 -30  -2  -1-2764.09 5113.50   1
  30   2   0 2830.22 3984.84   3
 -30  -2   0 -691.72 5147.08   1
  30   2  -1 2460.71 3789.68   3
 -30  -2   1 -453.16 5257.62   1
  30   2  -2 8374.64 4653.75   3
 -30  -2   2-2660.00 5224.56   1
  30   2  -3 4363.98 3946.99   3
 -30  -2   3 3838.84 5447.18   1
  30   2  -4 1423.95 3523.29   3
 -30  -2   4 2229.20 5007.26   1
  30   2  -5 3063.02 4094.85   3
 -30  -2   5-1303.02 4742.58   1
  30   2  -6 5661.74 4162.62   3
 -30  -2   6 -198.30 4652.54   1
  30   2  -7 -847.16 3549.59   3
 -30  -2   7 2226.05 5059.90   1
  30   2  -8 5350.95 3968.36   3
 -30  -2   8 2802.59 5033.17   1
  30   2  -9 5096.89 4147.59   3
 -30  -2   9 3858.60 5020.71   1
  30   2 -10 5436.78 4063.64   3
 -30  -2  10 5457.96 5426.43   1
  30   2 -11 5034.74 4250.94   3
 -30  -2  11 2435.31 5263.33   1
  30   2 -12 3757.48 3962.25   3
 -30  -2  12 2534.85 5194.58   1
  30   2 -13 1344.35 3460.30   3
 -30  -2  13  875.80 5359.83   1
  30   2 -14 1366.76 3821.19   3
 -30  -2  14-2285.25 5260.06   1
  30   2 -15 2042.49 3682.70   3
 -30  -2  15-2283.12 5120.18   1
 -30  -2  16-1633.21 5700.20   1
 -30  -2  17 1639.92 5337.72   1
 -30  -2  18-1200.95 5380.42   1
 -30  -2  19 -840.19 5134.66   1
 -30  -2  20-1218.78 4867.94   1
 -30  -2  21-3727.48 5069.55   1
 -28  -2 -24 4007.15 5522.61   1
  28   2  23 7454.75 5366.02   3
 -28  -2 -23 2921.95 5046.87   1
  28   2  22 1865.65 4215.84   3
 -28  -2 -22 2314.28 5142.51   1
  28   2  21  982.22 3816.02   3
 -28  -2 -21 4760.84 5402.32   1
  28   2  20 2132.57 4438.82   3
 -28  -2 -20 5024.71 5067.99   1
  28   2  19 9532.92 4996.32   3
 -28  -2 -19 7613.76 5648.47   1
  28   2  18 1384.74 4051.54   3
 -28  -2 -18 1945.43 4977.14   1
  28   2  17 7279.58 4652.27   3
 -28  -2 -17 1071.29 5376.57   1
  28   2  16 -191.39 3782.96   3
 -28  -2 -16-1135.88 4453.76   1
  28   2  15 1450.53 3922.40   3
 -28  -2 -15 4285.93 5128.28   1
  28   2  14  791.97 3619.65   3
 -28  -2 -14  610.22 4934.45   1
  28   2  13 4701.15 4303.14   3
 -28  -2 -13 2181.62 5157.26   1
  28   2  12 2291.86 3810.67   3
 -28  -2 -12  264.03 4619.00   1
  28   2  11 2924.12 3840.04   3
 -28  -2 -11 1024.78 4743.31   1
  28   2  10  544.28 3535.12   3
 -28  -2 -10-2288.52 4586.40   1
  28   2   9 -669.71 3148.58   3
 -28  -2  -9-2822.59 4258.08   1
  28   2   8  577.01 3436.04   3
 -28  -2  -8 1347.07 4597.82   1
  28   2   7 -293.13 3134.01   3
 -28  -2  -7  343.51 4607.73   1
  28   2   6 2045.36 3574.58   3
 -28  -2  -6 1692.16 4788.73   1
  28   2   5  -35.59 3269.83   3
 -28  -2  -5  391.80 4689.09   1
  28   2   4 2643.50 3705.00   3
 -28  -2  -4 1219.47 4642.78   1
  28   2   3 -432.20 3359.43   3
 -28  -2  -3-1234.26 4282.23   1
  28   2   2 4123.56 3948.06   3
 -28  -2  -2 5386.82 4876.62   1
  28   2   1 6119.22 4121.96   3
 -28  -2  -1 -579.70 4234.97   1
  28   2   012155.81 4660.13   3
 -28  -2   0 3428.50 5333.05   1
  28   2  -1 2882.50 3414.06   3
 -28  -2   1 1881.04 4746.42   1
  28   2  -2 4501.46 3900.91   3
 -28  -2   2 7810.54 5169.09   1
  28   2  -3-1829.14 3225.69   3
 -28  -2   3 1404.76 4321.63   1
  28   2  -4 3958.01 3995.17   3
 -28  -2   410119.17 5557.11   1
  28   2  -5 4575.70 3978.64   3
 -28  -2   5  890.96 4756.44   1
  28   2  -6 3125.90 3483.14   3
 -28  -2   6  476.00 4233.16   1
  28   2  -7 4321.03 3518.66   3
 -28  -2   7 2891.05 4691.25   1
  28   2  -8  324.69 3141.74   3
 -28  -2   8-1407.23 4380.60   1
  28   2  -9 5350.04 3663.47   3
 -28  -2   9 3199.43 4385.35   1
  28   2 -10  705.32 3144.46   3
 -28  -2  10 -977.59 4436.86   1
  28   2 -11 1848.08 3364.78   3
 -28  -2  11 1205.85 4297.82   1
  28   2 -12-1142.60 2898.97   3
 -28  -2  12 1544.63 4889.09   1
  28   2 -13 -196.85 3024.64   3
 -28  -2  13 1322.29 4702.12   1
  28   2 -14  786.56 3269.36   3
 -28  -2  14 1624.47 4619.87   1
  28   2 -15 2613.82 3396.22   3
 -28  -2  15 8664.29 5344.27   1
  28   2 -16  432.72 3248.51   3
 -28  -2  16-1797.04 4343.81   1
  28   2 -17 3117.55 3618.29   3
 -28  -2  17 -401.63 4454.21   1
  28   2 -18 1593.70 3491.03   3
 -28  -2  18   -5.77 3979.97   1
 -28  -2  19 -959.80 4171.11   1
 -28  -2  20 2360.89 4819.19   1
 -28  -2  21 1505.64 4712.45   1
 -28  -2  22 1480.08 4963.95   1
 -28  -2  23 3560.35 5366.10   1
 -28  -2  24 -556.47 4833.66   1
 -28  -2  25  281.01 5222.86   1
 -28  -2  26 1757.16 5535.06   1
 -28  -2  27-2576.29 4993.68   1
 -28  -2  28 -119.33 4817.15   1
 -26  -2 -29 4458.31 5765.58   1
  26   2  28 -450.65 4124.73   3
 -26  -2 -28 2353.98 5493.16   1
  26   2  27 6131.35 4917.74   3
 -26  -2 -27 1880.21 5253.19   1
  26   2  26  685.68 4372.39   3
 -26  -2 -26 4642.03 5412.81   1
  26   2  25 1549.15 4400.25   3
 -26  -2 -25-1580.22 4497.30   1
  26   2  24 3194.74 4329.74   3
 -26  -2 -24 1497.64 4850.79   1
  26   2  23 9341.06 5278.89   3
 -26  -2 -23 7476.80 5692.78   1
  26   2  22 7260.65 4616.92   3
 -26  -2 -22 9685.82 6096.79   1
  26   2  21 9550.98 4996.21   3
 -26  -2 -21 9526.27 5999.77   1
  26   2  20 1400.88 3961.81   3
 -26  -2 -20 -377.50 4379.00   1
  26   2  19-1656.82 3644.46   3
 -26  -2 -19 1841.79 4477.17   1
  26   2  18 1822.77 3808.36   3
 -26  -2 -18  450.59 4234.91   1
  26   2  17 4957.08 3963.45   3
 -26  -2 -17 3768.90 4748.47   1
  26   2  16  426.11 3598.44   3
 -26  -2 -16  -86.62 3867.98   1
  26   2  15 1631.37 3652.21   3
 -26  -2 -15 -739.32 4049.73   1
  26   2  14 2987.11 3542.59   3
 -26  -2 -14 5133.15 4735.25   1
  26   2  13  311.50 3333.36   3
 -26  -2 -13  143.49 3913.72   1
  26   2  12 1191.80 3689.56   3
 -26  -2 -12 7511.16 4532.71   1
  26   2  11 1175.83 3527.49   3
 -26  -2 -1119850.34 6864.17   1
  26   2  10 4490.16 4340.76   3
 -26  -2 -10 6280.13 4541.69   1
  26   2   9  138.23 3573.16   3
 -26  -2  -9 5802.52 4717.42   1
  26   2   8 4801.79 3878.85   3
 -26  -2  -8 5359.34 4739.74   1
  26   2   7 4010.94 3722.05   3
 -26  -2  -7 2242.27 4559.23   1
  26   2   6 5853.37 4310.52   3
 -26  -2  -6 2545.02 4240.65   1
  26   2   5 8567.14 4324.68   3
 -26  -2  -5 5312.63 4153.07   1
  26   2   4 8925.15 4345.01   3
 -26  -2  -4 4273.33 4467.42   1
  26   2   3 8586.17 4264.63   3
 -26  -2  -3 4799.90 4434.95   1
  26   2   210660.05 4432.58   3
 -26  -2  -2 4767.55 4439.85   1
  26   2   1  742.13 3492.69   3
 -26  -2  -1  191.94 4543.07   1
  26   2   0  493.44 3359.25   3
 -26  -2   0  520.98 4298.11   1
  26   2  -112651.13 4376.24   3
 -26  -2   1 6511.62 4979.76   1
  26   2  -210283.30 4331.82   3
 -26  -2   2 6862.72 4829.15   1
  26   2  -3 6257.83 3921.63   3
 -26  -2   3 5740.01 4536.31   1
  26   2  -4 4110.19 3661.71   3
 -26  -2   4 6929.23 5167.16   1
 -26  -2   5 8817.92 5128.90   1
  26   2  -6 1553.37 3206.22   3
 -26  -2   6 2328.70 4134.92   1
  26   2  -7 -321.49 3077.31   3
 -26  -2   7  737.40 4038.71   1
  26   2  -8 1723.08 3162.48   3
 -26  -2   8  -88.91 3895.21   1
  26   2  -9 -251.71 2995.70   3
 -26  -2   9-1160.20 3750.08   1
  26   2 -10  908.78 3129.53   3
 -26  -2  10 1657.43 4242.23   1
  26   2 -11 7731.76 3778.91   3
 -26  -2  11 5749.80 4459.18   1
  26   2 -12-2848.76 2627.46   3
 -26  -2  12-1702.26 4023.24   1
  26   2 -1314453.15 4107.63   3
 -26  -2  13 9651.06 4990.24   1
  26   2 -14 1361.80 3017.23   3
 -26  -2  14 1793.52 4226.20   1
  26   2 -15 3099.53 3201.63   3
 -26  -2  15 3993.61 4499.96   1
  26   2 -16 2600.00 3161.45   3
 -26  -2  16 1077.27 4148.72   1
  26   2 -17 8106.99 3541.33   3
 -26  -2  17 1655.91 4153.54   1
  26   2 -18 -144.88 3114.85   3
 -26  -2  18 2366.22 4103.37   1
  26   2 -1910816.72 3946.05   3
 -26  -2  19 9647.45 5132.84   1
  26   2 -20 3464.27 3389.48   3
 -26  -2  20 5349.10 4483.15   1
  26   2 -21 3868.47 3308.35   3
 -26  -2  21 2292.65 4600.98   1
  26   2 -22 2117.70 3457.03   3
 -26  -2  22  384.39 4581.31   1
 -26  -2  23-1196.39 4386.28   1
 -26  -2  24-2074.81 4082.83   1
 -26  -2  25 -319.34 4368.50   1
 -26  -2  26 2162.29 4611.76   1
 -26  -2  27  -64.07 4648.51   1
 -26  -2  28 2173.23 4878.71   1
 -26  -2  29  857.15 4915.36   1
 -26  -2  30 1393.89 5073.14   1
 -26  -2  31  507.25 4892.40   1
 -26  -2  32-3115.47 5180.88   1
 -26  -2  33 2360.24 5498.51   1
  24   2  33 5088.36 5136.13   3
 -24  -2 -33 5414.84 5327.58   1
  24   2  32 1058.47 4829.44   3
 -24  -2 -32 5982.49 5585.06   1
  24   2  3111509.83 5634.30   3
 -24  -2 -31 6971.32 5425.54   1
  24   2  30 5728.68 4887.82   3
 -24  -2 -30   14.53 4395.96   1
  24   2  29 1893.94 4593.65   3
 -24  -2 -29 5151.65 5469.49   1
  24   2  28 2451.95 4636.51   3
 -24  -2 -28 1492.62 5117.77   1
  24   2  27 7114.05 4815.58   3
 -24  -2 -2711515.16 5981.69   1
  24   2  26 3628.04 4415.08   3
 -24  -2 -26 3882.87 4796.86   1
  24   2  25 6831.54 4551.54   3
 -24  -2 -25 6427.14 5288.11   1
  24   2  24 2219.40 4136.48   3
 -24  -2 -24-1537.47 4244.51   1
  24   2  23 4455.41 4169.02   3
 -24  -2 -23  788.68 4393.83   1
  24   2  22 2143.77 4002.64   3
 -24  -2 -22  813.49 4112.44   1
  24   2  21  162.17 3878.08   3
 -24  -2 -21 1199.42 3965.47   1
  24   2  20  933.11 3594.10   3
 -24  -2 -20 2863.96 4137.18   1
  24   2  19  410.51 3624.08   3
 -24  -2 -19-1118.13 3490.75   1
  24   2  18 4306.29 3945.90   3
 -24  -2 -18 -244.87 3693.79   1
  24   2  17 1089.83 3621.47   3
 -24  -2 -17 -938.21 3815.26   1
  24   2  16 -816.04 3254.24   3
 -24  -2 -16 2217.96 3881.42   1
  24   2  15 5631.10 3931.57   3
 -24  -2 -15 6173.43 4586.03   1
  24   2  14 9027.57 4311.61   3
 -24  -2 -14 8243.26 4646.76   1
  24   2  1310003.48 4333.00   3
 -24  -2 -13 8761.10 5197.86   1
  24   2  1210750.56 4402.41   3
 -24  -2 -12 7088.66 4918.50   1
  24   2  11  187.50 3285.46   3
 -24  -2 -11  -33.67 3852.27   1
  24   2  10 3433.37 3754.54   3
 -24  -2 -10 4028.60 4505.87   1
  24   2   911608.66 4447.26   3
 -24  -2  -9 9258.94 4901.98   1
  24   2   815102.36 4632.45   3
 -24  -2  -8 7291.11 4682.54   1
  24   2   7 5834.56 4035.05   3
 -24  -2  -7 6278.22 4450.43   1
  24   2   619324.97 5033.83   3
 -24  -2  -610085.78 4921.38   1
  24   2   5 5680.27 3761.34   3
 -24  -2  -5 4048.42 4130.45   1
  24   2   4 6098.81 3831.03   3
 -24  -2  -4 5644.61 4338.66   1
  24   2   316929.33 4522.95   3
 -24  -2  -310698.67 4830.57   1
  24   2   2 8002.85 3862.23   3
 -24  -2  -2 3739.15 4240.71   1
  24   2   1  190.53 3129.75   3
 -24  -2  -1  144.58 3784.82   1
  24   2   0 4521.38 3475.41   3
 -24  -2   0 -152.50 3690.42   1
  24   2  -1 6886.86 3659.30   3
 -24  -2   1 8078.27 4447.05   1
  24   2  -2 5363.45 3541.56   3
 -24  -2   2 3107.00 3807.92   1
  24   2  -3  691.99 2949.20   3
 -24  -2   3  979.06 3833.71   1
  24   2  -4 -170.54 2811.90   3
 -24  -2   4-1109.61 3477.40   1
  24   2  -5 2060.73 3103.98   3
 -24  -2   5 2288.00 4041.72   1
  24   2  -6 1749.26 2926.64   3
 -24  -2   6 4623.91 4183.54   1
  24   2  -718199.94 4287.38   3
 -24  -2   712138.16 4818.36   1
  24   2  -8 3306.18 3029.89   3
 -24  -2   8 -720.36 3447.53   1
  24   2  -926475.47 4804.85   3
 -24  -2   920992.34 5477.39   1
  24   2 -1010265.49 3674.76   3
 -24  -2  10 8860.43 4419.57   1
  24   2 -11 3849.70 3208.08   3
 -24  -2  11 5847.54 4329.44   1
  24   2 -12 -159.00 2534.95   3
 -24  -2  12 2423.35 4151.75   1
  24   2 -13 3188.39 3179.39   3
 -24  -2  13 4475.27 4164.43   1
  24   2 -14   71.56 2678.26   3
 -24  -2  14 2336.24 4016.79   1
  24   2 -1530356.79 4809.19   3
 -24  -2  1523436.02 5560.39   1
  24   2 -16 1563.33 2926.33   3
 -24  -2  16 1441.24 4097.84   1
  24   2 -17 1340.64 2899.88   3
 -24  -2  17 1491.85 3944.92   1
  24   2 -18 9497.74 3580.25   3
 -24  -2  18 7703.45 4392.90   1
  24   2 -19 2225.87 2923.34   3
 -24  -2  19 4079.67 4194.63   1
  24   2 -20 1835.99 2835.84   3
 -24  -2  20  743.12 3798.62   1
  24   2 -21 2917.75 2975.75   3
 -24  -2  21 1618.23 4100.56   1
  24   2 -22 -990.51 2899.51   3
 -24  -2  22 -534.69 4029.42   1
  24   2 -23 2283.99 3069.00   3
 -24  -2  23-1894.89 4000.79   1
  24   2 -24 3638.27 3378.40   3
 -24  -2  24 3616.27 4429.86   1
 -24  -2  25 1737.44 4343.61   1
 -24  -2  26  172.89 3936.57   1
 -24  -2  27 3330.84 4193.28   1
 -24  -2  28 2510.30 4324.74   1
 -24  -2  29  639.20 4164.19   1
 -24  -2  30 5843.49 5158.66   1
 -24  -2  31-2788.29 4123.52   1
 -24  -2  32 1782.87 4603.93   1
 -24  -2  33 1484.41 4781.79   1
 -24  -2  34-1445.98 4736.98   1
 -24  -2  35-1071.76 4959.64   1
 -24  -2  36  824.69 5301.18   1
 -22  -2 -37 5513.58 5756.88   1
  22   2  36 8264.66 5908.38   3
 -22  -2 -36 7089.88 5671.57   1
  22   2  35 5955.08 5623.14   3
 -22  -2 -35 2261.04 4916.53   1
  22   2  34-1082.88 5080.88   3
 -22  -2 -34  995.28 4841.06   1
  22   2  33 1530.08 5421.00   3
 -22  -2 -33-1073.14 4682.18   1
  22   2  32 1508.30 4908.36   3
 -22  -2 -32 1048.14 4780.18   1
  22   2  31 7613.72 5441.15   3
 -22  -2 -31 4849.69 5008.05   1
  22   2  30 2066.35 4506.37   3
 -22  -2 -30  849.93 4574.79   1
  22   2  29 5374.13 4535.39   3
 -22  -2 -29 1279.93 4260.37   1
  22   2  28   98.82 4032.37   3
 -22  -2 -28 1311.06 4190.13   1
  22   2  27 1605.25 4285.56   3
 -22  -2 -27-1257.23 3898.07   1
  22   2  26-2257.11 3694.52   3
 -22  -2 -26 -245.71 3631.63   1
  22   2  25 -340.40 3764.89   3
 -22  -2 -25 1450.15 3785.78   1
  22   2  24 -826.39 3665.54   3
 -22  -2 -24  896.42 3727.72   1
  22   2  23-2527.44 3357.32   3
 -22  -2 -23  878.48 3489.47   1
  22   2  22 3721.64 4012.51   3
 -22  -2 -22 2704.78 4324.71   1
  22   2  21-1042.10 3375.93   3
 -22  -2 -21 3760.25 4265.31   1
  22   2  20 4942.66 4072.05   3
 -22  -2 -20 5735.41 4391.07   1
  22   2  1925081.20 5452.06   3
 -22  -2 -1921968.33 5717.39   1
  22   2  1819499.80 5183.44   3
 -22  -2 -1814521.72 5091.69   1
  22   2  17 7037.93 4300.39   3
 -22  -2 -17 3600.26 3932.87   1
  22   2  1618668.21 4930.98   3
 -22  -2 -1613991.97 5261.99   1
  22   2  15 -764.29 3148.37   3
 -22  -2 -15-1979.96 3280.43   1
  22   2  14 7185.26 3988.92   3
 -22  -2 -14 7989.58 4240.20   1
  22   2  1313037.88 4388.44   3
 -22  -2 -13 8534.54 4407.75   1
  22   2  1215397.38 4592.99   3
 -22  -2 -1211394.74 4612.43   1
  22   2  11 4202.78 3588.52   3
 -22  -2 -11 2620.36 3545.29   1
  22   2  1013451.38 4329.76   3
 -22  -2 -1012721.92 4821.79   1
  22   2   9  779.78 3194.33   3
 -22  -2  -9 2789.28 3623.46   1
  22   2   820302.10 4639.16   3
 -22  -2  -811519.47 4571.66   1
  22   2   720206.30 4516.77   3
 -22  -2  -714232.38 4841.39   1
  22   2   6 3946.93 3190.13   3
 -22  -2  -6 1269.35 3480.10   1
  22   2   5 2022.21 3045.55   3
 -22  -2  -5 1243.73 3400.29   1
  22   2   4 -994.16 2826.11   3
 -22  -2  -4  218.28 3458.30   1
  22   2   317751.85 4365.70   3
 -22  -2  -316164.16 4824.49   1
  22   2   2 3675.40 3200.28   3
 -22  -2  -2 2898.43 3506.06   1
  22   2   119687.04 4314.00   3
 -22  -2  -114662.47 4746.80   1
  22   2   0 8357.53 3521.04   3
 -22  -2   0 7978.46 3973.05   1
  22   2  -118711.40 4217.31   3
 -22  -2   114082.80 4521.66   1
  22   2  -2 1595.23 2825.56   3
 -22  -2   2  106.17 3440.88   1
  22   2  -310756.37 3711.01   3
 -22  -2   3 7366.62 4515.85   1
  22   2  -4 1079.81 2658.10   3
 -22  -2   4 3673.48 3832.57   1
  22   2  -545705.48 5207.30   3
 -22  -2   537011.95 6177.08   1
  22   2  -611003.09 3585.09   3
 -22  -2   6 2885.63 3760.25   1
  22   2  -711032.15 3620.56   3
 -22  -2   712203.71 4557.30   1
  22   2  -8 5050.04 3025.46   3
 -22  -2   8 8025.22 4327.58   1
  22   2  -9 1736.76 2669.17   3
 -22  -2   9 3380.16 3784.13   1
  22   2 -10  701.36 2518.27   3
 -22  -2  10 1910.59 3453.00   1
  22   2 -1117428.81 3921.71   3
 -22  -2  1117170.20 4907.06   1
  22   2 -12 2443.39 2671.93   3
 -22  -2  12 3282.99 3551.45   1
  22   2 -13 1703.95 2600.70   3
 -22  -2  13 2518.57 3565.86   1
  22   2 -14 4515.64 2874.41   3
 -22  -2  14 3058.02 3782.25   1
  22   2 -15 2721.53 2801.27   3
 -22  -2  15   24.91 3300.27   1
  22   2 -16 -509.59 2431.45   3
 -22  -2  16 -876.06 3314.73   1
  22   2 -17  839.57 2660.56   3
 -22  -2  17 1202.72 3657.50   1
  22   2 -18 6772.85 3248.01   3
 -22  -2  18 4125.20 4042.96   1
  22   2 -19 4010.14 2848.91   3
 -22  -2  19 3000.77 3887.50   1
  22   2 -2020078.00 4064.33   3
 -22  -2  2021205.22 5068.13   1
  22   2 -21 1567.33 2628.42   3
 -22  -2  21 3319.36 4184.66   1
  22   2 -22 -365.58 2435.91   3
 -22  -2  22-1895.76 3553.83   1
  22   2 -2313698.51 3769.70   3
 -22  -2  2311305.54 5044.89   1
  22   2 -24 8014.10 3369.99   3
 -22  -2  24 5798.52 4438.46   1
  22   2 -25 2283.08 2954.96   3
 -22  -2  25 2699.53 4167.82   1
  22   2 -26 9916.56 3647.65   3
 -22  -2  2611382.77 5298.13   1
  22   2 -27 1086.39 2926.23   3
 -22  -2  27  266.00 4240.04   1
 -22  -2  28-3062.21 3692.66   1
 -22  -2  29 6933.08 4682.31   1
 -22  -2  30 -643.31 3874.52   1
 -22  -2  31 2380.97 4523.40   1
 -22  -2  32 1254.85 4298.74   1
 -22  -2  33 2409.73 4996.25   1
 -22  -2  34  460.95 4093.32   1
 -22  -2  35-2259.52 4224.06   1
 -22  -2  36-1572.67 4730.03   1
 -22  -2  37  457.53 4548.24   1
 -22  -2  38-3774.46 4392.24   1
 -20  -2 -40 5654.38 5833.83   1
  20   2  39 4707.36 5904.54   3
 -20  -2 -39 3092.63 5214.34   1
  20   2  38-3639.15 5314.18   3
 -20  -2 -38 2118.20 5018.20   1
  20   2  37  716.87 5518.90   3
 -20  -2 -37 5593.63 5210.80   1
  20   2  36 1530.78 5071.82   3
 -20  -2 -36 3759.94 4668.90   1
  20   2  35 4418.36 5475.03   3
 -20  -2 -35 7946.31 5191.27   1
  20   2  34 -734.58 4876.94   3
 -20  -2 -34  130.97 4800.37   1
  20   2  33-4509.27 4022.38   3
 -20  -2 -33  384.71 4189.84   1
  20   2  32-1000.25 4647.39   3
 -20  -2 -32  797.83 3997.56   1
  20   2  31 2862.52 4649.04   3
 -20  -2 -31  466.81 4312.10   1
  20   2  30 3124.05 4777.96   3
 -20  -2 -30-1674.95 3443.79   1
  20   2  29 3521.58 4241.06   3
 -20  -2 -29 1377.79 4016.05   1
  20   2  28 5212.10 4381.18   3
 -20  -2 -28 4031.72 4107.13   1
  20   2  27 3796.35 4399.41   3
 -20  -2 -27 4347.31 4168.33   1
  20   2  26 5102.26 4451.14   3
 -20  -2 -26 5517.29 4290.30   1
  20   2  25-1435.70 3634.06   3
 -20  -2 -25 2656.82 3947.76   1
  20   2  24 5076.97 4299.98   3
 -20  -2 -24 9387.19 4366.25   1
  20   2  2325875.83 5721.83   3
 -20  -2 -2319566.60 5397.74   1
  20   2  2221541.56 5522.40   3
 -20  -2 -2215518.67 5126.42   1
  20   2  2115974.12 5065.62   3
 -20  -2 -2117671.20 5210.63   1
  20   2  2014679.46 4962.58   3
 -20  -2 -2010430.22 4623.01   1
  20   2  19 1880.70 3743.46   3
 -20  -2 -19 -337.77 3264.04   1
  20   2  18 6622.31 3899.95   3
 -20  -2 -18 6080.19 3961.68   1
  20   2  1710716.70 4193.94   3
 -20  -2 -1711043.67 4487.57   1
  20   2  16 -496.96 3285.32   3
 -20  -2 -16 -198.80 3164.41   1
  20   2  15  105.45 3612.12   3
 -20  -2 -15  585.09 2897.49   1
  20   2  14 3498.25 3391.30   3
 -20  -2 -14 3443.24 3584.45   1
  20   2  13  -69.69 2962.66   3
 -20  -2 -13 1361.81 3204.94   1
  20   2  12  717.40 3100.81   3
 -20  -2 -12 1070.91 3096.10   1
  20   2  1110729.29 3899.54   3
 -20  -2 -11 4891.99 3710.15   1
  20   2  10 5603.86 3353.15   3
 -20  -2 -10 2737.71 3527.92   1
  20   2   9 -380.56 2706.72   3
 -20  -2  -9 1066.67 3229.63   1
  20   2   8 4478.94 3393.81   3
 -20  -2  -8 1479.23 3385.57   1
  20   2   7 -861.29 2677.94   3
 -20  -2  -7-1775.90 2821.99   1
  20   2   610876.79 3763.80   3
 -20  -2  -6 7983.38 3928.33   1
  20   2   5 2056.79 2989.43   3
 -20  -2  -5 1408.16 3195.57   1
  20   2   4  187.77 2985.42   3
 -20  -2  -4-1969.70 2632.32   1
  20   2   3 3091.21 2999.83   3
 -20  -2  -3 -285.19 2987.04   1
  20   2   2  483.80 2684.73   3
 -20  -2  -2 1593.29 3063.52   1
  20   2   128430.56 4618.13   3
 -20  -2  -125964.02 5092.39   1
  20   2   0 4167.66 3119.31   3
 -20  -2   0 7344.95 3749.02   1
  20   2  -190116.67 6415.17   3
 -20  -2   173973.56 6551.13   1
  20   2  -2 7416.51 3269.99   3
 -20  -2   2 6403.25 3660.85   1
  20   2  -3 8284.86 3152.46   3
 -20  -2   3 3066.01 3432.96   1
  20   2  -4 4753.25 2955.78   3
 -20  -2   4  -52.74 3266.62   1
  20   2  -5 2480.40 2528.90   3
 -20  -2   5 1695.52 3514.87   1
  20   2  -6 1381.67 2467.76   3
 -20  -2   6   83.54 3311.62   1
  20   2  -726754.45 4217.85   3
 -20  -2   721538.20 4848.28   1
  20   2  -8 -153.16 2386.85   3
 -20  -2   8 -626.51 3414.76   1
  20   2  -9 -866.33 2215.61   3
 -20  -2   9 -481.09 3195.46   1
  20   2 -1017520.79 3641.64   3
 -20  -2  1015305.14 4627.00   1
  20   2 -11  757.11 2335.09   3
 -20  -2  11  773.73 3232.43   1
  20   2 -12 3539.96 2616.03   3
 -20  -2  12 1843.10 3305.28   1
  20   2 -13 -938.92 2254.71   3
 -20  -2  13 1054.89 2858.18   1
  20   2 -14 1488.77 2513.92   3
 -20  -2  14 2655.50 3321.22   1
  20   2 -15 5974.94 2975.75   3
 -20  -2  15 7683.85 3877.83   1
  20   2 -1614672.54 3534.18   3
 -20  -2  1610776.78 4270.18   1
  20   2 -17 1761.07 2525.06   3
 -20  -2  17 4397.28 3775.10   1
  20   2 -18 3142.29 2451.19   3
 -20  -2  18 1662.07 3259.10   1
  20   2 -1914283.74 3415.93   3
 -20  -2  1915531.50 4738.33   1
  20   2 -20 8853.63 3318.98   3
 -20  -2  20 5825.98 4030.27   1
  20   2 -21 6890.26 3151.10   3
 -20  -2  21 5374.23 3833.80   1
  20   2 -2220010.32 3873.72   3
 -20  -2  2220490.40 5126.56   1
  20   2 -23 6217.58 2973.45   3
 -20  -2  23 6348.91 4359.02   1
  20   2 -24-2200.50 2392.48   3
 -20  -2  24 1358.97 3754.52   1
  20   2 -25 4659.01 2893.36   3
 -20  -2  25 6388.06 4248.07   1
  20   2 -26  135.02 2643.79   3
 -20  -2  26 1180.15 3786.68   1
  20   2 -2710539.80 3567.38   3
 -20  -2  27 9606.89 4420.10   1
  20   2 -28 6415.62 3374.03   3
 -20  -2  28 7293.20 4237.70   1
  20   2 -29 8162.10 3460.17   3
 -20  -2  29 9141.76 4672.13   1
 -20  -2  30-2487.21 3979.53   1
 -20  -2  31 -128.28 4063.34   1
 -20  -2  32  361.16 4079.10   1
 -20  -2  33 1525.61 4492.50   1
 -20  -2  34 2391.00 4398.11   1
 -20  -2  35  512.30 4310.59   1
 -20  -2  36-4063.17 3774.46   1
 -20  -2  37  368.00 4332.32   1
 -20  -2  38  -38.03 4181.74   1
 -20  -2  39-4011.14 3424.66   1
 -20  -2  40-1100.17 4435.57   1
  18   2  42-4682.22 5167.96   3
 -18  -2 -42 5372.27 5187.89   1
  18   2  41 -107.47 5649.55   3
 -18  -2 -41 5590.43 5672.86   1
  18   2  40  682.20 5093.44   3
 -18  -2 -40  123.15 4637.52   1
  18   2  39 2741.99 5158.17   3
 -18  -2 -39 1522.62 4271.80   1
  18   2  38 -233.58 4638.40   3
 -18  -2 -38 1336.82 4683.95   1
  18   2  37  360.05 4595.84   3
 -18  -2 -37  455.57 4559.13   1
  18   2  36-1304.60 4483.72   3
 -18  -2 -36  457.77 4215.23   1
  18   2  35 -559.75 4648.10   3
 -18  -2 -35 1063.38 4175.01   1
  18   2  34 4304.54 5124.54   3
 -18  -2 -34 4930.09 4703.20   1
  18   2  33 3717.23 5172.60   3
 -18  -2 -33 8922.12 5076.41   1
  18   2  32 1280.77 4301.41   3
 -18  -2 -32 4058.60 4253.08   1
  18   2  31 -283.95 4444.20   3
 -18  -2 -31 4583.17 4371.58   1
  18   2  3011530.65 5330.92   3
 -18  -2 -30 6903.46 4570.49   1
  18   2  29 2801.65 4195.97   3
 -18  -2 -29 1376.76 4131.97   1
  18   2  28  800.50 3908.73   3
 -18  -2 -28 4941.22 4127.61   1
  18   2  2732443.88 6310.76   3
 -18  -2 -2724665.85 6014.03   1
  18   2  2619225.97 5541.04   3
 -18  -2 -2611316.85 4907.53   1
  18   2  25 2713.35 4001.63   3
 -18  -2 -25 5431.27 4040.46   1
  18   2  2418931.79 5356.20   3
 -18  -2 -2414569.83 5057.63   1
  18   2  23 -535.98 3376.17   3
 -18  -2 -23 2267.73 3203.48   1
  18   2  2218110.78 5012.73   3
 -18  -2 -2218366.45 4814.42   1
  18   2  2119689.92 5132.16   3
 -18  -2 -2118572.53 4947.63   1
  18   2  2017687.64 4923.86   3
 -18  -2 -2015810.57 4913.73   1
  18   2  19  574.79 2997.88   3
 -18  -2 -19 -118.78 2802.17   1
  18   2  1819742.79 4701.84   3
 -18  -2 -1819072.36 4707.04   1
  18   2  1721920.90 4817.70   3
 -18  -2 -1717477.16 4663.35   1
  18   2  1630750.55 5203.49   3
 -18  -2 -1627390.67 5442.82   1
  18   2  1519312.76 4501.61   3
 -18  -2 -1518845.63 4723.05   1
  18   2  1431325.41 5125.06   3
 -18  -2 -1428978.70 5349.68   1
  18   2  1345660.83 5420.77   3
 -18  -2 -1338354.93 5748.92   1
  18   2  12 5010.45 3262.65   3
 -18  -2 -12 2931.43 3435.76   1
  18   2  11 9143.11 3685.76   3
 -18  -2 -11 8364.14 3846.44   1
  18   2  10 -257.29 2609.22   3
 -18  -2 -10 1886.55 2835.64   1
  18   2   972801.44 6022.27   3
 -18  -2  -971817.00 6477.62   1
  18   2   8 5886.17 3222.66   3
 -18  -2  -8 5406.62 3370.00   1
  18   2   732695.87 4770.55   3
 -18  -2  -726047.76 5010.27   1
  18   2   612156.09 3633.69   3
 -18  -2  -612335.03 4112.23   1
  18   2   5 6648.91 3135.80   3
 -18  -2  -5 4512.85 3311.97   1
  18   2   4 2010.43 2609.56   3
 -18  -2  -4  207.73 2853.36   1
  18   2   339342.28 4572.08   3
 -18  -2  -336291.39 5442.30   1
  18   2   222463.38 3966.53   3
 -18  -2  -222839.84 4754.37   1
  18   2   113289.78 3340.27   3
 -18  -2  -113502.31 4045.91   1
  18   2   0 1743.59 2354.21   3
 -18  -2   0 -416.87 2593.13   1
  18   2  -1  977.40 2368.75   3
 -18  -2   1 3006.41 2988.44   1
  18   2  -2 1288.78 2402.02   3
 -18  -2   2 1226.51 2892.22   1
  18   2  -3 2682.56 2518.09   3
 -18  -2   3  316.77 2883.29   1
  18   2  -4 2700.70 2541.58   3
 -18  -2   4 1571.52 3332.65   1
  18   2  -5 1196.84 2269.24   3
 -18  -2   5 5052.47 3409.22   1
  18   2  -641297.80 4320.31   3
 -18  -2   646783.68 5345.62   1
  18   2  -7 -277.06 2107.56   3
 -18  -2   7  868.85 2875.80   1
  18   2  -8-1479.47 1909.61   3
 -18  -2   8-1160.81 2628.48   1
  18   2  -914602.51 3193.75   3
 -18  -2   915988.98 4244.77   1
  18   2 -1012613.17 3133.03   3
 -18  -2  1012678.46 4010.86   1
  18   2 -1112336.36 3089.47   3
 -18  -2  1115605.50 4277.59   1
  18   2 -1241166.41 4204.17   3
 -18  -2  1245884.86 5109.46   1
  18   2 -13 4735.06 2531.04   3
 -18  -2  13 4043.23 3229.23   1
  18   2 -14  697.77 2246.89   3
 -18  -2  14 1540.71 3112.44   1
  18   2 -1536711.01 4013.16   3
 -18  -2  1532579.72 5074.73   1
  18   2 -1614906.63 3225.40   3
 -18  -2  1617352.13 4490.86   1
  18   2 -1712238.42 3112.20   3
 -18  -2  1711590.94 4100.92   1
  18   2 -1823332.20 3708.53   3
 -18  -2  1820864.27 4667.75   1
  18   2 -19 3720.61 2464.61   3
 -18  -2  19 4230.60 3392.59   1
  18   2 -20  610.20 2315.34   3
 -18  -2  20 1871.25 3244.28   1
  18   2 -21 2332.89 2374.01   3
 -18  -2  21 -952.24 3255.30   1
  18   2 -22 -213.60 2306.91   3
 -18  -2  22  534.09 3471.55   1
  18   2 -23  447.49 2261.63   3
 -18  -2  23  491.19 3117.68   1
  18   2 -24 -188.61 2344.73   3
 -18  -2  24 2448.51 3700.55   1
  18   2 -2512968.29 3428.23   3
 -18  -2  2512846.61 4603.28   1
  18   2 -26 2716.29 2662.24   3
 -18  -2  26  529.71 3349.44   1
  18   2 -27 9595.17 3353.95   3
 -18  -2  2711675.02 4481.83   1
  18   2 -28 5367.22 2878.65   3
 -18  -2  28 8621.38 4297.26   1
  18   2 -29 2574.14 2785.16   3
 -18  -2  29 2375.51 3770.22   1
  18   2 -30 -638.96 2489.88   3
 -18  -2  30 -509.38 3713.35   1
  18   2 -31 5832.69 3372.91   3
 -18  -2  31 2220.01 3838.83   1
  18   2 -32  796.40 2989.14   3
 -18  -2  32-1116.76 3834.11   1
 -18  -2  3310188.42 5078.96   1
 -18  -2  34 4274.61 4412.21   1
 -18  -2  35 2377.75 4004.79   1
 -18  -2  36 6212.38 4610.62   1
 -18  -2  37 -461.23 3993.24   1
 -18  -2  38 -362.72 3670.02   1
 -18  -2  39 2335.58 4142.98   1
 -18  -2  40 1089.38 4313.39   1
 -16  -2 -45 7748.79 5728.68   1
  16   2  44 -723.37 5742.13   3
 -16  -2 -44 1816.33 6337.92   2
 -16  -2 -44 4337.89 5516.67   1
  16   2  43-1361.10 4950.15   3
 -16  -2 -43 1140.52 5291.19   2
 -16  -2 -43    5.07 4742.78   1
  16   2  42 -337.57 4889.01   3
 -16  -2 -42 2230.39 4935.57   2
 -16  -2 -42-1004.52 4203.33   1
  16   2  41 2701.65 5458.54   3
 -16  -2 -41 6614.45 5330.72   2
 -16  -2 -41 2416.15 4579.94   1
  16   2  40-1228.94 4695.23   3
 -16  -2 -40   16.62 4950.16   2
 -16  -2 -40 2889.44 4843.11   1
  16   2  39 1485.65 4692.10   3
 -16  -2 -39-2370.55 4348.79   2
 -16  -2 -39 -997.00 3742.62   1
  16   2  38 3562.52 5324.31   3
 -16  -2 -38-1129.43 4538.08   2
 -16  -2 -38 4041.09 4648.37   1
  16   2  3717352.48 6399.69   3
 -16  -2 -3716449.38 5699.92   2
 -16  -2 -3713951.98 5661.85   1
  16   2  36 6980.28 5429.31   3
 -16  -2 -3612456.96 5595.48   2
 -16  -2 -36 7580.16 4826.41   1
  16   2  3510860.48 5478.97   3
 -16  -2 -35 9948.47 5302.41   2
 -16  -2 -35 9724.72 4723.14   1
  16   2  34 9947.66 5793.42   3
 -16  -2 -34 7903.92 4735.00   2
 -16  -2 -3411269.17 5242.44   1
  16   2  33 5558.87 4861.34   3
 -16  -2 -33 4575.68 4209.48   2
 -16  -2 -33 6736.48 4489.83   1
  16   2  3222422.63 6245.21   3
 -16  -2 -3218069.84 5389.03   2
 -16  -2 -3218554.43 5576.55   1
  16   2  3132270.94 6872.89   3
 -16  -2 -3142280.51 6417.85   2
 -16  -2 -3126803.51 6238.97   1
  16   2  3014220.82 5670.32   3
 -16  -2 -3013346.48 4697.35   2
 -16  -2 -3012839.56 4995.95   1
  16   2  29 9503.79 4811.94   3
 -16  -2 -29 4695.43 3703.24   2
 -16  -2 -29 4330.91 3779.17   1
  16   2  28 8471.17 4870.88   3
 -16  -2 -28 7333.27 3961.57   2
 -16  -2 -28 6104.98 4091.83   1
  16   2  27 -225.38 3661.99   3
 -16  -2 -27 -609.97 2975.59   2
 -16  -2 -27  279.42 3209.88   1
  16   2  26  890.51 3525.09   3
 -16  -2 -26 1375.23 2989.03   2
 -16  -2 -26 -417.77 3008.61   1
  16   2  25 8832.44 4322.61   3
 -16  -2 -25 6681.74 3502.78   2
 -16  -2 -25 5248.76 3781.99   1
  16   2  24 8382.61 4264.28   3
 -16  -2 -24 9280.53 3544.23   2
 -16  -2 -24 9036.94 4194.62   1
  16   2  23  -98.93 3058.68   3
 -16  -2 -23   42.75 2279.52   2
 -16  -2 -23 2203.57 3188.25   1
  16   2  22 7284.50 3855.63   3
 -16  -2 -22 7526.50 2987.22   2
 -16  -2 -22 9875.16 4126.86   1
  16   2  21 2633.53 3477.11   3
 -16  -2 -21 3557.68 2685.48   2
 -16  -2 -21 3618.16 3300.21   1
  16   2  2012743.41 4188.84   3
 -16  -2 -2014332.79 3193.96   2
 -16  -2 -2011081.68 4088.98   1
  16   2  1945631.64 6015.69   3
 -16  -2 -1950227.46 4334.84   2
 -16  -2 -1941750.46 6054.13   1
  16   2  18 4294.04 3342.85   3
 -16  -2 -18 6792.56 2321.30   2
 -16  -2 -18 5239.06 3364.83   1
  16   2  1721716.41 4520.91   3
 -16  -2 -1720282.21 3251.78   2
 -16  -2 -1714854.08 4200.64   1
  16   2  1611016.54 3703.59   3
 -16  -2 -16 9261.59 2656.25   2
 -16  -2 -16 7526.62 3550.07   1
  16   2  15 5260.48 2982.37   3
 -16  -2 -15 2768.12 2210.55   2
 -16  -2 -15 2920.55 3090.27   1
  16   2  14 6320.01 3151.30   3
 -16  -2 -14 7103.88 2389.49   2
 -16  -2 -14 6317.75 3350.12   1
  16   2  1346831.13 5308.99   3
 -16  -2 -1356745.35 4105.34   2
 -16  -2 -1351081.75 5470.47   1
  16   2  1216404.11 3787.62   3
 -16  -2 -1214582.63 2737.75   2
 -16  -2 -1210018.85 3716.64   1
  16   2  11 7271.28 3173.27   3
 -16  -2 -11 7021.68 2373.53   2
 -16  -2 -11 7095.24 3418.77   1
  16   2  10 -305.51 2218.09   3
 -16  -2 -10 -551.48 1688.24   2
 -16  -2 -10 1229.97 2573.73   1
  16   2   919760.24 3874.19   3
 -16  -2  -918177.78 2629.48   2
 -16  -2  -919248.94 4221.33   1
  16   2   8 8250.78 3068.59   3
 -16  -2  -8 6271.93 1867.67   2
 -16  -2  -8 6066.73 3418.91   1
  16   2   759407.92 5228.61   3
 -16  -2  -760889.64 5534.96   1
  16   2   6 -640.08 2022.35   3
 -16  -2  -6 -472.42 2350.38   1
  16   2   5 -796.85 1999.70   3
 -16  -2  -5 -187.45 2344.74   1
  16   2   433231.83 4045.03   3
 -16  -2  -431906.44 4779.21   1
  16   2   3   -5.98 1935.46   3
 -16  -2  -3 -967.33 2238.20   1
  16   2   2  425.76 2004.18   3
 -16  -2  -2  373.46 2504.19   1
  16   2   111271.43 2964.07   3
 -16  -2  -1 9135.96 3397.00   1
  16   2   017153.09 3304.58   3
 -16  -2   016093.51 3811.97   1
  16   2  -113340.66 3117.47   3
 -16  -2   1 9168.68 3350.32   1
  16   2  -259711.09 4696.52   3
 -16  -2   251573.18 4923.78   1
  16   2  -3 1079.33 2012.85   3
 -16  -2   3  181.64 2369.39   1
  16   2  -4 3253.37 2175.06   3
 -16  -2   4 3944.41 3305.25   1
  16   2  -556066.60 4398.07   3
 -16  -2   564473.30 5544.98   1
  16   2  -620371.55 3215.01   3
 -16  -2   618364.36 3898.68   1
  16   2  -719532.34 3157.51   3
 -16  -2   719893.45 4110.06   1
  16   2  -827598.00 3542.29   3
 -16  -2   828211.19 4462.23   1
  16   2  -9 1775.08 2014.32   3
 -16  -2   9  942.65 2467.17   1
  16   2 -10 1712.35 2039.23   3
 -16  -2  10  101.93 2692.90   1
  16   2 -1120000.35 3211.65   3
 -16  -2  1118838.36 4060.46   1
  16   2 -1215722.39 2941.18   3
 -16  -2  1211119.32 2351.55   2
 -16  -2  1217367.35 3939.25   1
  16   2 -1310750.50 2713.23   3
 -16  -2  13 7452.78 2288.68   2
 -16  -2  13 9940.06 3541.13   1
  16   2 -1429554.44 3422.89   3
 -16  -2  1423206.49 3326.26   2
 -16  -2  1424445.10 4228.65   1
  16   2 -15 9644.89 2632.25   3
 -16  -2  1511206.86 2654.60   2
 -16  -2  1511510.15 3637.02   1
  16   2 -16 1136.18 1878.04   3
 -16  -2  16  620.72 1769.79   2
 -16  -2  16  211.81 2693.58   1
  16   2 -17 1355.60 2022.70   3
 -16  -2  17 1004.62 2030.40   2
 -16  -2  17 1583.56 2976.28   1
  16   2 -18  753.31 1953.52   3
 -16  -2  18 -341.57 1795.30   2
 -16  -2  18-1379.97 2847.28   1
  16   2 -1924687.48 3604.42   3
 -16  -2  1919059.83 3539.68   2
 -16  -2  1923512.03 4464.83   1
  16   2 -20 3589.93 2311.09   3
 -16  -2  20 4520.18 2482.06   2
 -16  -2  20 -284.49 3127.99   1
  16   2 -2110123.13 2880.50   3
 -16  -2  21 4339.89 2681.69   2
 -16  -2  21 8132.97 3942.19   1
  16   2 -2211312.48 3079.51   3
 -16  -2  22 4755.85 2781.72   2
 -16  -2  22 9510.14 4078.50   1
  16   2 -2336061.13 4085.57   3
 -16  -2  2333961.14 4613.92   2
 -16  -2  2337267.62 5543.63   1
  16   2 -24 7884.71 2857.29   3
 -16  -2  24 4863.02 2910.65   2
 -16  -2  24 7940.04 3944.09   1
  16   2 -25  516.38 2066.93   3
 -16  -2  25 -813.41 2154.90   2
 -16  -2  25 1499.61 3246.68   1
  16   2 -26  591.45 2221.18   3
 -16  -2  26 -889.16 2264.81   2
 -16  -2  26 1073.86 3573.55   1
  16   2 -27 6924.29 3019.84   3
 -16  -2  27 9816.42 3652.54   2
 -16  -2  2711517.63 4377.48   1
  16   2 -28 4514.69 2772.25   3
 -16  -2  28 2290.84 2621.11   2
 -16  -2  28 1820.80 3464.37   1
  16   2 -2917709.92 3810.73   3
 -16  -2  2917442.81 4185.93   2
 -16  -2  2915503.32 4793.79   1
  16   2 -3016390.81 3935.50   3
 -16  -2  3016019.49 4149.49   2
 -16  -2  3013934.73 4736.13   1
  16   2 -31 -586.71 2574.42   3
 -16  -2  31 -207.00 2719.41   2
 -16  -2  31  755.04 3597.18   1
  16   2 -32 -247.12 2891.51   3
 -16  -2  32-1840.56 2428.95   2
 -16  -2  32 -668.07 3545.08   1
  16   2 -33  859.10 3023.66   3
 -16  -2  33 1367.98 2916.01   2
 -16  -2  33  178.84 3336.25   1
  16   2 -34-1860.56 2906.12   3
 -16  -2  34 1979.68 2786.10   2
 -16  -2  34-2285.84 3353.90   1
 -16  -2  35 4514.69 3473.31   2
 -16  -2  35 4818.77 4409.75   1
 -16  -2  36-1604.23 2431.54   2
 -16  -2  36-1339.82 3761.99   1
 -16  -2  37 1180.72 3735.46   2
 -16  -2  37-2738.63 3668.93   1
 -16  -2  38 1347.41 3427.36   2
 -16  -2  38 2664.30 4077.70   1
 -16  -2  39 3537.14 3663.00   2
  16   2 -40 2881.36 5716.43   1
 -16  -2  40   24.17 3280.86   2
  16   2 -41 1667.62 5946.57   1
 -16  -2  41 -526.79 3373.13   2
  16   2 -42-1664.70 5585.76   1
  16   2 -43 4686.10 6400.62   1
  16   2 -44 9393.82 7176.44   1
  14   2  46-1538.83 5460.97   3
 -14  -2 -46-2915.57 5815.94   2
 -14  -2 -46 1566.58 4797.55   1
  14   2  45-2378.97 4441.44   3
 -14  -2 -45 -493.47 5933.01   2
 -14  -2 -45 -311.72 4687.65   1
  14   2  44   47.31 5485.33   3
 -14  -2 -44  189.04 5222.50   2
 -14  -2 -44  -69.83 4748.61   1
  14   2  43 -489.03 4785.97   3
 -14  -2 -43 -647.92 5254.29   2
 -14  -2 -43 3324.16 5815.14   1
  14   2  42 4130.65 5523.78   3
 -14  -2 -42  963.13 5338.53   2
 -14  -2 -42 8496.92 5284.79   1
  14   2  4114034.09 6669.21   3
 -14  -2 -41 8668.90 6318.67   2
 -14  -2 -4110527.32 5301.59   1
  14   2  40 7452.34 6114.43   3
 -14  -2 -40 5125.04 5464.14   2
 -14  -2 -40 5122.88 4858.08   1
  14   2  39-1837.34 4602.28   3
 -14  -2 -39 2867.57 5023.08   2
 -14  -2 -39 5525.80 4539.73   1
  14   2  3814020.24 6611.76   3
 -14  -2 -3814469.39 6238.87   2
 -14  -2 -3810549.60 5128.52   1
  14   2  37 7059.90 5341.05   3
 -14  -2 -37   19.27 4501.58   2
 -14  -2 -37 1977.35 4005.30   1
  14   2  36 3304.42 4771.56   3
 -14  -2 -36 5399.95 4843.98   2
 -14  -2 -36 5729.26 4449.49   1
  14   2  3510869.29 6034.68   3
 -14  -2 -35 8030.12 4847.25   2
 -14  -2 -3510537.44 5039.34   1
  14   2  3414216.13 5739.16   3
 -14  -2 -3415112.24 5690.53   2
 -14  -2 -3416261.28 5252.14   1
  14   2  33-3254.95 3662.29   3
 -14  -2 -33 1448.24 3734.94   2
 -14  -2 -33 1049.80 3477.70   1
  14   2  3212161.57 5367.26   3
 -14  -2 -3211307.00 4935.90   2
 -14  -2 -3211556.99 4810.15   1
  14   2  31  741.63 3962.77   3
 -14  -2 -31 4546.73 3792.72   2
 -14  -2 -31 4326.73 3777.77   1
  14   2  3012204.20 5198.97   3
 -14  -2 -30 7401.61 4238.08   2
 -14  -2 -30 9748.96 4638.69   1
  14   2  29 -914.34 3581.02   3
 -14  -2 -29 1707.56 3402.09   2
 -14  -2 -29 1453.06 3261.95   1
  14   2  28  156.68 3414.64   3
 -14  -2 -28   49.99 3038.06   2
 -14  -2 -28-1328.51 2802.12   1
  14   2  27   26.71 3335.71   3
 -14  -2 -27-1507.22 2783.70   2
 -14  -2 -27-1519.35 3442.11   1
  14   2  26  970.37 3247.62   3
 -14  -2 -26 2047.90 3134.54   2
 -14  -2 -26 1626.36 3127.22   1
  14   2  25 5816.28 3972.61   3
 -14  -2 -25 3904.71 3046.00   2
 -14  -2 -25 4110.95 3221.72   1
  14   2  2420507.66 5008.52   3
 -14  -2 -2417496.64 4184.52   2
 -14  -2 -2416150.23 4387.42   1
  14   2  2364827.24 6673.52   3
 -14  -2 -2365865.95 5578.36   2
 -14  -2 -2354330.69 5913.67   1
  14   2  2220584.70 4770.07   3
 -14  -2 -2218780.31 3790.22   2
 -14  -2 -2214380.33 4281.15   1
  14   2  2135000.53 5479.16   3
 -14  -2 -2132128.62 4416.85   2
 -14  -2 -2127387.42 5088.33   1
  14   2  20 2955.78 3076.80   3
 -14  -2 -20 3905.89 2569.89   2
 -14  -2 -20 5461.25 3485.32   1
  14   2  19 5492.23 3297.71   3
 -14  -2 -19 8015.30 2858.52   2
 -14  -2 -19 5788.18 3360.44   1
  14   2  18 6888.87 3325.60   3
 -14  -2 -18 6269.64 2308.29   2
 -14  -2 -18 5945.52 3200.51   1
  14   2  1793891.90 6854.68   3
 -14  -2 -1796723.04 5425.96   2
 -14  -2 -1787294.16 6596.82   1
  14   2  1620839.25 4179.18   3
 -14  -2 -1618398.15 3055.41   2
 -14  -2 -1618796.16 4160.29   1
  14   2  1526733.44 4429.01   3
 -14  -2 -1522232.94 3074.28   2
 -14  -2 -1519947.33 4133.83   1
  14   2  14 -120.37 2084.30   3
 -14  -2 -14  468.92 1593.03   2
 -14  -2 -14  829.46 2376.42   1
  14   2  13 2685.50 2559.18   3
 -14  -2 -13 4305.97 1932.19   2
 -14  -2 -13 2038.94 2452.15   1
  14   2  12 1264.39 2151.43   3
 -14  -2 -12  656.14 1729.83   2
 -14  -2 -12 1658.52 2680.31   1
  14   2  1144955.02 4654.72   3
 -14  -2 -1155453.86 3793.81   2
 -14  -2 -1141463.02 4592.19   1
  14   2  10 2672.58 2535.15   3
 -14  -2 -10 3696.97 1779.83   2
 -14  -2 -10 3263.61 2692.94   1
  14   2   9-1282.24 1741.22   3
 -14  -2  -9 1462.36 1536.27   2
 -14  -2  -9 -830.84 2081.32   1
  14   2   826219.09 3867.61   3
 -14  -2  -828283.41 2733.36   2
 -14  -2  -830113.48 4517.70   1
  14   2   711540.72 2991.51   3
 -14  -2  -710671.33 2010.54   2
 -14  -2  -711265.41 3383.16   1
  14   2   6 -263.44 1790.77   3
 -14  -2  -6  325.91 1147.35   2
 -14  -2  -6 1408.19 2389.05   1
  14   2   5 -446.13 1854.48   3
 -14  -2  -5  919.18 1138.31   2
 -14  -2  -5  712.81 2476.33   1
  14   2   4 3997.80 2317.19   3
 -14  -2  -4 5995.15 2887.55   1
  14   2   3 4291.71 2315.85   3
 -14  -2  -3 6403.81 2929.56   1
  14   2   273725.52 4857.16   3
 -14  -2  -287111.59 5706.81   1
  14   2   1 -104.55 1744.43   3
 -14  -2  -1 -214.83 1830.25   1
  14   2   0  377.39 1738.93   3
 -14  -2   0 -120.81 1832.01   1
  14   2  -1 121997.   5768.   3
 -14  -2   1 108776.   6198.   1
  14   2  -255682.86 4156.41   3
 -14  -2   247224.61 4302.81   1
  14   2  -321499.68 3109.67   3
 -14  -2   316597.89 3461.69   1
  14   2  -4 116448.   5464.   3
 -14  -2   4 138193.   7088.   1
  14   2  -5 9801.24 2355.08   3
 -14  -2   5 6859.09 2812.51   1
  14   2  -6 2372.58 1820.39   3
 -14  -2   6 1297.24 2151.02   1
  14   2  -742110.84 3617.65   3
 -14  -2   739664.95 4074.89   1
  14   2  -810313.86 2436.58   3
 -14  -2   8 9781.06 2974.63   1
  14   2  -9 5084.78 2091.52   3
 -14  -2   9 3012.58 1783.33   2
 -14  -2   9 4158.80 2414.25   1
  14   2 -1013650.01 2612.86   3
 -14  -2  1011729.79 2374.69   2
 -14  -2  1014468.07 3377.19   1
  14   2 -1120398.41 2941.83   3
 -14  -2  1115813.87 2746.14   2
 -14  -2  1124482.16 3881.63   1
  14   2 -12 3554.59 2001.00   3
 -14  -2  12 1653.27 1869.41   2
 -14  -2  12 2919.79 2334.34   1
  14   2 -1319286.94 2904.12   3
 -14  -2  1312966.25 2719.35   2
 -14  -2  1314494.74 3327.53   1
  14   2 -14 8251.80 2258.17   3
 -14  -2  14 6844.91 2515.19   2
 -14  -2  14 8286.17 2981.20   1
  14   2 -15 2897.18 1918.77   3
 -14  -2  15 3957.24 2233.03   2
 -14  -2  15 3777.85 2480.45   1
  14   2 -16 2789.77 1876.14   3
 -14  -2  16 3278.37 2212.57   2
 -14  -2  16 -326.65 2311.43   1
  14   2 -1712281.16 2694.74   3
 -14  -2  1710882.12 2998.25   2
 -14  -2  1714702.51 3684.04   1
  14   2 -18 2126.30 1926.19   3
 -14  -2  18 1431.29 2132.02   2
 -14  -2  18 1701.10 2746.69   1
  14   2 -1986795.26 4990.67   3
 -14  -2  1964485.84 5181.34   2
 -14  -2  1985554.20 6013.01   1
  14   2 -2020894.82 3144.48   3
 -14  -2  2016557.43 3567.45   2
 -14  -2  2020523.99 4268.46   1
  14   2 -21  -95.88 1674.47   3
 -14  -2  21 -560.17 2058.00   2
 -14  -2  21 -134.82 2834.19   1
  14   2 -22 6075.55 2442.85   3
 -14  -2  22  405.09 2288.83   2
 -14  -2  22 7542.23 3529.74   1
  14   2 -23 -644.04 1986.13   3
 -14  -2  23  209.81 2198.05   2
 -14  -2  23 -436.20 2957.48   1
  14   2 -2414479.28 3112.49   3
 -14  -2  2413595.60 3754.35   2
 -14  -2  2417487.37 4429.49   1
  14   2 -25 112771.   6324.   3
 -14  -2  2573785.56 6098.31   2
 -14  -2  25 107453.   7105.   1
  14   2 -26 6648.48 2697.22   3
 -14  -2  26 6536.53 3238.48   2
 -14  -2  26 7451.47 3755.48   1
  14   2 -2711115.27 3275.08   3
 -14  -2  27 6955.62 3387.47   2
 -14  -2  2711488.47 4228.64   1
  14   2 -2826889.62 4132.48   3
 -14  -2  2824770.93 4676.67   2
 -14  -2  2826315.23 5019.69   1
  14   2 -29 1092.79 2543.05   3
 -14  -2  29 4053.09 2800.03   2
 -14  -2  29  288.96 3314.53   1
  14   2 -30 4244.76 2997.34   3
 -14  -2  30 4738.92 3297.91   2
 -14  -2  30 6595.80 3905.69   1
  14   2 -31 1237.18 2784.88   3
 -14  -2  31-1948.65 2430.73   2
 -14  -2  31 2021.90 3603.98   1
  14   2 -32-1393.83 2559.75   3
 -14  -2  32  555.70 2595.49   2
 -14  -2  32-1944.67 3259.27   1
  14   2 -33-1586.62 2797.56   3
 -14  -2  33  372.54 2653.51   2
 -14  -2  33    3.11 3521.50   1
  14   2 -3410688.04 4040.77   3
 -14  -2  34 7501.90 3722.94   2
 -14  -2  3413953.70 4662.10   1
  14   2 -35-1806.47 3054.58   3
 -14  -2  35 1319.38 3054.41   2
 -14  -2  35-1542.91 3099.76   1
 -14  -2  36 1401.53 3284.10   2
 -14  -2  36  839.67 3474.44   1
 -14  -2  37 -366.52 2974.54   2
  14   2 -38-1650.04 5177.14   1
 -14  -2  38-1732.16 3029.79   2
  14   2 -39  847.99 5303.18   1
 -14  -2  39 1482.16 3285.27   2
  14   2 -4015987.42 6764.61   1
 -14  -2  4012454.49 4492.04   2
  14   2 -41 8709.33 6294.63   1
 -14  -2  41 2431.77 3621.58   2
  14   2 -42 3467.97 5612.57   1
 -14  -2  42  801.00 3221.98   2
  14   2 -43 5635.31 6082.39   1
 -14  -2  43 6616.28 3924.38   2
  14   2 -44 2553.17 5814.06   1
 -14  -2  44 -514.52 3333.00   2
  14   2 -45 6712.98 6192.76   1
 -14  -2  45 1595.69 3257.10   2
  14   2 -46 5946.79 6965.33   1
  12   2  48  476.52 6139.55   3
 -12  -2 -48 2605.51 6220.37   2
 -12  -2 -48-3157.68 4323.07   1
  12   2  47  950.88 5661.37   3
 -12  -2 -47-3507.51 6666.83   2
 -12  -2 -47 5289.70 5507.99   1
  12   2  46 2991.12 5414.17   3
 -12  -2 -46 1133.54 6424.07   2
 -12  -2 -46 8158.83 5369.48   1
  12   2  4519577.55 7688.00   3
 -12  -2 -4518677.03 7626.35   2
 -12  -2 -4514128.10 5984.37   1
  12   2  44 1269.16 5454.36   3
 -12  -2 -44  -43.83 4951.19   2
 -12  -2 -44 1713.50 4340.40   1
  12   2  43-1253.37 5103.61   3
 -12  -2 -43-2093.07 5210.71   2
 -12  -2 -43 2077.22 4119.93   1
  12   2  42 1135.75 5314.39   3
 -12  -2 -42 8365.75 6186.77   2
 -12  -2 -42 4352.49 4449.48   1
  12   2  41 1804.10 4980.84   3
 -12  -2 -41 8537.65 5746.57   2
 -12  -2 -41 2376.27 4072.36   1
  12   2  40 7142.40 5811.33   3
 -12  -2 -40 9136.22 4829.94   1
  12   2  39 7877.76 5826.50   3
 -12  -2 -39 8708.04 5153.33   2
 -12  -2 -39 9932.03 4798.58   1
  12   2  38 4372.11 5317.54   3
 -12  -2 -38 6807.15 5312.31   2
  12   2  37  972.39 4273.16   3
 -12  -2 -37 1569.30 4263.83   2
 -12  -2 -37 3198.05 4254.67   1
  12   2  36 7844.13 5562.01   3
 -12  -2 -36 5555.91 4643.95   2
 -12  -2 -36 7193.95 4464.23   1
  12   2  35-1912.83 3984.73   3
 -12  -2 -35 1804.37 4087.38   2
 -12  -2 -35 3081.76 3571.52   1
  12   2  34 7843.77 5037.28   3
 -12  -2 -34 6823.16 4598.69   2
 -12  -2 -34 3406.06 3591.94   1
  12   2  33 1845.54 4102.97   3
 -12  -2 -33 3936.26 4192.45   2
 -12  -2 -33 6401.84 3990.96   1
  12   2  32-2111.87 3474.68   3
 -12  -2 -32 1268.52 3562.52   2
 -12  -2 -32  985.76 3469.66   1
  12   2  31 7682.16 4340.14   3
 -12  -2 -31 6639.69 4298.70   2
 -12  -2 -31 4791.93 3823.97   1
  12   2  30 5461.69 4182.03   3
 -12  -2 -30 6047.75 3925.08   2
 -12  -2 -30 3822.09 3499.59   1
  12   2  29 3804.09 3792.61   3
 -12  -2 -29 5315.19 3950.43   2
 -12  -2 -29 5085.01 3677.92   1
  12   2  2819595.51 5455.08   3
 -12  -2 -2818982.60 4864.07   2
 -12  -2 -2818930.66 4769.35   1
  12   2  2773610.73 7401.47   3
 -12  -2 -2772937.25 6633.78   2
 -12  -2 -2760028.93 6252.90   1
  12   2  2613059.84 4450.95   3
 -12  -2 -26 9944.16 3799.57   2
 -12  -2 -2611125.78 4235.62   1
  12   2  2513525.58 4685.71   3
 -12  -2 -2516106.74 4224.04   2
 -12  -2 -2510869.40 3928.53   1
  12   2  2410833.50 4276.33   3
 -12  -2 -24 6501.77 3270.26   2
 -12  -2 -24 8878.99 3752.65   1
  12   2  2322049.31 4896.81   3
 -12  -2 -2316717.95 3818.12   2
 -12  -2 -2318996.65 4535.18   1
  12   2  2215421.40 4262.10   3
 -12  -2 -2216808.75 3581.42   2
 -12  -2 -2218147.46 4241.97   1
  12   2  2162179.74 6156.27   3
 -12  -2 -2167621.05 5288.79   2
 -12  -2 -2158760.68 5556.89   1
  12   2  20 8520.95 3326.60   3
 -12  -2 -20 5680.04 2762.08   2
 -12  -2 -20 7803.74 3333.30   1
  12   2  19 4003.03 2925.02   3
 -12  -2 -19 6683.45 2742.77   2
 -12  -2 -19 4383.88 2810.18   1
  12   2  18   77.72 2409.42   3
 -12  -2 -18 -492.86 1742.01   2
 -12  -2 -18  558.47 2368.32   1
  12   2  1718797.41 3836.03   3
 -12  -2 -1714347.35 2846.94   2
 -12  -2 -1714977.58 3756.43   1
  12   2  16  436.74 2005.52   3
 -12  -2 -16  454.74 1740.95   2
 -12  -2 -16 1444.09 2432.52   1
  12   2  15 2951.09 2443.60   3
 -12  -2 -15 2587.26 1775.76   2
 -12  -2 -15 2462.19 2592.23   1
  12   2  14  265.89 1902.64   3
 -12  -2 -14  753.43 1645.47   2
 -12  -2 -14  793.26 2202.38   1
  12   2  13 -244.34 1832.52   3
 -12  -2 -13 -209.72 1237.18   2
 -12  -2 -13  623.40 2117.17   1
  12   2  1236525.29 4434.51   3
 -12  -2 -1237532.08 3114.37   2
 -12  -2 -1234844.64 4104.08   1
  12   2  11  740.02 1956.99   3
 -12  -2 -11 -755.43 1428.74   2
 -12  -2 -11  509.84 2183.80   1
  12   2  10 1083.50 1836.72   3
 -12  -2 -10   13.33 1567.39   2
 -12  -2 -10  746.97 2077.94   1
  12   2   956262.14 4671.08   3
 -12  -2  -975021.88 4009.40   2
 -12  -2  -964821.14 5008.91   1
  12   2   843218.91 4100.75   3
 -12  -2  -853587.59 3432.95   2
 -12  -2  -844078.50 4309.30   1
  12   2   737038.20 3867.94   3
 -12  -2  -744532.86 3021.62   2
 -12  -2  -738371.80 4038.07   1
  12   2   6 157434.   6735.   3
 -12  -2  -6 208910.   5624.   2
 -12  -2  -6 172664.   7441.   1
  12   2   5 2885.36 2014.13   3
 -12  -2  -5 2275.42 1318.64   2
 -12  -2  -5  922.76 2295.06   1
  12   2   4   27.02 1558.93   3
 -12  -2  -4    9.58 1046.17   2
 -12  -2  -4 -300.84 1977.44   1
  12   2   3 129224.   5813.   3
 -12  -2  -3 142667.   4181.   2
 -12  -2  -3 139226.   6618.   1
  12   2   216710.16 2792.50   3
 -12  -2  -215425.73 3186.15   1
  12   2   111749.88 2426.22   3
 -12  -2  -111760.85 2929.35   1
  12   2   016136.63 2608.21   3
 -12  -2   014701.79 3029.14   1
  12   2  -1  726.27 1412.44   3
 -12  -2   1 -259.78 1628.18   1
  12   2  -2  750.30 1491.79   3
 -12  -2   2  512.39 1720.52   1
  12   2  -341410.73 3255.08   3
 -12  -2   339075.48 3653.39   1
  12   2  -412281.18 2272.37   3
 -12  -2   4 9611.95 2784.14   1
  12   2  -510559.07 2174.52   3
 -12  -2   5 9001.47 1449.32   2
 -12  -2   5 8889.25 2720.84   1
  12   2  -611795.80 2239.22   3
 -12  -2   6 7634.71 1517.00   2
 -12  -2   611841.46 2888.93   1
  12   2  -719430.00 2651.87   3
 -12  -2   712622.29 1887.57   2
 -12  -2   719606.84 3348.53   1
  12   2  -811492.31 2256.61   3
 -12  -2   8 6830.87 1762.42   2
 -12  -2   814869.34 3111.15   1
  12   2  -932909.39 2918.23   3
 -12  -2   930702.87 2839.03   2
 -12  -2   936678.60 3618.64   1
  12   2 -10 4800.83 1827.68   3
 -12  -2  10 5398.28 1956.67   2
 -12  -2  10 5556.13 2357.33   1
  12   2 -11 -698.44 1380.12   3
 -12  -2  11  483.57 1697.87   2
 -12  -2  11  522.84 1731.35   1
  12   2 -12  116.81 1450.36   3
 -12  -2  12  428.26 1812.51   2
 -12  -2  12  -13.35 1888.85   1
  12   2 -13 4688.77 1804.65   3
 -12  -2  13 5480.31 2374.30   2
 -12  -2  13 4791.28 2278.96   1
  12   2 -14 2699.75 1599.45   3
 -12  -2  14 1536.73 2069.18   2
 -12  -2  14  942.89 2021.31   1
  12   2 -1577464.05 4189.25   3
 -12  -2  1558221.55 4510.04   2
 -12  -2  1573415.09 4961.43   1
  12   2 -16 8678.32 2158.24   3
 -12  -2  16 9227.22 2822.39   2
 -12  -2  16 9352.82 2876.55   1
  12   2 -17 1136.69 1625.82   3
 -12  -2  17  -44.61 1890.75   2
 -12  -2  17  423.86 2147.37   1
  12   2 -1812036.80 2433.66   3
 -12  -2  1812465.28 3232.36   2
 -12  -2  1811428.87 3200.56   1
  12   2 -1911580.76 2488.07   3
 -12  -2  19 9937.11 3089.29   2
 -12  -2  1911397.16 3320.44   1
  12   2 -20 5642.87 2138.11   3
 -12  -2  20 4634.36 2786.34   2
 -12  -2  20 8764.51 3039.46   1
  12   2 -2186248.34 4919.98   3
 -12  -2  2162810.54 5363.18   2
 -12  -2  2191206.42 5935.41   1
  12   2 -2216628.15 2960.80   3
 -12  -2  2216168.09 3783.47   2
 -12  -2  2221361.75 4296.66   1
  12   2 -23 3160.32 2183.36   3
 -12  -2  23 5239.93 2900.18   2
 -12  -2  23 5023.05 3175.35   1
  12   2 -24  765.71 1975.44   3
 -12  -2  24 7083.32 3187.59   2
 -12  -2  24 3232.76 3075.66   1
  12   2 -2540693.67 4182.07   3
 -12  -2  2531252.66 4854.34   2
 -12  -2  2539101.86 4763.31   1
  12   2 -26 -948.77 2021.23   3
 -12  -2  26  -29.87 2165.32   2
 -12  -2  26  672.25 3026.69   1
 -12  -2  27  346.54 2451.42   2
 -12  -2  27 1015.69 3268.95   1
 -12  -2  28   93.60 2467.89   2
 -12  -2  28  236.67 3015.61   1
 -12  -2  29 3578.68 3103.05   2
 -12  -2  29 3687.15 3539.60   1
 -12  -2  3019511.22 4539.51   2
 -12  -2  3025972.43 5015.72   1
 -12  -2  31 2066.83 2947.02   2
 -12  -2  31 4315.30 3387.56   1
 -12  -2  32  882.17 2755.10   2
 -12  -2  32 1897.94 3231.67   1
 -12  -2  3316749.87 4598.84   2
 -12  -2  3313454.50 4362.44   1
 -12  -2  34 1707.53 3015.94   2
 -12  -2  34  298.81 3419.16   1
 -12  -2  35-1346.55 2928.31   2
  12   2 -36 9056.57 5087.32   1
 -12  -2  36 9141.74 3903.74   2
  12   2 -37 -969.90 4401.16   1
 -12  -2  37 1077.14 3175.21   2
  12   2 -38  608.24 4632.85   1
 -12  -2  38  967.32 3130.37   2
  12   2 -39 9529.07 5840.34   1
 -12  -2  39 2131.41 3338.47   2
  12   2 -40 -966.44 4959.98   1
 -12  -2  40 1353.17 3438.29   2
  12   2 -41 6741.51 5708.63   1
 -12  -2  41  -94.47 3309.41   2
  12   2 -42 9751.34 5917.03   1
 -12  -2  42 3032.69 3753.83   2
  12   2 -43 7454.39 6142.23   1
 -12  -2  43 4108.41 3537.24   2
  12   2 -44 -774.10 5113.25   1
 -12  -2  44 -154.83 3270.19   2
  12   2 -45-1487.65 5180.64   1
 -12  -2  45  365.82 3390.75   2
  12   2 -46 2208.46 5728.14   1
 -12  -2  46 -541.11 3588.05   2
  12   2 -47 5019.15 6303.16   1
 -12  -2  47 1819.71 3421.62   2
 -12  -2  48 1974.31 3236.92   2
  10   2  49 8391.63 6960.30   3
 -10  -2 -49 2011.94 6277.75   2
  10   2  48 4018.86 6029.43   3
 -10  -2 -48 7554.35 7434.70   2
 -10  -2 -48 5573.53 5392.38   1
  10   2  47-1660.62 5841.66   3
 -10  -2 -47-1882.39 5722.62   2
 -10  -2 -47 -654.61 4017.75   1
  10   2  46 6696.19 6420.57   3
 -10  -2 -46 6874.27 6535.99   2
 -10  -2 -46 5917.70 4729.72   1
  10   2  45 2859.31 5502.66   3
 -10  -2 -45  460.90 5615.19   2
 -10  -2 -45 1332.96 4129.43   1
  10   2  44 4610.06 5644.97   3
 -10  -2 -44 3178.96 5891.09   2
 -10  -2 -44 2725.74 4209.37   1
  10   2  43 1699.98 5610.83   3
 -10  -2 -43 1890.16 5425.92   2
 -10  -2 -43 3968.40 4535.32   1
  10   2  42 4428.50 5707.70   3
 -10  -2 -42  108.01 5865.93   2
 -10  -2 -42 6557.14 4586.69   1
  10   2  4117343.34 7032.75   3
 -10  -2 -4110117.27 5702.80   2
 -10  -2 -41 5717.45 4641.06   1
  10   2  40 4613.48 5365.27   3
 -10  -2 -40 1490.50 5121.91   2
 -10  -2 -40 4637.98 4267.99   1
  10   2  39  635.03 4527.59   3
 -10  -2 -39-1200.58 4541.76   2
 -10  -2 -39-1537.89 3362.59   1
  10   2  38 8864.50 5496.76   3
 -10  -2 -38 9611.23 5631.94   2
 -10  -2 -38 8455.09 4583.30   1
  10   2  3720055.94 6619.83   3
 -10  -2 -3712133.33 5488.24   2
 -10  -2 -3713274.84 4914.12   1
  10   2  36  131.45 4142.88   3
 -10  -2 -36 1702.64 4218.05   2
 -10  -2 -36  521.82 3251.59   1
  10   2  35 1987.10 4394.74   3
 -10  -2 -35 5589.64 4570.70   2
 -10  -2 -35 4941.12 3866.81   1
  10   2  34-1071.82 3725.24   3
 -10  -2 -34 -960.28 3353.72   2
 -10  -2 -34-1259.71 3321.22   1
  10   2  33  915.21 3644.29   3
 -10  -2 -33 3148.76 4171.49   2
 -10  -2 -33 2414.09 3481.07   1
  10   2  32 6131.41 4634.44   3
 -10  -2 -32 6044.26 4079.52   2
 -10  -2 -32 9773.70 4195.87   1
  10   2  3133263.45 6543.36   3
 -10  -2 -3136941.09 6511.55   2
 -10  -2 -3136791.10 5897.80   1
  10   2  3013177.59 4964.01   3
 -10  -2 -3010037.68 4484.23   2
 -10  -2 -3013339.66 4291.13   1
  10   2  2910626.54 4400.91   3
 -10  -2 -2911092.73 4373.23   2
 -10  -2 -2911581.45 4177.33   1
  10   2  28 4936.98 4078.46   3
 -10  -2 -28 5528.77 4001.79   2
 -10  -2 -28 6042.79 3658.51   1
  10   2  27 9390.84 4213.21   3
 -10  -2 -2710784.48 4134.28   2
 -10  -2 -2710256.73 4003.58   1
  10   2  2611380.07 4261.43   3
 -10  -2 -2611900.80 4275.50   2
 -10  -2 -2612216.43 3847.99   1
  10   2  2548413.28 6294.77   3
 -10  -2 -2546705.11 5391.89   2
 -10  -2 -2543216.33 5692.30   1
  10   2  24 4394.85 3281.74   3
 -10  -2 -24 5076.55 2961.48   2
 -10  -2 -24 4163.66 2954.06   1
  10   2  23 1589.02 2616.65   3
 -10  -2 -23  442.95 2307.50   2
 -10  -2 -23  765.09 2479.02   1
  10   2  22  -11.34 2461.84   3
 -10  -2 -22 1225.97 2160.84   2
 -10  -2 -22  259.00 2595.32   1
  10   2  21 3175.48 2803.89   3
 -10  -2 -21 1868.29 2303.68   2
 -10  -2 -21 3355.65 2883.30   1
  10   2  20 3464.29 2816.95   3
 -10  -2 -20 1289.77 1964.51   2
 -10  -2 -20 3762.72 2858.33   1
  10   2  1921322.27 4038.25   3
 -10  -2 -1917970.11 3364.05   2
 -10  -2 -1926024.51 4321.71   1
  10   2  1823130.70 4045.01   3
 -10  -2 -1822692.50 3457.50   2
 -10  -2 -1825657.16 4222.83   1
  10   2  1729429.11 4290.87   3
 -10  -2 -1730207.06 3462.91   2
 -10  -2 -1733767.91 4523.65   1
  10   2  1645968.48 4708.78   3
 -10  -2 -1653188.46 4100.54   2
 -10  -2 -1653717.78 4807.37   1
  10   2  1514585.43 3221.24   3
 -10  -2 -1511400.75 2487.86   2
 -10  -2 -1510276.52 3020.78   1
  10   2  14 6850.88 2627.74   3
 -10  -2 -14 6491.15 2088.03   2
 -10  -2 -14 7322.93 2842.94   1
  10   2  1319808.65 3417.89   3
 -10  -2 -1323460.37 2731.47   2
 -10  -2 -1324400.35 3778.43   1
  10   2  1221614.61 3431.74   3
 -10  -2 -1218765.51 2547.66   2
 -10  -2 -1223043.19 3589.86   1
  10   2  11 1025.49 1677.74   3
 -10  -2 -11 -278.69 1195.77   2
 -10  -2 -11  699.24 1804.37   1
  10   2  10 212533.   7918.   3
 -10  -2 -10 240901.   6510.   2
 -10  -2 -10 224959.   8085.   1
  10   2   918938.55 3071.26   3
 -10  -2  -920223.67 2485.50   2
 -10  -2  -917499.92 3172.51   1
  10   2   814835.41 2785.89   3
 -10  -2  -815018.38 2281.83   2
 -10  -2  -813135.23 2829.86   1
  10   2   766760.76 4428.17   3
 -10  -2  -784042.09 3809.86   2
 -10  -2  -762093.68 4389.30   1
  10   2   629999.74 3295.17   3
 -10  -2  -634311.88 2675.46   2
 -10  -2  -630874.96 3346.09   1
  10   2   5 4506.17 1961.55   3
 -10  -2  -5 6427.57 1581.86   2
 -10  -2  -5 5876.62 2357.43   1
  10   2   484001.17 4538.00   3
 -10  -2  -4 105025.   3833.   2
 -10  -2  -478364.20 4746.11   1
  10   2   331243.92 3044.25   3
 -10  -2  -335408.55 2442.03   2
 -10  -2  -332993.43 3321.48   1
  10   2   212360.74 2264.59   3
 -10  -2  -212916.37 1639.78   2
 -10  -2  -2 9660.27 2471.90   1
  10   2   119338.44 2539.41   3
 -10  -2  -115716.66 1698.24   2
 -10  -2  -117110.62 2943.98   1
  10   2   0  637.56 1322.85   3
 -10  -2   0 -456.10  877.11   2
 -10  -2   0 -440.17 1632.29   1
  10   2  -1  841.61 1367.43   3
 -10  -2   1  509.00 1703.84   1
  10   2  -246438.57 3123.74   3
 -10  -2   248863.88 2282.68   2
 -10  -2   252232.77 3810.17   1
  10   2  -330821.41 2647.99   3
 -10  -2   331999.07 1966.91   2
 -10  -2   331683.59 3316.12   1
  10   2  -4 3157.17 1551.73   3
 -10  -2   4 2715.97 1092.40   2
 -10  -2   4 3401.12 1973.87   1
  10   2  -538566.19 2831.59   3
 -10  -2   534404.54 2155.26   2
 -10  -2   538359.58 3355.18   1
  10   2  -619927.93 2258.30   3
 -10  -2   620028.71 1892.88   2
 -10  -2   623116.46 2824.67   1
  10   2  -7 6925.79 1731.45   3
 -10  -2   7 4754.45 1350.13   2
 -10  -2   7 6872.25 2330.26   1
  10   2  -8 8721.70 1833.13   3
 -10  -2   8 6767.61 1701.22   2
 -10  -2   810451.12 2489.16   1
  10   2  -9 1580.33 1337.64   3
 -10  -2   9  737.60 1325.46   2
 -10  -2   9  747.66 1751.56   1
  10   2 -10 -277.09 1159.52   3
 -10  -2  10 -195.10 1379.12   2
 -10  -2  10   58.30 1505.22   1
  10   2 -11 129942.   4662.   3
 -10  -2  11 123402.   5112.   2
 -10  -2  11 126525.   5682.   1
  10   2 -1215052.25 2105.07   3
 -10  -2  1214119.03 2656.31   2
 -10  -2  1214883.44 2803.05   1
  10   2 -13  633.64 1268.68   3
 -10  -2  13 1766.14 1660.70   2
 -10  -2  13 1419.54 1650.46   1
  10   2 -14 6545.57 1752.88   3
 -10  -2  14 5748.73 2379.49   2
 -10  -2  14 8692.02 2531.71   1
  10   2 -15 -232.78 1274.75   3
 -10  -2  15  613.01 1865.69   2
 -10  -2  15 -233.41 1755.81   1
  10   2 -16 3980.18 1675.79   3
 -10  -2  16 3373.93 2285.43   2
 -10  -2  16 5155.73 2362.54   1
  10   2 -17 102912.   4551.   3
 -10  -2  1779925.49 5236.65   2
 -10  -2  17 101440.   5587.   1
  10   2 -18 7133.30 1989.20   3
 -10  -2  18 7264.27 2870.64   2
 -10  -2  18 8737.24 2944.75   1
  10   2 -19 2401.14 1766.22   3
 -10  -2  19 1145.29 2084.54   2
 -10  -2  19  301.03 2085.81   1
 -10  -2  2026993.47 4095.97   2
 -10  -2  2034100.93 3813.12   1
 -10  -2  21 7324.35 3124.87   2
 -10  -2  21 8383.65 3010.11   1
 -10  -2  22 8708.31 3274.40   2
 -10  -2  22 8297.75 3000.18   1
 -10  -2  23 4542.84 3073.04   2
 -10  -2  23 9224.55 3268.21   1
 -10  -2  24 4992.36 2861.50   2
 -10  -2  24 1682.53 2793.16   1
 -10  -2  25 6006.19 3230.35   2
 -10  -2  25 7786.77 3417.92   1
 -10  -2  2643013.67 5077.73   2
 -10  -2  2640523.53 4712.78   1
 -10  -2  2710378.80 3685.79   2
 -10  -2  27 9689.49 3737.65   1
 -10  -2  28 6862.56 3377.58   2
 -10  -2  28 8738.35 3623.30   1
 -10  -2  2934042.05 5196.97   2
 -10  -2  2940260.63 5639.77   1
 -10  -2  30 7039.16 3565.36   2
 -10  -2  30 6731.34 3468.96   1
 -10  -2  3112768.92 4042.64   2
 -10  -2  3114628.57 4258.29   1
 -10  -2  3226924.98 4909.99   2
  10   2 -33 2800.93 4226.20   1
 -10  -2  33 1640.40 2988.05   2
  10   2 -34 -797.41 4007.18   1
 -10  -2  34  327.65 2844.46   2
  10   2 -3513412.47 5187.76   1
 -10  -2  3510811.24 4104.62   2
  10   2 -36-1517.79 4274.45   1
 -10  -2  36-1428.05 3006.01   2
  10   2 -37 6306.88 4742.76   1
 -10  -2  37 4331.40 3589.78   2
  10   2 -38 4784.71 4670.24   1
 -10  -2  38 1863.11 3080.90   2
  10   2 -39 8302.08 5037.76   1
 -10  -2  39 4770.95 3625.69   2
  10   2 -40 2450.08 4711.55   1
 -10  -2  40 -772.23 2954.23   2
  10   2 -41-3109.86 4378.34   1
 -10  -2  41-1765.59 2820.72   2
  10   2 -42 8077.16 5642.18   1
 -10  -2  42 1601.98 3272.83   2
  10   2 -4311473.38 5867.01   1
 -10  -2  43 4288.82 3532.21   2
  10   2 -44 1050.13 5127.31   1
 -10  -2  44-2118.40 2943.69   2
  10   2 -45 1452.73 5298.90   1
 -10  -2  45-1477.21 3602.99   2
  10   2 -46  594.92 5234.31   1
 -10  -2  46-1022.35 2882.35   2
  10   2 -47 7265.02 6127.81   1
 -10  -2  47 1435.37 3468.30   2
  10   2 -48 1524.58 5716.77   1
 -10  -2  48 1327.35 3255.22   2
  10   2 -49-4893.85 5525.85   1
 -10  -2  49-1161.80 3312.82   2
 -10  -2  50  709.88 3286.50   2
   8   2  50 1559.28 6450.60   3
  -8  -2 -50-1449.79 6587.13   2
   8   2  49  937.41 5496.87   3
  -8  -2 -49-2544.56 5466.02   2
   8   2  48  458.58 5905.95   3
  -8  -2 -48 4453.74 6385.51   2
   8   2  47 2375.41 5407.05   3
  -8  -2 -47 2261.04 5554.80   2
  -8  -2 -47  715.97 4092.98   1
   8   2  46 1667.34 5941.64   3
  -8  -2 -46  607.49 5717.16   2
  -8  -2 -46-2166.99 4051.33   1
   8   2  4513074.38 7883.65   3
  -8  -2 -45 8274.94 6377.27   2
  -8  -2 -45 1394.24 4131.15   1
   8   2  44 1516.19 5289.52   3
  -8  -2 -44  358.36 5177.04   2
  -8  -2 -44 -169.32 3683.64   1
   8   2  43 1708.27 5302.48   3
  -8  -2 -43 1913.52 4855.59   2
  -8  -2 -43 1429.38 3871.83   1
   8   2  4211178.31 6048.03   3
  -8  -2 -4210660.10 6034.99   2
  -8  -2 -4215831.88 5284.26   1
   8   2  4126581.84 7549.41   3
  -8  -2 -4124157.26 7273.45   2
  -8  -2 -4123604.27 5769.12   1
   8   2  40 5563.16 5078.63   3
  -8  -2 -40 8354.90 5368.54   2
  -8  -2 -40 7086.25 4504.80   1
   8   2  3913750.54 6292.58   3
  -8  -2 -3910601.87 5823.26   2
  -8  -2 -3911328.56 4789.94   1
   8   2  38-2143.16 4164.42   3
  -8  -2 -38 2147.42 4446.06   2
  -8  -2 -38  363.91 3513.67   1
   8   2  37  230.99 4256.90   3
  -8  -2 -37  425.93 4187.96   2
  -8  -2 -37 2309.19 3386.70   1
   8   2  36 6859.46 4855.32   3
  -8  -2 -36 5363.82 4621.60   2
  -8  -2 -36 6853.44 3952.06   1
   8   2  3545486.13 7800.78   3
  -8  -2 -3541546.81 7443.63   2
  -8  -2 -3540807.40 6409.61   1
   8   2  34 6460.79 4497.36   3
  -8  -2 -34 7308.70 4696.30   2
  -8  -2 -34 9176.63 4130.29   1
   8   2  33 1092.97 3667.41   3
  -8  -2 -33 2221.47 3603.72   2
  -8  -2 -33 1597.61 3239.96   1
   8   2  32 1135.67 3504.48   3
  -8  -2 -32 2560.65 3867.58   2
  -8  -2 -32 1811.48 3076.47   1
   8   2  3116366.32 5098.98   3
  -8  -2 -3123255.98 5629.90   2
[truncated: 1,320,509 more chars]
