# Supplementary material for: Crystal structure of di­bromido­bis­(1,3-dibenzyl-1,3-diazinan-2-one-κO)cobalt(II)
Source: Acta Crystallogr E Crystallogr Commun. 2015 Aug 12;71(Pt 9):m160–1. doi: 10.1107/S2056989015014577 (PMC4555415; doi:10.1107/S2056989015014577)
Supplement: Supplementary file 2 [file e-71-0m160-Isup2.hkl]

data_I                                                                          
_shelx_title ' C36 H40 Br2 Co N4 O2 in C2/c'                                    
_shelx_refln_list_code          4                                               
_shelx_F_calc_maximum     1442.85                                               
_exptl_crystal_F_000      4764.00                                               
_reflns_d_resolution_high  0.7600                                               
                                                                                
loop_                                                                           
 _space_group_symop_operation_xyz                                               
 'x, y, z'                                                                      
 '-x, y, -z+1/2'                                                                
 'x+1/2, y+1/2, z'                                                              
 '-x+1/2, y+1/2, -z+1/2'                                                        
 '-x, -y, -z'                                                                   
 'x, -y, z-1/2'                                                                 
 '-x+1/2, -y+1/2, -z'                                                           
 'x+1/2, -y+1/2, z-1/2'                                                         
                                                                                
_cell_length_a    24.1820                                                       
_cell_length_b    10.7440                                                       
_cell_length_c    40.0030                                                       
_cell_angle_alpha  90.000                                                       
_cell_angle_beta   92.687                                                       
_cell_angle_gamma  90.000                                                       
                                                                                
_shelx_F_squared_multiplier     1.000                                           
                                                                                
loop_                                                                           
 _refln_index_h                                                                 
 _refln_index_k                                                                 
 _refln_index_l                                                                 
 _refln_F_squared_calc                                                          
 _refln_F_squared_meas                                                          
 _refln_F_squared_sigma                                                         
 _refln_observed_status                                                         
   2   0   0         12.08         55.27       209.08 o                         
   4   0   0       1214.46        914.23       508.09 o                         
   6   0   0     308829.97     289513.75     14768.11 o                         
   8   0   0        249.05        469.77       841.02 o                         
  10   0   0       1925.63       1962.70      1134.20 o                         
  12   0   0     278836.75     260752.00      5819.76 o                         
  14   0   0      30041.52      27596.68      2701.28 o                         
  16   0   0      13973.76      15423.06      2436.25 o                         
  18   0   0        137.53       -752.66      1692.62 o                         
  20   0   0       7082.59       8131.94      2691.99 o                         
  22   0   0       1205.82       1260.19      2219.78 o                         
  24   0   0       9701.47      10648.08      3326.78 o                         
  26   0   0      26617.18      25235.17      5459.07 o                         
  28   0   0       7962.58       8042.65      3218.79 o                         
  30   0   0       3150.01       1964.68      2868.41 o                         
   1   1   0       9834.98       9367.80       313.90 o                         
   3   1   0       6895.55       6970.42       378.51 o                         
   5   1   0       3289.75       2989.90       387.19 o                         
   7   1   0       2326.02       2158.23       475.72 o                         
   9   1   0      18965.58      18227.79      1237.12 o                         
  11   1   0        364.08        459.76       762.21 o                         
  13   1   0         32.58       -585.86       835.13 o                         
  15   1   0      23157.21      23975.17      1908.11 o                         
  17   1   0        352.96        543.75      1139.90 o                         
  19   1   0         73.16       -240.55      1285.96 o                         
  21   1   0      25981.52      23715.68      2408.90 o                         
  23   1   0        838.43        495.19      1580.67 o                         
  25   1   0       1318.06       2140.31      1816.75 o                         
  27   1   0       2647.27       4787.94      2061.45 o                         
  29   1   0        982.12       2160.48      2019.58 o                         
  31   1   0        500.87        597.80      2246.42 o                         
   0   2   0      21686.01      20116.00      1770.48 o                         
   2   2   0       1014.18       1058.57       317.38 o                         
   4   2   0      13835.24      13379.11       655.38 o                         
   6   2   0       1066.61       1266.67       434.65 o                         
   8   2   0      15991.22      15447.89       822.90 o                         
  10   2   0         55.53         51.35       468.28 o                         
  12   2   0      18093.01      14086.05      1036.86 o                         
  14   2   0        211.36        149.93       890.51 o                         
  16   2   0      15218.49      17740.96      1832.78 o                         
  18   2   0        673.38        362.70      1261.75 o                         
  20   2   0       4107.31       5708.11      1724.24 o                         
  22   2   0       7081.98       7697.10      1885.49 o                         
  24   2   0       3134.44       2742.93      1827.44 o                         
  26   2   0       1295.24        979.78      1875.03 o                         
  28   2   0       6506.39       6501.02      2328.99 o                         
  30   2   0       2897.83       2574.84      2194.56 o                         
   1   3   0      24467.70      22049.77      1096.57 o                         
   3   3   0       6917.72       7276.38       603.09 o                         
   5   3   0       4198.83       4632.75       587.68 o                         
   7   3   0      54469.31      49371.53      1289.86 o                         
   9   3   0      65284.93      63853.50      1823.36 o                         
  11   3   0      24790.76      26023.04      1181.57 o                         
  13   3   0       1296.13        862.92       681.45 o                         
  15   3   0      27428.99      26578.05      1526.41 o                         
  17   3   0        812.03       1033.93      1203.34 o                         
  19   3   0      26014.69      27521.69      2392.12 o                         
  21   3   0      27184.71      30880.66      3158.26 o                         
  23   3   0        415.26       -108.99      1520.17 o                         
  25   3   0       3683.76       3626.75      1893.82 o                         
  27   3   0       5320.34       6342.51      2274.76 o                         
  29   3   0        723.80       1818.08      2100.44 o                         
  31   3   0        524.67       -287.12      2207.10 o                         
   0   4   0      54992.22      52015.38      3105.50 o                         
   2   4   0      13598.92      12489.30       921.83 o                         
   4   4   0        187.63        475.40       467.30 o                         
   6   4   0     204223.66     207461.25      4719.09 o                         
   8   4   0      35824.89      38344.78      2297.48 o                         
  10   4   0       3908.74       4643.06       804.40 o                         
  12   4   0       2881.79       3553.94       840.19 o                         
  14   4   0        170.25       -199.06       719.60 o                         
  16   4   0        470.52        151.35       810.73 o                         
  18   4   0      46150.58      51809.55      2652.12 o                         
  20   4   0       8650.70      10840.62      1911.74 o                         
  22   4   0       3784.82       4711.44      1751.95 o                         
  24   4   0        554.80        449.05      1649.17 o                         
  26   4   0        531.64       3276.18      2457.63 o                         
  28   4   0        813.54      -1062.64      1918.80 o                         
  30   4   0        292.36        915.66      2465.36 o                         
   1   5   0       2286.75        871.35       762.54 o                         
   3   5   0       9921.72      11319.05       857.73 o                         
   5   5   0      47062.52      44023.00      1909.69 o                         
   7   5   0     110763.21     103743.91      3022.58 o                         
   9   5   0      44200.29      44820.14      1559.94 o                         
  11   5   0        137.68        511.92       730.92 o                         
  13   5   0      36347.77      36689.71      1600.40 o                         
  15   5   0        114.15       -675.90       872.29 o                         
  17   5   0        113.01        916.36      1092.36 o                         
  19   5   0      58060.83      65654.55      4433.39 o                         
  21   5   0       5200.85       8862.60      1920.22 o                         
  23   5   0        932.45       1300.56      1593.11 o                         
  25   5   0        200.32        100.35      1685.52 o                         
  27   5   0        542.74      -1183.58      2620.00 o                         
  29   5   0         10.37       -490.62      2673.72 o                         
   0   6   0      32210.60      30051.83      2324.10 o                         
   2   6   0      18667.59      18555.71      1250.17 o                         
   4   6   0       9176.02      10116.26      1091.45 o                         
   6   6   0      16290.61      16379.09      1264.54 o                         
   8   6   0         90.78        705.17       730.13 o                         
  10   6   0       1056.50       1448.09       864.52 o                         
  12   6   0        168.07        -29.13       862.65 o                         
  14   6   0       6511.44       6629.74      1174.49 o                         
  16   6   0      55030.33      57644.53      2124.59 o                         
  18   6   0        284.15        748.70      1315.86 o                         
  20   6   0        266.13      -1004.64      1571.44 o                         
  22   6   0       2888.11       2902.16      2268.88 o                         
  24   6   0         52.08       -631.86      1973.79 o                         
  26   6   0        118.54       1345.48      2467.14 o                         
  28   6   0       8396.65       7601.05      3070.66 o                         
   1   7   0       4483.76       4676.54       985.82 o                         
   3   7   0       6189.39       6337.63      1030.73 o                         
   5   7   0          8.52        366.22       802.56 o                         
   7   7   0      18314.26      19439.48      1397.04 o                         
   9   7   0       2204.52       2989.24       996.74 o                         
  11   7   0       3678.33       4780.67      1106.01 o                         
  13   7   0       5794.94       5453.45      1305.85 o                         
  15   7   0        924.46       1062.41      1078.03 o                         
  17   7   0       5096.42       6355.63      1690.93 o                         
  19   7   0      23739.79      22058.85      3133.07 o                         
  21   7   0        602.53         75.71      1840.73 o                         
  23   7   0       1432.88       1163.29      2117.46 o                         
  25   7   0         49.65       1687.73      2409.31 o                         
  27   7   0        958.30        562.01      2447.35 o                         
   0   8   0      15055.94      15611.38      1599.11 o                         
   2   8   0      31730.35      31227.75      1649.69 o                         
   4   8   0       2456.96       2160.84       980.02 o                         
   6   8   0       5644.79       4989.56      1165.49 o                         
   8   8   0       4586.49       6211.31      1249.83 o                         
  10   8   0       5725.70       5512.82      1384.54 o                         
  12   8   0        764.64        177.30      1178.04 o                         
  14   8   0       6148.64       6387.72      1544.05 o                         
  16   8   0       2198.61       2564.36      1447.33 o                         
  18   8   0       1915.30       3306.36      2144.77 o                         
  20   8   0         17.61       1140.82      1982.81 o                         
  22   8   0        867.80       -141.70      1993.68 o                         
  24   8   0         11.41       -186.47      2185.81 o                         
  26   8   0        347.56       -208.92      2435.16 o                         
   1   9   0      40589.66      39892.53      2360.24 o                         
   3   9   0         74.39         92.77       916.07 o                         
   5   9   0        788.13        165.91      1111.39 o                         
   7   9   0      20664.10      19773.93      1843.86 o                         
   9   9   0         72.40        -24.31      1080.86 o                         
  11   9   0      14613.17      16685.10      1906.55 o                         
  13   9   0      38328.68      46640.06      3674.26 o                         
  15   9   0         24.97       -151.04      1276.91 o                         
  17   9   0        824.09       1239.84      1607.84 o                         
  19   9   0        691.66        397.33      1953.03 o                         
  21   9   0         15.67       -674.50      1889.95 o                         
  23   9   0        972.82        820.97      2282.09 o                         
   2  10   0      11694.71      12226.85      2115.54 o                         
   4  10   0        632.47        885.54      1504.34 o                         
   6  10   0       1237.20       3264.07      1717.48 o                         
   8  10   0        121.38        -20.39      1125.34 o                         
  10  10   0       3334.57       4735.71      1469.78 o                         
  12  10   0       5577.46       5436.29      1566.19 o                         
  14  10   0        188.40        799.92      1382.51 o                         
  16  10   0       2117.21       1264.73      1488.44 o                         
  18  10   0        180.88         50.79      1807.67 o                         
  20  10   0       1469.69       1012.20      2137.22 o                         
  22  10   0       2392.89       2017.05      2659.84 o                         
   1  11   0       1342.87        819.80      1974.68 o                         
   3  11   0          0.80      -1195.51      1819.00 o                         
   5  11   0        203.01        350.84      2096.79 o                         
   7  11   0       6072.45       6305.93      2043.45 o                         
   9  11   0       6859.11       7018.94      2123.67 o                         
  11  11   0          8.31         46.96      1721.11 o                         
  13  11   0       8402.33       8922.56      2280.14 o                         
  15  11   0         85.17       -431.42      1803.34 o                         
  17  11   0       1376.86       3104.00      2554.96 o                         
  19  11   0       3081.13       2649.47      2457.32 o                         
   0  12   0        545.15      -1042.42      2705.83 o                         
   2  12   0       2088.84       1409.06      2197.56 o                         
   4  12   0        126.85      -1447.39      1992.99 o                         
   6  12   0        475.71       2777.97      3944.53 o                         
   8  12   0       1245.85       1296.82      4741.62 o                         
  10  12   0       3114.12       2241.34      2395.27 o                         
  12  12   0        195.63       -255.03      2428.15 o                         
  14  12   0          6.13       1028.15      1949.75 o                         
  16  12   0         87.66       1053.94      2593.10 o                         
   1  13   0       1875.14       1688.41      2294.49 o                         
   3  13   0        475.39        641.40      2247.74 o                         
   5  13   0       3470.26       3063.23      2560.73 o                         
   7  13   0          6.44       -807.75      2412.96 o                         
   9  13   0       2981.76       2723.47      2768.41 o                         
  11  13   0       1213.95       1269.65      2829.33 o                         
   0  14   0       1292.01       -738.93      3242.22 o                         
   2  14   0        519.57       -998.37      2284.47 o                         
   4  14   0        165.52      -1205.54      2295.65 o                         
 -31   1   1        527.54       -759.47      2182.69 o                         
 -29   1   1       8808.26       9562.92      2435.01 o                         
 -27   1   1       6903.59       6964.69      2219.12 o                         
 -25   1   1       5159.41       6736.08      2071.83 o                         
 -23   1   1        593.13        194.87      1552.31 o                         
 -21   1   1       3266.94       4481.04      1662.02 o                         
 -19   1   1       1187.31        921.46      1344.45 o                         
 -17   1   1       9272.66       9573.02      1600.04 o                         
 -15   1   1      29825.57      29200.72      1942.48 o                         
 -13   1   1      23167.58      22517.58      1710.83 o                         
 -11   1   1      74325.51      67167.10      3405.27 o                         
  -9   1   1       9621.29       8658.83       992.84 o                         
  -7   1   1         42.75         45.07       408.68 o                         
  -5   1   1      27663.22      25218.34       846.70 o                         
  -3   1   1        388.88        396.36       219.60 o                         
  -1   1   1         61.56         15.62       152.35 o                         
   1   1   1     576357.81     545565.44     28266.61 o                         
   3   1   1       6376.32       6089.67       385.92 o                         
   5   1   1       6857.53       6579.08       481.79 o                         
   7   1   1      41366.30      40146.62      2969.89 o                         
   9   1   1      11640.08      11424.42      1098.68 o                         
  11   1   1       2113.45       2449.91       882.70 o                         
  13   1   1     290935.94     274589.75      8190.89 o                         
  15   1   1       1835.67        680.38      1026.24 o                         
  17   1   1       1273.15       1295.16      1231.18 o                         
  19   1   1      19459.15      21025.90      2213.11 o                         
  21   1   1        703.94        876.54      1543.92 o                         
  23   1   1        844.70        685.48      1538.82 o                         
  25   1   1      19663.88      20760.12      2659.53 o                         
  27   1   1      11102.56      12180.23      2515.15 o                         
  29   1   1       3288.38       3369.29      2177.25 o                         
  31   1   1        828.09       1680.12      2170.20 o                         
 -30   2   1        518.01       1158.05      2073.93 o                         
 -28   2   1       1793.23       2387.07      1938.89 o                         
 -26   2   1      12338.54      10043.75      2346.48 o                         
 -24   2   1       5501.95       8862.32      2087.66 o                         
 -22   2   1      16048.92      16032.08      2177.99 o                         
 -20   2   1      79219.07      79136.58      3443.30 o                         
 -18   2   1        116.72        789.34      1225.53 o                         
 -16   2   1      12319.60      13114.29      1658.52 o                         
 -14   2   1     126179.86     120695.99      3921.31 o                         
 -12   2   1        144.49       -313.16       561.51 o                         
 -10   2   1       1231.72        706.99       598.91 o                         
  -8   2   1     370555.62     352647.72      8878.58 o                         
  -6   2   1       2294.51       2830.34       475.27 o                         
  -4   2   1       1168.47       1174.54       396.99 o                         
  -2   2   1       8815.82       8504.73      1144.79 o                         
   0   2   1       1185.67       1006.24       409.53 o                         
   2   2   1         97.16         26.90       293.61 o                         
   4   2   1      57972.18      58800.85      2381.44 o                         
   6   2   1       2522.99       2566.41       494.80 o                         
   8   2   1       5836.32       5576.76       612.24 o                         
  10   2   1      16388.18      16316.58       888.27 o                         
  12   2   1      12306.66      10841.00       967.72 o                         
  14   2   1        587.93         66.94       912.34 o                         
  16   2   1       9539.44       9870.67      1578.09 o                         
  18   2   1      12205.51      12851.35      1855.09 o                         
  20   2   1      26273.09      25979.76      2447.21 o                         
  22   2   1      13192.60      14717.15      2201.74 o                         
  24   2   1       1358.37       1015.97      1767.60 o                         
  26   2   1        466.35        453.93      1881.08 o                         
  28   2   1       2386.31       2100.36      2072.40 o                         
  30   2   1        780.11        387.38      2125.67 o                         
 -31   3   1        586.40      -1872.09      2150.05 o                         
 -29   3   1         41.94        225.54      1953.41 o                         
 -27   3   1       6485.74       4607.20      2098.62 o                         
 -25   3   1       3180.06       3184.89      1847.59 o                         
 -23   3   1        341.56       1262.73      1621.68 o                         
 -21   3   1      17617.64      19383.50      2318.26 o                         
 -19   3   1       7085.45       7822.03      1687.19 o                         
 -17   3   1      10682.62       9974.80      1641.22 o                         
 -15   3   1      13117.07      12193.99      1326.67 o                         
 -13   3   1       1437.20       1472.10       710.39 o                         
 -11   3   1      74795.92      72639.94      1799.55 o                         
  -9   3   1      17218.61      17365.04      1003.12 o                         
  -7   3   1      54783.09      51346.19      1297.57 o                         
  -5   3   1      12437.21      10477.60       721.47 o                         
  -3   3   1       1726.45       1693.31       425.38 o                         
  -1   3   1      75670.57      67921.18      2912.22 o                         
   1   3   1      37976.04      37025.37      2360.55 o                         
   3   3   1       6959.44       7136.38       614.31 o                         
   5   3   1      74491.28      69549.33      2597.05 o                         
   7   3   1      55148.17      53411.70      1638.80 o                         
   9   3   1      14105.28      14377.46       951.50 o                         
  11   3   1      85377.69      86585.67      1845.02 o                         
  13   3   1       6267.73       5967.42       875.78 o                         
  15   3   1        128.71        425.35       692.65 o                         
  17   3   1       1582.90        839.49      1206.86 o                         
  19   3   1       9140.77      13422.06      1962.42 o                         
  21   3   1       4055.80       6929.73      1841.63 o                         
  23   3   1        269.59        136.72      1594.20 o                         
  25   3   1        893.82        505.17      1758.83 o                         
  27   3   1         86.20        515.37      1907.64 o                         
  29   3   1        366.14       -115.79      2002.39 o                         
  31   3   1        873.21       2213.16      2399.91 o                         
 -30   4   1         31.96       1049.20      3083.48 o                         
 -28   4   1        585.19       1036.93      1983.08 o                         
 -26   4   1        689.42       1603.74      1835.43 o                         
 -24   4   1       2920.26       3308.41      1776.69 o                         
 -22   4   1          5.81        499.71      1511.47 o                         
 -20   4   1       8371.84      12423.63      1993.48 o                         
 -18   4   1      34458.13      37666.46      2471.10 o                         
 -16   4   1       3523.41       3778.63       952.59 o                         
 -14   4   1        658.15        484.79       732.95 o                         
 -12   4   1        104.13        134.36       703.55 o                         
 -10   4   1      25259.54      26370.62      1235.25 o                         
  -8   4   1     100147.87      99287.70      2000.04 o                         
  -6   4   1     184026.55     171080.03      4325.21 o                         
  -4   4   1      14473.09      14098.85      1025.96 o                         
  -2   4   1      28058.60      25606.54      1720.64 o                         
   0   4   1      53340.57      49739.59      1769.98 o                         
   2   4   1       1104.25        990.67       471.58 o                         
   4   4   1      14419.16      14575.29      1145.38 o                         
   6   4   1      58337.88      64057.03      6045.07 o                         
   8   4   1      54093.32      53634.48      1506.62 o                         
  10   4   1        633.16        486.18       639.96 o                         
  12   4   1       2688.82       2662.09       782.42 o                         
  14   4   1        342.28        686.11       749.79 o                         
  16   4   1       3752.17       4413.24       994.06 o                         
  18   4   1        176.64       1670.96      1317.10 o                         
  20   4   1      62785.18      71949.91      3658.90 o                         
  22   4   1       1000.18       2186.27      1598.34 o                         
  24   4   1         53.96        -26.42      1626.43 o                         
  26   4   1       3281.40       5014.60      2014.86 o                         
  28   4   1        359.19       1231.37      2024.37 o                         
  30   4   1         24.81        752.06      2433.62 o                         
 -29   5   1         12.65       -126.44      2640.64 o                         
 -27   5   1        566.15       1198.39      2673.27 o                         
 -25   5   1        209.63      -2036.29      2036.29 o                         
 -23   5   1       2767.78       2603.95      1753.18 o                         
 -21   5   1         15.19      -1374.50      1374.50 o                         
 -19   5   1       1020.78       1018.32      1410.22 o                         
 -17   5   1      34054.88      34155.67      1963.36 o                         
 -15   5   1      19111.06      20296.75      1469.05 o                         
 -13   5   1          1.44        132.62       789.69 o                         
 -11   5   1        589.74        880.18       750.81 o                         
  -9   5   1      10941.76      10459.84      1108.77 o                         
  -7   5   1      22294.47      24835.97      2787.78 o                         
  -5   5   1      69944.20      73766.16      6914.77 o                         
  -3   5   1      15327.42      15719.47      1101.66 o                         
  -1   5   1      11659.92      12668.18      1229.92 o                         
   1   5   1        544.17        167.73       513.80 o                         
   3   5   1       2856.95       2820.35       641.93 o                         
   5   5   1       9666.28      10954.03       947.87 o                         
   7   5   1      32312.84      36286.27      4769.35 o                         
   9   5   1      45318.42      47826.37      1602.43 o                         
  11   5   1         55.46       -391.57       731.45 o                         
  13   5   1      29977.18      31061.10      1584.82 o                         
  15   5   1         20.08       -398.97       870.44 o                         
  17   5   1       8013.00       8936.47      1422.68 o                         
  19   5   1      42227.54      45083.68      2731.36 o                         
  21   5   1      10168.51      11387.42      2029.44 o                         
  23   5   1        945.16        210.06      1538.44 o                         
  25   5   1        803.05        875.51      1755.74 o                         
  27   5   1        260.29       -252.03      2513.94 o                         
  29   5   1       1982.83       1193.30      2770.85 o                         
 -28   6   1         64.29        708.13      2403.11 o                         
 -26   6   1        915.71       1839.98      2492.81 o                         
 -24   6   1        562.24       -944.00      2016.10 o                         
 -22   6   1        681.22        954.64      2011.64 o                         
 -20   6   1         59.46       1607.17      1974.04 o                         
 -18   6   1      24038.03      24344.89      2288.99 o                         
 -16   6   1       2732.79       2502.14      1082.52 o                         
 -14   6   1        788.72        839.26       957.66 o                         
 -12   6   1       3835.22       4298.59      1036.71 o                         
 -10   6   1       4409.25       4705.95      1002.76 o                         
  -8   6   1       6806.87       7352.99      1020.55 o                         
  -6   6   1     101621.93      98029.38      3015.64 o                         
  -4   6   1       5356.25       5618.12       942.36 o                         
  -2   6   1      10087.69      10297.04      1047.84 o                         
   0   6   1      11461.51      12109.39      1343.94 o                         
   2   6   1      33264.85      32233.66      1407.73 o                         
   4   6   1        811.99        634.67       642.31 o                         
   6   6   1      40736.72      39825.38      1509.20 o                         
   8   6   1      32770.95      33509.01      1806.42 o                         
  10   6   1      10803.42      11946.92      1235.67 o                         
  12   6   1         60.59        100.72       838.32 o                         
  14   6   1       3826.60       5141.28      1153.34 o                         
  16   6   1       7148.71       6927.36      1281.55 o                         
  18   6   1         85.35        265.03      1309.98 o                         
  20   6   1      31706.33      31688.79      2698.56 o                         
  22   6   1       2846.52       2526.13      2368.27 o                         
  24   6   1        139.07       -369.13      2133.12 o                         
  26   6   1       1241.55       3072.17      2603.95 o                         
  28   6   1        110.56        135.34      2518.99 o                         
 -27   7   1      12558.82      10902.60      3842.96 o                         
 -25   7   1       1946.94        139.64      2253.07 o                         
 -23   7   1         21.87       -502.31      1989.85 o                         
 -21   7   1       8650.36       9173.59      2647.02 o                         
 -19   7   1        160.50       1443.45      1962.53 o                         
 -17   7   1       6518.29       7200.95      1769.40 o                         
 -15   7   1      38281.57      37212.18      2200.74 o                         
 -13   7   1      33422.42      34514.07      2310.54 o                         
 -11   7   1       1039.20       1362.68      1041.58 o                         
  -9   7   1       6027.75       6537.59      1119.95 o                         
  -7   7   1      25414.89      26086.41      2155.46 o                         
  -5   7   1        276.51       -411.37       776.35 o                         
  -3   7   1      37139.23      37304.12      1639.73 o                         
  -1   7   1      70598.05      63555.70      4808.00 o                         
   1   7   1      12239.55      12633.58      1180.88 o                         
   3   7   1       1958.61       2362.11       849.34 o                         
   5   7   1      14476.97      14184.17      1330.24 o                         
   7   7   1      11542.07      12133.44      1225.34 o                         
   9   7   1        216.00        479.62       862.86 o                         
  11   7   1      47471.88      50173.80      1967.95 o                         
  13   7   1       9093.83      10354.39      1471.19 o                         
  15   7   1        236.11        187.82      1083.27 o                         
  17   7   1       1484.82        847.78      1371.71 o                         
  19   7   1         51.96        243.96      1851.13 o                         
  21   7   1          2.76       2585.36      2123.16 o                         
  23   7   1        761.43        296.74      2008.12 o                         
  25   7   1          4.39       1373.40      2355.18 o                         
  27   7   1         42.01       2834.61      2640.35 o                         
 -26   8   1        552.17       1681.75      2606.47 o                         
 -24   8   1        130.39       1106.44      2305.00 o                         
 -22   8   1        890.37      -1020.21      1924.77 o                         
 -20   8   1         24.23       1105.05      1965.55 o                         
 -18   8   1        357.05       -215.30      1808.57 o                         
 -16   8   1        942.80        581.48      1297.45 o                         
 -14   8   1        637.54        883.77      1233.04 o                         
 -12   8   1          8.09       -265.29      1132.06 o                         
 -10   8   1       6369.66       8295.86      1512.85 o                         
  -8   8   1          9.54        246.48       962.46 o                         
  -6   8   1       3251.88       3094.52      1073.52 o                         
  -4   8   1       2741.35       1901.37       927.55 o                         
  -2   8   1       2541.31       3187.75       990.51 o                         
   0   8   1       6868.63       7713.40      1098.05 o                         
   2   8   1      15410.19      16101.32      1440.10 o                         
   4   8   1        187.76       -658.21       826.86 o                         
   6   8   1        301.48        703.40       938.68 o                         
   8   8   1       2889.97       3785.80      1169.27 o                         
  10   8   1        334.80        494.33      1043.03 o                         
  12   8   1      10701.40      13425.85      1755.19 o                         
  14   8   1      12315.87      13651.51      1791.99 o                         
  16   8   1       1069.43        485.39      1411.34 o                         
  18   8   1       6061.25       8367.57      2498.83 o                         
  20   8   1         13.13        805.12      1996.54 o                         
  22   8   1        907.65       1326.59      2163.40 o                         
  24   8   1        584.41      -1706.68      2257.59 o                         
  26   8   1        662.82       3029.68      2863.34 o                         
 -23   9   1        817.14        -39.05      2277.65 o                         
 -21   9   1       1595.54       1658.82      2249.83 o                         
 -19   9   1        690.30        556.53      1955.68 o                         
 -17   9   1       3615.33       4159.87      1740.46 o                         
 -15   9   1       9630.42      10133.17      1793.09 o                         
 -13   9   1         63.23       -264.82      1266.22 o                         
 -11   9   1         31.94        729.19      1194.32 o                         
  -9   9   1       4971.63       4122.21      1379.65 o                         
  -7   9   1         25.07        -42.18      1115.56 o                         
  -5   9   1        403.52       -238.00      1023.25 o                         
  -3   9   1       2253.20       2690.67      1133.63 o                         
  -1   9   1      25633.62      27031.36      1721.26 o                         
   1   9   1      11655.68      12990.00      1849.74 o                         
   3   9   1      19951.42      19287.69      1619.74 o                         
   5   9   1      10433.93       9416.67      1391.28 o                         
   7   9   1       2241.67       3214.33      1227.72 o                         
   9   9   1        724.49        343.34      1175.17 o                         
  11   9   1      35794.89      38020.66      2799.20 o                         
  13   9   1       9383.70      11505.37      1735.19 o                         
  15   9   1        945.01       2247.15      1366.77 o                         
  17   9   1        570.38       -238.36      1627.15 o                         
  19   9   1         54.01       -783.34      1920.52 o                         
  21   9   1         53.21       1670.89      2097.80 o                         
  23   9   1       1206.87       2413.23      2434.56 o                         
 -22  10   1        577.83      -1658.79      2296.14 o                         
 -20  10   1        597.81       -325.14      2040.50 o                         
 -18  10   1         94.55        470.32      1872.38 o                         
 -16  10   1        595.27       1313.41      1455.98 o                         
 -14  10   1         92.55        655.83      1393.79 o                         
 -12  10   1       5114.70       5441.71      1582.43 o                         
 -10  10   1       2310.70       2003.20      1342.38 o                         
  -8  10   1        530.45        390.89      1111.21 o                         
  -6  10   1       2104.84       2464.93      1635.99 o                         
  -4  10   1       3640.14       2697.12      1642.83 o                         
  -2  10   1        175.03       -262.68      1468.83 o                         
   0  10   1      29684.40      31487.94      5574.33 o                         
   2  10   1       6585.88       6825.65      1883.32 o                         
   4  10   1        281.95       -156.16      1442.21 o                         
   6  10   1       5216.71       6005.30      1848.83 o                         
   8  10   1       3263.49       3816.36      1698.81 o                         
  10  10   1        266.51       -180.70      1251.22 o                         
  12  10   1       8171.33       8581.53      1725.45 o                         
  14  10   1      16339.63      16718.84      2050.72 o                         
  16  10   1         19.72        313.36      1440.09 o                         
  18  10   1         44.20       -605.91      1814.53 o                         
  20  10   1       4711.82       4537.19      2797.24 o                         
  22  10   1        107.98        774.70      2528.37 o                         
 -19  11   1       6061.52       7734.50      2686.03 o                         
 -17  11   1       1114.43       1558.04      1818.82 o                         
 -15  11   1         60.12       -221.96      1790.89 o                         
 -13  11   1       2057.56       2186.62      1985.45 o                         
 -11  11   1        835.30        -70.44      1729.38 o                         
  -9  11   1      14417.59      15193.78      2477.27 o                         
  -7  11   1      19520.53      19178.39      2859.61 o                         
  -5  11   1         13.81        213.22      1986.99 o                         
  -3  11   1       1420.99        798.53      2001.28 o                         
  -1  11   1        467.32      -1253.79      1822.46 o                         
   1  11   1       5869.87       4701.54      2330.45 o                         
   3  11   1       2781.99       2236.44      2140.96 o                         
   5  11   1       2973.14       2327.64      2169.84 o                         
   7  11   1        647.19       -593.24      1963.00 o                         
   9  11   1        666.24        813.10      1745.50 o                         
  11  11   1       2272.30       2689.28      1896.47 o                         
  13  11   1       6318.55       8076.37      2236.35 o                         
  15  11   1       1905.56       1756.73      1907.16 o                         
  17  11   1       2292.54       4201.44      2530.35 o                         
  19  11   1         10.80      -1945.42      3589.33 o                         
 -16  12   1          9.10      -1433.49      2581.43 o                         
 -14  12   1        404.76        466.90      1937.83 o                         
 -12  12   1        639.77       1792.40      2525.38 o                         
 -10  12   1         36.15      -2061.77      2061.77 o                         
  -8  12   1      14409.35      11743.77      2946.44 o                         
  -6  12   1        966.20       2700.20      3146.18 o                         
  -4  12   1        702.12        711.32      2180.92 o                         
  -2  12   1       1574.41       2291.79      2261.07 o                         
   0  12   1        416.53       -955.03      1870.40 o                         
   2  12   1         65.23        256.27      2038.25 o                         
   4  12   1       4697.08       2632.42      2264.91 o                         
   6  12   1          9.94       2429.27      2159.49 o                         
   8  12   1         67.84       1011.25      2381.66 o                         
  10  12   1       1506.47        845.60      2271.84 o                         
  12  12   1        869.79       -237.27      2363.71 o                         
  14  12   1        350.53       1372.56      4119.84 o                         
  16  12   1         26.33       -951.14      2528.56 o                         
 -11  13   1        265.01       -168.55      2804.51 o                         
  -9  13   1       2241.78       3223.33      2801.25 o                         
  -7  13   1        155.19       -533.29      2419.53 o                         
  -5  13   1        360.06         42.85      2340.38 o                         
  -3  13   1         47.53        132.92      2277.67 o                         
  -1  13   1          1.37       -358.82      2163.01 o                         
   1  13   1        275.68       -201.47      2212.47 o                         
   3  13   1       1680.32       2035.94      2400.16 o                         
   5  13   1        400.47      -1021.86      2303.42 o                         
   7  13   1       1710.40         49.76      2459.76 o                         
   9  13   1         41.23       -510.43      2567.05 o                         
  11  13   1        301.29       -693.00      2747.37 o                         
  -4  14   1       1984.46        752.01      2464.33 o                         
  -2  14   1        261.52      -1012.36      2196.02 o                         
   0  14   1        161.06         68.75      2234.22 o                         
   2  14   1       1301.13        286.99      2311.82 o                         
   4  14   1       1684.30       1634.92      2536.90 o                         
 -30   0   2       4928.31       4106.15      3364.19 o                         
 -28   0   2      32297.30      30017.01      9569.03 o                         
 -26   0   2        594.38       -233.09      2372.65 o                         
 -24   0   2        296.35      -1320.65      2074.08 o                         
 -22   0   2       1086.16       1967.25      2196.38 o                         
 -20   0   2        182.55        673.75      1965.45 o                         
 -18   0   2         24.12        436.12      1717.25 o                         
 -16   0   2     123540.63     129043.75      4841.35 o                         
 -14   0   2        481.67       1157.77      1369.04 o                         
 -12   0   2      38472.96      35573.34      4995.59 o                         
 -10   0   2      90936.81      86064.27      3109.16 o                         
  -8   0   2       6208.81       5271.99      1149.32 o                         
  -6   0   2      18583.47      16942.26      1308.89 o                         
  -4   0   2     143756.80     136335.44      5205.06 o                         
  -2   0   2          9.45        -35.72       173.76 o                         
   2   0   2     472332.56     456596.47     35684.96 o                         
   4   0   2       1992.64       1657.45       410.43 o                         
   6   0   2       1947.56       1896.33       964.47 o                         
   8   0   2       5096.01       2736.11      1029.96 o                         
  10   0   2       1810.10       1602.24      1093.08 o                         
  12   0   2      33334.46      30776.83      2403.71 o                         
  14   0   2     395417.47     375262.19     24589.08 o                         
  16   0   2       6007.69       6846.43      2022.21 o                         
  18   0   2        715.85       2571.43      1951.37 o                         
  20   0   2      34171.68      37241.22      3900.30 o                         
  22   0   2        994.34      -1508.29      2027.02 o                         
  24   0   2        538.78       2051.48      2623.75 o                         
  26   0   2      35849.10      35638.80      4589.68 o                         
  28   0   2       5715.56       7973.20      3355.85 o                         
  30   0   2       2514.55       1905.92      2935.78 o                         
 -31   1   2          3.75      -1036.15      2009.43 o                         
 -29   1   2         20.76        946.07      1916.75 o                         
 -27   1   2       2507.14       4748.87      2059.98 o                         
 -25   1   2        562.39        753.83      1710.14 o                         
 -23   1   2       1682.83       2327.17      1605.74 o                         
 -21   1   2       6554.46       7565.74      1867.90 o                         
 -19   1   2       8990.18      12738.98      1874.84 o                         
 -17   1   2        595.35         74.72      1069.17 o                         
 -15   1   2       9086.58       9597.31      1448.36 o                         
 -13   1   2     137298.11     127722.71      3051.98 o                         
 -11   1   2       1195.63        720.44       774.69 o                         
  -9   1   2       1877.18       1905.69       730.43 o                         
  -7   1   2     294389.91     280301.62      7791.04 o                         
  -5   1   2       2826.64       2552.48       375.91 o                         
  -3   1   2        685.01        627.07       233.82 o                         
  -1   1   2       1137.89       2460.64       448.66 o                         
   1   1   2       6279.19       6471.15       407.28 o                         
   3   1   2      10771.44      11112.28       570.81 o                         
   5   1   2     318678.34     322179.06     20389.16 o                         
   7   1   2      10467.18       9893.55       622.43 o                         
   9   1   2      14450.26      12646.81      1136.37 o                         
  11   1   2        422.33        543.95       769.31 o                         
  13   1   2       4618.58       4067.96      1143.46 o                         
  15   1   2        110.43        -81.01       994.06 o                         
  17   1   2       5462.68       4733.78      1469.80 o                         
  19   1   2       7919.59       8334.44      1776.43 o                         
  21   1   2       1702.90       1357.89      1567.33 o                         
  23   1   2       2245.99       2266.01      1692.24 o                         
  25   1   2       3388.47       3180.18      1993.90 o                         
  27   1   2        507.92        205.76      1865.10 o                         
  29   1   2         32.80       1066.44      1913.72 o                         
  31   1   2       2189.62       2363.01      2231.12 o                         
 -30   2   2       1634.22       1692.04      2161.63 o                         
 -28   2   2       7189.01       6401.23      2180.41 o                         
 -26   2   2       6781.95       8617.75      2266.13 o                         
 -24   2   2       4375.70       3641.25      1807.22 o                         
 -22   2   2         10.15        355.08      1496.24 o                         
 -20   2   2       7365.31       7410.11      1787.20 o                         
 -18   2   2        149.61        557.11      1213.65 o                         
 -16   2   2      54807.80      53644.96      2484.72 o                         
 -14   2   2      59751.20      55040.40      2582.74 o                         
 -12   2   2        809.21        701.34       630.21 o                         
 -10   2   2      49324.88      47220.61      1976.24 o                         
  -8   2   2      32453.37      29421.89       967.98 o                         
  -6   2   2       7627.35       6914.02       585.23 o                         
  -4   2   2      59204.48      50140.45      2152.01 o                         
  -2   2   2      14703.42      13543.38       690.67 o                         
   0   2   2      14653.91      13004.95       666.33 o                         
   2   2   2       1251.73       1657.64       368.06 o                         
   4   2   2        107.03        -66.46       373.89 o                         
   6   2   2      56257.96      55430.46      2726.03 o                         
   8   2   2       1119.60       1368.12       503.51 o                         
  10   2   2      11496.58      11359.54       809.47 o                         
  12   2   2      17389.11      15629.12      1113.28 o                         
  14   2   2      77648.61      70724.72      3670.65 o                         
  16   2   2       1896.78       1046.82      1130.17 o                         
  18   2   2      21596.34      22482.97      2177.23 o                         
  20   2   2        701.30        432.01      1431.12 o                         
  22   2   2        715.13       1486.29      1578.31 o                         
  24   2   2       5247.32       6601.43      2102.31 o                         
  26   2   2       7109.11       7999.09      2250.70 o                         
  28   2   2       2991.28       4267.18      2144.29 o                         
  30   2   2         26.82        -86.69      2041.46 o                         
 -31   3   2        876.29       1348.55      2213.34 o                         
 -29   3   2        149.69       -380.49      1946.29 o                         
 -27   3   2       2090.61       2011.37      1941.35 o                         
 -25   3   2        430.87        583.00      1672.96 o                         
 -23   3   2       9792.53      11639.94      2149.56 o                         
 -21   3   2      11362.19      11947.97      2033.79 o                         
 -19   3   2      24657.80      24438.35      2265.91 o                         
 -17   3   2        446.46        184.24      1148.29 o                         
 -15   3   2       5933.95       6006.22      1033.47 o                         
 -13   3   2      32898.98      29963.18      1284.28 o                         
 -11   3   2      69286.11      67369.60      2162.17 o                         
  -9   3   2        930.96        647.51       550.06 o                         
  -7   3   2     330271.97     303304.81      6233.31 o                         
  -5   3   2       2558.03       2247.69       500.37 o                         
  -3   3   2      12327.66      12641.63       875.06 o                         
  -1   3   2     174065.50     159496.92      7126.51 o                         
   1   3   2      14654.64      14197.56       797.07 o                         
   3   3   2        359.69        411.61       407.57 o                         
   5   3   2     377172.25     364594.09     12521.70 o                         
   7   3   2       8906.49       8688.88       780.23 o                         
   9   3   2      10976.89      11587.09       907.79 o                         
  11   3   2      86874.56      87358.76      1893.17 o                         
  13   3   2      17763.90      16894.41      1139.88 o                         
  15   3   2        423.66        250.35       702.28 o                         
  17   3   2       4846.35       5793.62      1509.63 o                         
  19   3   2        381.93        715.18      1387.81 o                         
  21   3   2      19729.62      21662.11      2334.32 o                         
  23   3   2       2368.15       1716.45      1702.14 o                         
  25   3   2       1385.44       2610.24      1878.64 o                         
  27   3   2        968.26       1893.43      1990.30 o                         
  29   3   2        151.13        304.29      2043.64 o                         
 -30   4   2        143.60       2253.62      3176.27 o                         
 -28   4   2       1708.60       5622.92      2515.52 o                         
 -26   4   2       1815.67       1619.08      1877.05 o                         
 -24   4   2       1304.17       2019.65      1691.98 o                         
 -22   4   2       8450.47      10892.57      2031.40 o                         
 -20   4   2       9419.20      11015.83      1894.08 o                         
 -18   4   2       1685.55       1938.18      1294.15 o                         
 -16   4   2       1748.60       1358.65       864.83 o                         
 -14   4   2        732.35        661.28       739.53 o                         
 -12   4   2       3282.02       3334.46       817.46 o                         
 -10   4   2       8703.11       9091.83       931.46 o                         
  -8   4   2      14424.00      16112.47      1024.79 o                         
  -6   4   2      35868.46      34180.40      1153.98 o                         
  -4   4   2      28578.60      26714.99      1111.26 o                         
  -2   4   2       5024.90       5391.48       871.02 o                         
   0   4   2      18804.89      17722.51       937.92 o                         
   2   4   2        343.70        170.62       429.13 o                         
   4   4   2         44.56        -65.56       475.68 o                         
   6   4   2      12073.13      15278.08      1758.23 o                         
   8   4   2      28537.18      29911.19      1519.53 o                         
  10   4   2       4125.04       4957.35       822.41 o                         
  12   4   2      22851.30      24599.65      1352.72 o                         
  14   4   2        273.13        -37.54       727.96 o                         
  16   4   2        231.25        869.15       843.51 o                         
  18   4   2       2093.01       3284.33      1492.39 o                         
  20   4   2      61931.51      62453.00      3055.60 o                         
  22   4   2       6923.99       7384.92      1922.20 o                         
  24   4   2       1189.87        418.59      1728.04 o                         
  26   4   2        132.93        130.93      1812.74 o                         
  28   4   2         19.63        484.74      1984.86 o                         
  30   4   2       1971.87       2247.89      2535.56 o                         
 -29   5   2       2478.49       1636.55      2795.68 o                         
 -27   5   2         85.19        665.97      2572.26 o                         
 -25   5   2       3019.45       3305.77      2584.98 o                         
 -23   5   2      17021.43      16225.28      2315.83 o                         
 -21   5   2       2185.33       1700.54      1600.94 o                         
 -19   5   2         29.58      -1162.42      1231.14 o                         
 -17   5   2      15390.12      15657.28      1577.37 o                         
 -15   5   2       6040.72       6736.38      1130.14 o                         
 -13   5   2       1853.44       2175.67       885.91 o                         
 -11   5   2       4974.96       4708.68       901.57 o                         
  -9   5   2      66132.48      62654.73      2289.84 o                         
  -7   5   2      49357.88      47501.08      1624.61 o                         
  -5   5   2     164897.28     164889.30      4926.06 o                         
  -3   5   2        287.34        420.44       736.26 o                         
  -1   5   2      19554.98      21793.65      1431.33 o                         
   1   5   2        788.48        289.96       555.98 o                         
   3   5   2       6292.92       6434.18       762.39 o                         
   5   5   2      38876.95      36962.08      1330.86 o                         
   7   5   2      28058.18      27310.03      1557.90 o                         
   9   5   2      48386.10      50342.42      2661.32 o                         
  11   5   2       1442.88       1986.51       852.49 o                         
  13   5   2      10827.04      12559.61      1236.65 o                         
  15   5   2       1134.67        686.39       921.80 o                         
  17   5   2      12107.95      14013.10      1622.75 o                         
  19   5   2       2536.41       4249.03      1633.70 o                         
  21   5   2      48914.76      54663.45      3667.12 o                         
  23   5   2       3306.12       4305.66      1894.57 o                         
  25   5   2        224.52         64.90      1740.47 o                         
  27   5   2       3051.08       1554.44      2621.40 o                         
  29   5   2        654.97        726.86      2759.96 o                         
 -28   6   2        115.09        -96.44      2329.72 o                         
 -26   6   2       5259.40       2625.98      2524.53 o                         
 -24   6   2       2212.06       3444.00      2373.25 o                         
 -22   6   2       2306.77       3390.78      2270.05 o                         
 -20   6   2       3431.77       5099.54      2312.28 o                         
 -18   6   2       3525.54       3093.61      1767.56 o                         
 -16   6   2         78.76         17.71       963.26 o                         
 -14   6   2      28150.62      29843.89      1721.06 o                         
 -12   6   2       4849.31       6054.44      1085.09 o                         
 -10   6   2       5341.72       5957.87      1023.73 o                         
  -8   6   2      21867.17      25065.31      2290.64 o                         
  -6   6   2       4263.54       6508.71      1030.81 o                         
  -4   6   2       6844.23       8501.63      1025.63 o                         
  -2   6   2      71134.45      66723.16      2261.76 o                         
   0   6   2      79082.55      76232.12      1885.62 o                         
   2   6   2        557.33         43.55       636.99 o                         
   4   6   2       9604.26       9941.21       977.14 o                         
   6   6   2      13789.60      13570.67      1128.29 o                         
   8   6   2       3266.68       3441.30       883.62 o                         
  10   6   2       8483.85       9826.67      1155.54 o                         
  12   6   2      76540.05      83479.09      2429.34 o                         
  14   6   2       6857.48       8630.48      1268.83 o                         
  16   6   2        369.63        559.32      1011.30 o                         
  18   6   2        101.56       -108.16      1387.84 o                         
  20   6   2       3769.58       5657.38      1799.18 o                         
  22   6   2       1367.54        148.19      1869.01 o                         
  24   6   2       2786.53       1026.34      2279.18 o                         
  26   6   2        602.63         31.62      2312.16 o                         
  28   6   2        370.90      -1054.56      2294.47 o                         
 -27   7   2        196.77       1721.85      2469.95 o                         
 -25   7   2       1785.08       2376.46      2446.37 o                         
 -23   7   2        237.22       -275.38      1986.85 o                         
 -21   7   2       1096.87       -665.37      1974.62 o                         
 -19   7   2        685.76        560.21      1863.85 o                         
 -17   7   2        238.58        489.69      1349.13 o                         
 -15   7   2       5111.19       5138.76      1421.02 o                         
 -13   7   2       6821.03       8306.27      1488.86 o                         
 -11   7   2        142.60       -629.58       943.63 o                         
  -9   7   2      11356.92      12807.08      1428.02 o                         
  -7   7   2        909.30       1483.31       910.64 o                         
  -5   7   2      15593.59      15299.78      1338.67 o                         
  -3   7   2        155.73        528.36       765.74 o                         
  -1   7   2       1701.69       1777.32       805.68 o                         
   1   7   2        491.12        673.61       732.50 o                         
   3   7   2      76656.23      77195.05      2694.09 o                         
   5   7   2         29.50       -677.99       677.99 o                         
   7   7   2      25139.04      27014.98      1562.83 o                         
   9   7   2         72.27        358.80       850.60 o                         
  11   7   2       6820.80       8126.96      1269.48 o                         
  13   7   2       4953.69       6122.67      1218.39 o                         
  15   7   2      13993.39      13686.06      1646.78 o                         
  17   7   2       5160.31       6419.29      1644.00 o                         
  19   7   2          3.43        446.17      1935.91 o                         
  21   7   2        533.35       -719.70      1804.87 o                         
  23   7   2       2155.57       3872.18      2331.54 o                         
  25   7   2        386.93        812.27      2302.83 o                         
  27   7   2        140.11       1847.34      2598.70 o                         
 -26   8   2       9281.93       6190.85      2755.60 o                         
 -24   8   2        294.78        718.98      2291.48 o                         
 -22   8   2        566.15        375.50      2355.72 o                         
 -20   8   2       4305.48       5426.67      2393.62 o                         
 -18   8   2       1103.58        668.69      1927.98 o                         
 -16   8   2       3463.86       2760.59      1430.65 o                         
 -14   8   2      41557.60      44974.53      4244.93 o                         
 -12   8   2       1057.06         42.60      1195.33 o                         
 -10   8   2         59.57       -138.43      1151.96 o                         
  -8   8   2       7605.57       7333.43      1427.74 o                         
  -6   8   2      11704.99      10834.33      1361.88 o                         
  -4   8   2        466.70       -215.33       888.32 o                         
  -2   8   2      41751.40      41227.89      1468.32 o                         
   0   8   2      63882.42      64278.35      2725.66 o                         
   2   8   2       7153.19       6295.01      1081.43 o                         
   4   8   2        220.06       -658.14       827.91 o                         
   6   8   2      13106.81      12937.65      1423.99 o                         
   8   8   2        167.67       -151.75      1027.08 o                         
  10   8   2         13.15       -262.58      1007.68 o                         
  12   8   2      67084.09      69174.74      3254.69 o                         
  14   8   2       2011.08       2589.38      1340.50 o                         
  16   8   2         75.42       -977.15      1241.68 o                         
  18   8   2      14432.38      13546.16      2863.03 o                         
  20   8   2        139.69       -164.55      1914.52 o                         
  22   8   2        299.13       -952.98      1937.76 o                         
  24   8   2       8435.28       5321.55      2661.23 o                         
  26   8   2         13.34       1673.57      2595.69 o                         
 -23   9   2        505.02       1188.50      2420.07 o                         
 -21   9   2       1904.87       2159.31      2256.71 o                         
 -19   9   2        523.97        148.48      2016.95 o                         
 -17   9   2       9496.97      11349.19      2115.37 o                         
 -15   9   2       2866.49       3980.68      1522.51 o                         
 -13   9   2          7.28       1814.06      1306.91 o                         
 -11   9   2        552.92        234.57      1224.64 o                         
  -9   9   2        200.90       -261.60      1098.94 o                         
  -7   9   2          2.10        606.27      1068.65 o                         
  -5   9   2       5450.54       5799.32      1349.08 o                         
  -3   9   2       5426.11       4897.64      1286.65 o                         
  -1   9   2          8.57       -431.74       861.16 o                         
   1   9   2       7407.04       7461.18      1608.06 o                         
   3   9   2       1909.88       2702.50      1391.00 o                         
   5   9   2          5.67       -648.10       951.45 o                         
   7   9   2        570.24        775.47      1109.30 o                         
   9   9   2        211.80        904.92      1183.01 o                         
  11   9   2        255.50        775.63      1262.32 o                         
  13   9   2       3933.36       6173.22      1552.10 o                         
  15   9   2      16230.78      19403.17      2085.39 o                         
  17   9   2        343.43       -407.38      1596.07 o                         
  19   9   2       2077.32        721.73      2615.61 o                         
  21   9   2       4103.43       4178.92      2455.17 o                         
  23   9   2          2.27       1130.94      2441.90 o                         
 -22  10   2        256.24       -196.40      2189.02 o                         
 -20  10   2         99.64       -175.55      2089.09 o                         
 -18  10   2        827.70        -22.71      1876.13 o                         
 -16  10   2       4404.68       5681.14      1678.16 o                         
 -14  10   2       7145.89       7406.76      1952.04 o                         
 -12  10   2        537.14       1559.29      1351.13 o                         
 -10  10   2         96.14          5.59      1272.19 o                         
  -8  10   2       4181.46       5879.80      1458.21 o                         
  -6  10   2      10883.10      14255.26      3759.23 o                         
  -4  10   2       7228.70       7720.51      1933.63 o                         
  -2  10   2       1136.17       1325.53      1510.48 o                         
   0  10   2        422.32       2085.63      1703.42 o                         
   2  10   2        779.65        273.22      1787.35 o                         
   4  10   2      12562.76      12828.04      2348.64 o                         
   6  10   2        710.47       1521.09      1595.57 o                         
   8  10   2        572.24       -152.29      1495.22 o                         
  10  10   2        172.04        275.98      1249.77 o                         
  12  10   2       6661.22       6727.16      1612.88 o                         
  14  10   2       8994.98       9019.22      1796.40 o                         
  16  10   2       2367.04       2234.08      1485.41 o                         
  18  10   2       1640.11        635.91      1911.75 o                         
  20  10   2        516.22       1114.53      2280.89 o                         
  22  10   2        195.62        166.35      2563.41 o                         
 -19  11   2        343.30        676.33      2209.61 o                         
 -17  11   2        341.91        152.09      1748.93 o                         
 -15  11   2        266.47        570.53      1839.52 o                         
 -13  11   2        120.59        541.82      1800.02 o                         
 -11  11   2        586.54      -1342.82      1650.55 o                         
  -9  11   2         34.06       -685.16      1732.74 o                         
  -7  11   2      10039.95      11939.71      2344.35 o                         
  -5  11   2         53.91       -500.02      1618.45 o                         
  -3  11   2        179.89       -361.53      1905.91 o                         
  -1  11   2       2862.08        857.93      1956.38 o                         
   1  11   2       7748.21       5905.08      2330.16 o                         
   3  11   2         37.97        558.44      1923.41 o                         
   5  11   2       9776.65       8955.20      2571.91 o                         
   7  11   2        158.20        660.95      2091.66 o                         
   9  11   2        347.20         96.78      1743.60 o                         
  11  11   2         27.54       1155.90      1856.51 o                         
  13  11   2        324.47       -364.47      1784.00 o                         
  15  11   2       1066.42       1778.57      1858.33 o                         
  17  11   2       1410.00       3144.46      2579.73 o                         
  19  11   2         27.41      -1274.77      3306.66 o                         
 -16  12   2        665.99       1370.38      2636.89 o                         
 -14  12   2         53.20       -435.41      1861.76 o                         
 -12  12   2        712.93        168.01      1983.24 o                         
 -10  12   2        104.85      -1146.25      2714.44 o                         
  -8  12   2       3997.23       6769.18      2688.11 o                         
  -6  12   2       8806.64       7631.14      3588.15 o                         
  -4  12   2        102.59       1139.20      2142.64 o                         
  -2  12   2       1901.36       -348.44      1933.93 o                         
   0  12   2       1718.85        666.58      1952.76 o                         
   2  12   2       2427.00        654.04      2069.48 o                         
   4  12   2       3773.41       2888.17      2280.39 o                         
   6  12   2      10974.42      10291.45      3872.45 o                         
   8  12   2        153.12       -115.04      2247.40 o                         
  10  12   2       2088.09       -936.21      2143.89 o                         
  12  12   2          4.76      -1358.50      2290.64 o                         
  14  12   2        558.19       2976.24      2607.71 o                         
  16  12   2       2970.99       4894.18      4193.80 o                         
 -11  13   2        664.95        598.60      2775.48 o                         
  -9  13   2        164.62         41.57      2623.52 o                         
  -7  13   2       7881.49       7205.98      3488.64 o                         
  -5  13   2       1641.74        603.70      2384.96 o                         
  -3  13   2        846.14        794.97      2321.31 o                         
  -1  13   2        987.58        735.41      2248.52 o                         
   1  13   2        814.54       -271.40      2223.05 o                         
   3  13   2        329.09        794.60      2300.18 o                         
   5  13   2       7593.79       3883.90      2568.21 o                         
   7  13   2         10.81       1237.26      2524.43 o                         
   9  13   2        272.83        906.06      2732.07 o                         
  11  13   2          7.23        310.05      2851.80 o                         
  -4  14   2        506.22        194.61      2456.71 o                         
  -2  14   2         87.13      -1131.65      2246.77 o                         
   0  14   2        116.80       -600.32      2204.00 o                         
   2  14   2         40.18       1170.44      2396.54 o                         
   4  14   2        923.55       -328.98      2369.66 o                         
 -31   1   3        810.52       1028.60      2190.21 o                         
 -29   1   3       7495.05       7965.67      2370.80 o                         
 -27   1   3      18098.85      17714.97      2589.15 o                         
 -25   1   3         54.82        -25.09      1631.85 o                         
 -23   1   3        305.67       1965.57      1613.44 o                         
 -21   1   3       3725.33       5215.72      1724.23 o                         
 -19   1   3        270.90       -123.66      1264.46 o                         
 -17   1   3       2320.35       2365.47      1247.38 o                         
 -15   1   3     209566.80     202336.52      4048.05 o                         
 -13   1   3      31541.82      28508.39      1706.42 o                         
 -11   1   3         48.14        333.96       761.15 o                         
  -9   1   3      81546.88      75609.55      2348.47 o                         
  -7   1   3      12311.18      11086.96       741.62 o                         
  -5   1   3        936.89        926.53       338.85 o                         
  -3   1   3      42287.85      38684.45      1382.66 o                         
  -1   1   3        143.92         84.13       282.51 o                         
   1   1   3        835.30       1094.26       228.43 o                         
   3   1   3     504293.00     512439.03     30799.16 o                         
   5   1   3        956.74       1123.94       384.52 o                         
   7   1   3       4491.39       4561.06       534.18 o                         
   9   1   3     218141.98     207321.61      9378.09 o                         
  11   1   3      10670.07       9870.07      1221.42 o                         
  13   1   3      22267.42      20879.18      1698.17 o                         
  15   1   3      33287.46      30883.92      2091.70 o                         
  17   1   3         27.14       -146.95      1191.01 o                         
  19   1   3       5631.41       6872.34      1718.08 o                         
  21   1   3       4803.71       5662.02      1833.18 o                         
  23   1   3      11666.67      10858.03      2181.40 o                         
  25   1   3       6267.90       6323.77      2121.76 o                         
  27   1   3      13108.33      14460.72      2646.28 o                         
  29   1   3       3288.79       2376.00      2149.33 o                         
  31   1   3         13.65         21.28      2157.26 o                         
 -30   2   3        142.94       2228.19      2116.52 o                         
 -28   2   3         83.47        586.85      1822.99 o                         
 -26   2   3       6019.65       5661.82      2076.01 o                         
 -24   2   3        183.05       1039.32      1635.23 o                         
 -22   2   3       5082.28       7499.14      1913.71 o                         
 -20   2   3       6220.39       6442.66      1711.51 o                         
 -18   2   3       2522.85       3297.79      1414.30 o                         
 -16   2   3        294.90        302.09      1052.42 o                         
 -14   2   3      21291.27      21319.67      1728.86 o                         
 -12   2   3      40201.89      39300.12      1396.97 o                         
 -10   2   3      32654.47      30129.76      1026.51 o                         
  -8   2   3       4184.45       3522.35       555.36 o                         
  -6   2   3     191731.83     169684.39      5369.56 o                         
  -4   2   3       4826.90       4456.73       478.91 o                         
  -2   2   3      89743.76      80827.55      1765.12 o                         
   0   2   3     136162.77     131215.11      4569.60 o                         
   2   2   3       3878.41       4133.44       452.62 o                         
   4   2   3        560.75        566.36       400.87 o                         
   6   2   3     390171.16     400192.72     21363.94 o                         
   8   2   3        155.20         49.33       441.60 o                         
  10   2   3      32339.90      30816.15      1133.95 o                         
  12   2   3     136413.39     127698.32      5241.71 o                         
  14   2   3       5391.10       4222.12       959.79 o                         
  16   2   3        196.83       -655.24      1008.88 o                         
  18   2   3      38482.97      37803.87      2535.34 o                         
  20   2   3        264.02        690.75      1472.60 o                         
  22   2   3      13334.54      14743.65      2254.58 o                         
  24   2   3      10322.33      12503.41      2336.28 o                         
  26   2   3       8936.12       6954.87      2227.80 o                         
  28   2   3         33.36        105.85      1909.47 o                         
  30   2   3       5028.25       5646.98      2458.02 o                         
 -31   3   3        110.56        351.29      2448.90 o                         
 -29   3   3         55.17      -1769.90      1769.90 o                         
 -27   3   3        239.94       1111.34      1908.92 o                         
 -25   3   3        212.87         59.67      1622.41 o                         
 -23   3   3       2066.84       2999.53      1715.27 o                         
 -21   3   3       4628.31       7137.93      1797.09 o                         
 -19   3   3       1408.43       1580.24      1393.53 o                         
 -17   3   3       3198.86       3956.49      1297.36 o                         
 -15   3   3      12625.44      12043.00      1036.85 o                         
 -13   3   3      29848.70      28909.23      1278.34 o                         
 -11   3   3      18668.95      19619.88      1080.58 o                         
  -9   3   3      38618.73      35516.57      1202.74 o                         
  -7   3   3      48270.14      41112.01      1464.28 o                         
  -5   3   3       3497.14       2772.95       521.32 o                         
  -3   3   3      26632.18      24804.48      1102.77 o                         
  -1   3   3      14297.26      12812.84       891.94 o                         
   1   3   3       4430.32       4760.59       512.67 o                         
   3   3   3       2010.89       2915.32       526.28 o                         
   5   3   3      50063.90      48207.19      1513.03 o                         
   7   3   3      19069.20      19455.11       982.18 o                         
   9   3   3      19045.01      18830.63      1054.07 o                         
  11   3   3       6000.88       6416.92       884.17 o                         
  13   3   3      55050.78      51578.88      1601.33 o                         
  15   3   3      24385.44      23488.18      1327.85 o                         
  17   3   3       1450.41       1619.40      1280.89 o                         
  19   3   3      10591.73      13522.64      2011.33 o                         
  21   3   3      15049.02      15613.18      2140.41 o                         
  23   3   3       2742.31       3169.27      1748.56 o                         
  25   3   3      11044.37      12819.83      2381.90 o                         
  27   3   3        123.86       -717.42      1760.18 o                         
  29   3   3          6.41       1764.61      2155.15 o                         
 -30   4   3         55.64        893.22      3201.31 o                         
 -28   4   3       9037.55       8400.10      2643.66 o                         
 -26   4   3         22.36        456.56      1805.16 o                         
 -24   4   3       2569.46       2230.69      1723.13 o                         
 -22   4   3      70754.05      76349.82      6813.48 o                         
 -20   4   3         13.47       -394.43      1321.75 o                         
 -18   4   3        989.16       2062.99      1309.12 o                         
 -16   4   3       7305.31       7653.25      1064.20 o                         
 -14   4   3       1002.94       1698.11       790.86 o                         
 -12   4   3       6697.79       7558.52       942.23 o                         
 -10   4   3      49292.96      46795.00      1486.37 o                         
  -8   4   3      47395.05      44833.11      1377.05 o                         
  -6   4   3      66322.72      58804.35      2823.26 o                         
  -4   4   3       1074.81       1359.64       684.19 o                         
  -2   4   3      11929.37      11473.36      1051.50 o                         
   0   4   3      82021.05      78396.18      3310.93 o                         
   2   4   3         21.66        -31.35       399.93 o                         
   4   4   3      48027.07      47136.42      2003.85 o                         
   6   4   3     205443.09     198552.95      6442.01 o                         
   8   4   3        127.50        962.78       629.78 o                         
  10   4   3       1551.95       1226.67       684.51 o                         
  12   4   3      27280.75      28074.97      1374.55 o                         
  14   4   3        388.58        262.38       767.64 o                         
  16   4   3       8953.08       9233.70      1148.65 o                         
  18   4   3      22300.99      25489.04      2282.42 o                         
  20   4   3        779.59       1470.79      1483.61 o                         
  22   4   3       5743.45       7732.07      1885.21 o                         
  24   4   3        379.83       -151.27      1663.32 o                         
  26   4   3         14.31        910.56      1854.34 o                         
  28   4   3         57.85        548.37      1950.74 o                         
  30   4   3        151.80       1047.01      2156.41 o                         
 -29   5   3        471.56        646.31      2912.14 o                         
 -27   5   3       2430.39       1682.04      2799.60 o                         
 -25   5   3       1055.15       4124.86      2579.63 o                         
 -23   5   3       2164.70       2318.31      1888.69 o                         
 -21   5   3      15529.33      17707.63      2214.45 o                         
 -19   5   3       7779.71       8615.08      1724.97 o                         
 -17   5   3        653.20        325.33      1014.92 o                         
 -15   5   3      25502.00      25505.00      1576.25 o                         
 -13   5   3         55.83       -752.83       752.83 o                         
 -11   5   3      16045.11      16518.44      1214.75 o                         
  -9   5   3      48782.90      51359.88      4634.04 o                         
  -7   5   3      11150.58      14498.08      1278.29 o                         
  -5   5   3        423.23        363.61       652.22 o                         
  -3   5   3        135.31        433.19       739.82 o                         
  -1   5   3       3392.04       4115.14       923.09 o                         
   1   5   3       5132.67       5110.44       786.56 o                         
   3   5   3       6613.21       6059.07       773.02 o                         
   5   5   3        995.33       1031.17       635.27 o                         
   7   5   3        287.35        618.35       711.84 o                         
   9   5   3        105.26       -411.22       721.17 o                         
  11   5   3       7997.34       7699.30      1047.39 o                         
  13   5   3       6971.95       9915.73      1179.23 o                         
  15   5   3        728.81        830.77       925.49 o                         
  17   5   3       3744.22       4674.39      1293.28 o                         
  19   5   3       6206.57       7919.08      1810.89 o                         
  21   5   3       3653.33       4654.75      1746.67 o                         
  23   5   3       2196.99       2695.45      1768.33 o                         
  25   5   3         56.31        996.50      1771.01 o                         
  27   5   3        198.72       1385.56      2105.36 o                         
  29   5   3         41.05       1042.46      2731.83 o                         
 -28   6   3       2483.60       1147.83      2533.39 o                         
 -26   6   3         12.05       -401.75      2220.42 o                         
 -24   6   3       2260.07        908.30      2138.10 o                         
 -22   6   3      21894.18      19750.08      3281.19 o                         
 -20   6   3       2140.70       1978.32      1974.79 o                         
 -18   6   3       3233.86       2849.04      2038.90 o                         
 -16   6   3        647.47        437.71       965.82 o                         
 -14   6   3       2135.74       2827.66      1023.14 o                         
 -12   6   3       4351.83       4448.65      1042.01 o                         
 -10   6   3      15110.20      15993.74      1284.75 o                         
  -8   6   3      33052.75      35642.54      2805.96 o                         
  -6   6   3       3385.28       4123.76       935.30 o                         
  -4   6   3      20543.53      20496.88      1334.31 o                         
  -2   6   3      27077.27      27178.55      1681.37 o                         
   0   6   3      10390.66      11445.79       994.36 o                         
   2   6   3        854.32        218.06       671.02 o                         
   4   6   3     188519.88     177995.91      6064.79 o                         
   6   6   3       1831.31       2104.93       774.09 o                         
   8   6   3      22238.22      23194.66      1426.86 o                         
  10   6   3        144.32        -83.17       818.75 o                         
  12   6   3      23118.63      23568.21      1678.09 o                         
  14   6   3      10278.02      12301.89      1406.98 o                         
  16   6   3       2113.11       1523.82      1053.31 o                         
  18   6   3         73.52        496.06      1395.61 o                         
  20   6   3       2153.11       3916.05      1729.71 o                         
  22   6   3       4416.81       2774.59      2027.43 o                         
  24   6   3       2779.32       2207.04      2303.39 o                         
  26   6   3        114.00       1807.09      2559.09 o                         
  28   6   3        209.91        322.15      2531.59 o                         
 -27   7   3       1306.59       1221.80      2441.41 o                         
 -25   7   3       1480.90        884.07      2400.92 o                         
 -23   7   3        334.45        391.03      2056.29 o                         
 -21   7   3       1698.09        820.34      2065.71 o                         
 -19   7   3       1043.36       1343.15      1950.83 o                         
 -17   7   3       3717.07       3091.07      1537.15 o                         
 -15   7   3      12406.06      12402.00      1711.51 o                         
 -13   7   3      46525.11      45514.77      2322.45 o                         
 -11   7   3       6861.46       6600.92      1252.48 o                         
  -9   7   3      10057.57      10757.55      1344.63 o                         
  -7   7   3      17710.20      17284.32      1474.49 o                         
  -5   7   3         20.07        265.53       796.47 o                         
  -3   7   3      13588.59      13191.61      1244.07 o                         
  -1   7   3      73049.54      69495.90      3234.73 o                         
   1   7   3      60150.12      59196.94      3082.41 o                         
   3   7   3       1134.36        779.03       795.83 o                         
   5   7   3      11541.26      12377.20      1169.47 o                         
   7   7   3      13740.34      14980.13      1320.33 o                         
   9   7   3       1010.11        732.39       881.72 o                         
  11   7   3      16175.57      17645.16      1506.50 o                         
  13   7   3      99331.41     114469.23      3896.72 o                         
  15   7   3        669.87        333.22      1033.41 o                         
  17   7   3       1108.60       2358.71      1424.96 o                         
  19   7   3       9770.60       9572.80      2644.40 o                         
  21   7   3        329.95       1314.94      1958.12 o                         
  23   7   3        447.95       -544.40      2096.74 o                         
  25   7   3      22128.10      18631.60      3399.93 o                         
  27   7   3         14.15       1666.23      2640.31 o                         
 -26   8   3       1587.65       2051.50      2654.82 o                         
 -24   8   3        475.93       1719.75      2317.69 o                         
 -22   8   3       1017.51       2328.92      2285.39 o                         
 -20   8   3       1444.17       2729.81      2437.62 o                         
 -18   8   3        414.74        240.63      1819.56 o                         
 -16   8   3      17695.14      19092.75      2074.61 o                         
 -14   8   3       8139.19       8914.45      1652.12 o                         
 -12   8   3       2068.31       1361.15      1255.08 o                         
 -10   8   3        751.17       -595.00      1081.63 o                         
  -8   8   3        716.52        -26.33      1028.66 o                         
  -6   8   3         89.92        -53.22       942.34 o                         
  -4   8   3      17969.09      17549.22      1516.61 o                         
  -2   8   3      14866.51      15481.92      1419.78 o                         
   0   8   3        597.24        625.10       896.39 o                         
   2   8   3       2975.88       3054.07       973.49 o                         
   4   8   3      16655.79      17530.28      1478.92 o                         
   6   8   3       3243.08       4155.54      1007.30 o                         
   8   8   3       7572.74       7556.70      1334.78 o                         
  10   8   3          1.19       -152.99       999.40 o                         
  12   8   3        355.17       1815.13      1164.04 o                         
  14   8   3       1228.91       1313.67      1297.17 o                         
  16   8   3      13483.27      14790.61      1937.09 o                         
  18   8   3        547.55       -512.42      1953.03 o                         
  20   8   3         13.56      -1106.52      1885.03 o                         
  22   8   3         88.56       1854.56      2172.07 o                         
  24   8   3        118.97       -883.12      2364.68 o                         
  26   8   3        234.08        640.25      2446.01 o                         
 -23   9   3          7.27        276.75      2271.41 o                         
 -21   9   3        498.64        633.78      2143.36 o                         
 -19   9   3        108.30       1161.05      1975.36 o                         
 -17   9   3        358.52        639.59      1489.66 o                         
 -15   9   3       5939.94       6943.29      1670.14 o                         
 -13   9   3      28441.21      35271.00      2914.58 o                         
 -11   9   3         78.42       -277.39      1204.56 o                         
  -9   9   3        767.69       1624.52      1262.38 o                         
  -7   9   3       8524.59       8873.72      1534.90 o                         
  -5   9   3       2116.44        902.98      1118.97 o                         
  -3   9   3       5569.46       5750.16      1312.46 o                         
  -1   9   3      25548.06      26756.32      1819.99 o                         
   1   9   3        853.08        580.14      1255.53 o                         
   3   9   3        190.29       -387.78      1130.15 o                         
   5   9   3       2165.51       2445.02      1074.32 o                         
   7   9   3       3714.02       3121.66      1140.59 o                         
   9   9   3         41.19        264.72      1163.39 o                         
  11   9   3        722.17       1374.62      1252.98 o                         
  13   9   3      14981.77      17564.18      1982.76 o                         
  15   9   3       2647.15       4231.15      1492.78 o                         
  17   9   3        799.26        620.83      1641.06 o                         
  19   9   3       4884.30       3848.92      2250.29 o                         
  21   9   3        416.61        140.47      2073.64 o                         
  23   9   3        109.46       -672.40      2152.98 o                         
 -22  10   3        603.17       -666.69      2309.80 o                         
 -20  10   3        512.20       -668.40      2386.72 o                         
 -18  10   3        199.85         69.69      1932.35 o                         
 -16  10   3       6415.23       6221.85      1737.48 o                         
 -14  10   3       9551.52      11375.20      1933.34 o                         
 -12  10   3         33.36       -975.46      1255.67 o                         
 -10  10   3        147.93      -1164.88      1216.52 o                         
  -8  10   3       2659.76       2981.49      1376.01 o                         
  -6  10   3       4917.76       4928.87      1437.84 o                         
  -4  10   3       7099.05       9454.59      2028.57 o                         
  -2  10   3      12253.09      12258.18      2122.39 o                         
   0  10   3        622.36        126.39      1915.15 o                         
   2  10   3        271.54       -790.08      1387.88 o                         
   4  10   3        738.92       1418.60      1564.95 o                         
   6  10   3       6170.55       8143.44      1970.62 o                         
   8  10   3        283.84        123.65      1509.38 o                         
  10  10   3        201.73      -1296.28      1492.69 o                         
  12  10   3         59.45       -135.62      1251.54 o                         
  14  10   3       1015.08       1533.92      1418.19 o                         
  16  10   3       1813.08       1683.37      1492.06 o                         
  18  10   3         25.20        -51.14      1843.78 o                         
  20  10   3        229.53        355.82      2081.89 o                         
  22  10   3         62.76      -2188.08      2188.08 o                         
 -19  11   3         34.91       1791.35      2267.95 o                         
 -17  11   3       1643.53        731.45      1859.03 o                         
 -15  11   3       2461.50       2764.92      1584.02 o                         
 -13  11   3       2099.91       3971.69      2015.41 o                         
 -11  11   3       1447.67       1618.70      1854.18 o                         
  -9  11   3        482.59       1743.76      1948.50 o                         
  -7  11   3       2697.54       2888.74      1854.42 o                         
  -5  11   3      21611.18      23547.91      3835.10 o                         
  -3  11   3       5013.83       5299.26      2334.41 o                         
  -1  11   3       1960.48       1405.54      2056.13 o                         
   1  11   3       1635.69       3788.71      2223.18 o                         
   3  11   3        418.28       -509.05      1853.16 o                         
   5  11   3       9746.45       7456.47      2514.11 o                         
   7  11   3      18544.00      16186.09      3004.11 o                         
   9  11   3        486.59        322.10      2143.36 o                         
  11  11   3       7109.44       6862.12      2120.04 o                         
  13  11   3        250.36        117.34      1861.96 o                         
  15  11   3       3142.36       3969.94      2030.95 o                         
  17  11   3       7483.28      10006.66      3001.76 o                         
  19  11   3       2869.79       4941.70      4118.08 o                         
 -16  12   3        143.43        797.60      2730.43 o                         
 -14  12   3         93.18       -739.90      1938.08 o                         
 -12  12   3        753.48       -685.09      1934.79 o                         
 -10  12   3         28.72      -1431.81      1829.40 o                         
  -8  12   3        169.03        372.98      2206.52 o                         
  -6  12   3       6831.25       7804.79      3612.82 o                         
  -4  12   3        480.43        556.55      2214.52 o                         
  -2  12   3        240.71      -1846.63      1846.63 o                         
   0  12   3       1498.74        880.08      2092.26 o                         
   2  12   3        165.86         45.97      2041.89 o                         
   4  12   3        820.06        991.91      2130.66 o                         
   6  12   3      10325.86      13484.54      4203.65 o                         
   8  12   3          0.63       -249.48      2248.21 o                         
  10  12   3        792.17       -163.93      2196.11 o                         
  12  12   3       1007.57        395.19      2474.79 o                         
  14  12   3        234.70       -100.21      2410.36 o                         
  16  12   3       1213.21       6160.84      4432.95 o                         
 -11  13   3       1213.20       1404.67      2883.23 o                         
  -9  13   3       1814.70       2278.60      2719.97 o                         
  -7  13   3       1637.12       1627.38      2516.44 o                         
  -5  13   3        879.27       1030.91      2395.18 o                         
  -3  13   3         82.17        276.32      2284.64 o                         
  -1  13   3        176.04        668.89      2233.01 o                         
   1  13   3         42.73        185.17      2188.53 o                         
   3  13   3       2676.65       2324.25      2401.86 o                         
   5  13   3       1623.17       1193.39      2349.28 o                         
   7  13   3       4274.94       1639.05      2424.67 o                         
   9  13   3         64.83         -1.48      2645.06 o                         
  11  13   3        287.62      -1266.55      2713.01 o                         
  -4  14   3       1234.87        301.34      2451.36 o                         
  -2  14   3        178.26        424.06      2378.01 o                         
   0  14   3         23.16        821.70      2358.25 o                         
   2  14   3       1049.22        863.13      2420.21 o                         
 -30   0   4       5916.91       8258.28      3426.72 o                         
 -28   0   4       9479.73      12776.01      3622.87 o                         
 -26   0   4      15436.96      15334.58      5210.62 o                         
 -24   0   4       6550.66       6100.46      2766.49 o                         
 -22   0   4       2639.89       2446.15      2140.67 o                         
 -20   0   4        594.17        347.39      1881.46 o                         
 -18   0   4      11149.61      12981.70      2563.25 o                         
 -16   0   4      28028.57      26214.34      2829.31 o                         
 -14   0   4      39252.71      30605.89      2636.54 o                         
 -12   0   4        517.06        596.75      1177.88 o                         
 -10   0   4        427.54        843.93       978.36 o                         
  -8   0   4     348796.97     315904.97     23873.72 o                         
  -6   0   4        189.46         58.87       661.19 o                         
  -4   0   4       3279.72       3049.43       542.76 o                         
  -2   0   4     197143.66     189906.03      8255.56 o                         
   0   0   4        325.68        570.55       297.60 o                         
   2   0   4       2630.80       3562.41       529.38 o                         
   4   0   4      56259.29      50266.29     10519.67 o                         
   6   0   4        780.53        312.00       615.39 o                         
   8   0   4          6.04        583.75       658.77 o                         
  10   0   4     132024.67     112091.75     15074.96 o                         
  12   0   4      86690.16      77424.99      4476.14 o                         
  14   0   4      30135.40      29455.36      2814.63 o                         
  16   0   4        447.46       -827.26      1451.92 o                         
  18   0   4      20981.35      22821.59      3185.22 o                         
  20   0   4       1573.76       1333.51      2243.40 o                         
  22   0   4       3330.37       4351.13      2527.02 o                         
  24   0   4      18056.13      20782.52      3760.44 o                         
  26   0   4       6976.11       7559.02      3343.84 o                         
  28   0   4       6356.69       5613.33      3175.52 o                         
  30   0   4        335.96      -1212.15      2958.93 o                         
 -31   1   4        825.59        482.78      2121.05 o                         
 -29   1   4        470.05        854.93      1856.01 o                         
 -27   1   4       1010.48        728.51      1909.55 o                         
 -25   1   4        236.57        651.69      1646.01 o                         
 -23   1   4       3507.22       5189.26      1833.29 o                         
 -21   1   4       1026.40       1248.16      1425.19 o                         
 -19   1   4        917.01       1196.24      1327.85 o                         
 -17   1   4       3840.96       4212.24      1334.54 o                         
 -15   1   4        325.96        947.39      1018.25 o                         
 -13   1   4      24307.02      24236.72      1659.14 o                         
 -11   1   4      21326.03      21578.30      1433.32 o                         
  -9   1   4        898.10       1329.91       538.48 o                         
  -7   1   4       8329.73       7797.45       576.95 o                         
  -5   1   4     119131.27     111455.04      2311.33 o                         
  -3   1   4         40.96         82.33       249.33 o                         
  -1   1   4       4902.05       4178.52       391.58 o                         
   1   1   4       2873.14       4111.91       343.67 o                         
   3   1   4      12029.85      11698.81       556.02 o                         
   5   1   4       5185.33       4894.20       513.23 o                         
   7   1   4      69785.77      69089.52      3019.76 o                         
   9   1   4       2798.03       3189.88       594.89 o                         
  11   1   4      11277.67      11534.85      1174.75 o                         
  13   1   4       4560.72       2442.40      1017.69 o                         
  15   1   4       3228.54       3493.77      1194.64 o                         
  17   1   4        601.33        139.59      1228.39 o                         
  19   1   4       9384.32       9309.96      1869.57 o                         
  21   1   4         85.09       -601.65      1518.09 o                         
  23   1   4       9202.46       9379.85      2135.13 o                         
  25   1   4      10989.86      10578.62      2364.76 o                         
  27   1   4       1483.96       3836.41      2212.00 o                         
  29   1   4        730.79       -673.36      1927.06 o                         
  31   1   4       2267.29       2609.13      2339.70 o                         
 -30   2   4       2631.83       1761.98      2057.66 o                         
 -28   2   4       4296.45       4951.69      2073.02 o                         
 -26   2   4       1932.38       4327.12      2009.73 o                         
 -24   2   4         91.08       -360.55      1512.40 o                         
 -22   2   4        100.98       1727.85      1495.44 o                         
 -20   2   4       2703.29       3791.41      1580.90 o                         
 -18   2   4       3223.12       3158.52      1411.11 o                         
 -16   2   4       3147.64       3375.52      1250.84 o                         
 -14   2   4     119614.82     120757.72      4674.27 o                         
 -12   2   4      10186.57      10204.65       972.67 o                         
 -10   2   4       3910.18       3218.91       605.09 o                         
  -8   2   4       3252.64       2710.85       530.58 o                         
  -6   2   4      23186.70      20201.27       767.68 o                         
  -4   2   4      18643.41      16495.83      1141.88 o                         
  -2   2   4    1791334.00    1808718.25     39446.98 o                         
   0   2   4       7345.35       7980.43       628.81 o                         
   2   2   4      25518.90      28313.71      1380.75 o                         
   4   2   4       5076.81       4805.51       548.01 o                         
   6   2   4      35486.80      35166.50      2470.15 o                         
   8   2   4       1184.75       1394.12       519.74 o                         
  10   2   4      84892.17      81917.28      4682.25 o                         
  12   2   4        319.81         35.64       554.85 o                         
  14   2   4       5604.31       4514.00       970.31 o                         
  16   2   4      33792.83      33870.49      2246.86 o                         
  18   2   4        711.67       1791.33      1402.29 o                         
  20   2   4        644.04       -140.03      1431.08 o                         
  22   2   4         86.86        490.87      1581.22 o                         
  24   2   4       5682.00       6567.08      2116.67 o                         
  26   2   4       7688.02       6325.31      2231.51 o                         
  28   2   4       2208.45        887.59      2015.84 o                         
  30   2   4          1.46       -240.50      2026.20 o                         
 -31   3   4         12.33        399.60      2478.28 o                         
 -29   3   4        316.72        214.39      1934.68 o                         
 -27   3   4        696.81      -1064.71      1714.29 o                         
 -25   3   4         40.45        114.75      1632.26 o                         
 -23   3   4      20866.07      22614.92      2480.74 o                         
 -21   3   4       7785.84       9968.35      2139.77 o                         
 -19   3   4        601.80        472.52      1289.09 o                         
 -17   3   4       5803.98       7441.47      1481.41 o                         
 -15   3   4        229.91        268.57       675.69 o                         
 -13   3   4      11295.60      10723.54       964.52 o                         
 -11   3   4      32996.66      31440.38      1213.77 o                         
  -9   3   4      56896.51      50558.36      1773.65 o                         
  -7   3   4      15547.37      14653.79       892.64 o                         
  -5   3   4     106602.80      99487.26      3560.96 o                         
  -3   3   4       2938.79       2391.16       764.35 o                         
  -1   3   4      18333.06      17306.89      1184.77 o                         
   1   3   4        622.55        628.74       394.87 o                         
   3   3   4       1717.49       1969.15       494.56 o                         
   5   3   4      31085.58      30319.64      1040.72 o                         
   7   3   4     223876.45     231875.14      6646.54 o                         
   9   3   4        213.78        358.78       561.81 o                         
  11   3   4      15099.49      15948.15      1073.92 o                         
  13   3   4      87348.66      87134.20      3663.33 o                         
  15   3   4          4.97          9.37       691.82 o                         
  17   3   4       4279.32       5821.45      1568.98 o                         
  19   3   4      43560.22      44242.22      2851.38 o                         
  21   3   4       5165.51       5408.93      1977.38 o                         
  23   3   4       9772.33       9869.28      2127.46 o                         
  25   3   4       8829.49       9817.08      2295.36 o                         
  27   3   4       4956.93       4211.19      2108.03 o                         
  29   3   4        179.93       -102.23      2064.56 o                         
 -30   4   4        719.82       1772.92      3136.53 o                         
 -28   4   4        709.59        937.32      2932.07 o                         
 -26   4   4        638.83      -1051.82      1694.46 o                         
 -24   4   4       1532.84       2679.75      1787.09 o                         
 -22   4   4      11267.55      12253.37      2065.32 o                         
 -20   4   4       6674.37       7226.13      1724.73 o                         
 -18   4   4      21383.17      22891.04      2105.68 o                         
 -16   4   4       5400.91       5568.54      1025.96 o                         
 -14   4   4       1095.94        708.81       753.54 o                         
 -12   4   4       1744.90       1882.49       718.28 o                         
 -10   4   4      25048.92      24433.26      1208.49 o                         
  -8   4   4     123392.72     122474.62      3598.54 o                         
  -6   4   4      43480.23      39234.66      1356.35 o                         
  -4   4   4       4687.54       4747.01       763.36 o                         
  -2   4   4      31475.27      28987.24      1665.97 o                         
   0   4   4      46176.62      44730.61      2174.48 o                         
   2   4   4      12346.77      13007.80       816.89 o                         
   4   4   4      33489.91      30940.86      1136.51 o                         
   6   4   4      50738.81      58718.25      5923.31 o                         
   8   4   4      30383.77      34120.70      1306.36 o                         
  10   4   4       1145.00       1270.69       676.20 o                         
  12   4   4       2270.78       3612.62       844.84 o                         
  14   4   4       7939.38       9474.66      1087.48 o                         
  16   4   4       7285.24       8992.83      1155.34 o                         
  18   4   4      31772.67      34322.11      2482.33 o                         
  20   4   4       1830.68       1925.78      1552.74 o                         
  22   4   4       1028.71        426.58      1489.52 o                         
  24   4   4         80.25       -223.57      1589.47 o                         
  26   4   4         83.68       1104.17      1892.29 o                         
  28   4   4        951.78       2044.81      2146.68 o                         
  30   4   4       1018.89       2896.59      2341.67 o                         
 -29   5   4         44.86        845.25      2839.15 o                         
 -27   5   4       1143.24        616.09      2550.88 o                         
 -25   5   4        149.85         37.25      2289.04 o                         
 -23   5   4       7872.45       6987.77      4236.50 o                         
 -21   5   4      74304.66      77111.01      6134.39 o                         
 -19   5   4        511.82       1725.13      1380.86 o                         
 -17   5   4      14645.84      13366.15      1480.64 o                         
 -15   5   4      45364.96      49968.18      1839.53 o                         
 -13   5   4        321.14         54.07       760.88 o                         
 -11   5   4      30790.17      32937.21      1433.44 o                         
  -9   5   4     149028.77     145486.03      2449.15 o                         
  -7   5   4      35599.18      32985.25      1427.39 o                         
  -5   5   4       9407.08       9309.69       969.65 o                         
  -3   5   4       3457.02       3677.11       900.77 o                         
  -1   5   4      60209.00      55519.15      3777.32 o                         
   1   5   4       1390.12       1078.04       582.34 o                         
   3   5   4      13463.68      14105.87       976.17 o                         
   5   5   4     259342.78     256647.20      5065.07 o                         
   7   5   4       4479.46       4887.01       858.78 o                         
   9   5   4       3763.58       4389.30       912.09 o                         
  11   5   4      28505.73      30231.14      1488.92 o                         
  13   5   4       1248.56        886.14       862.10 o                         
  15   5   4        815.00        267.23       905.70 o                         
  17   5   4      86697.45      87057.59      2781.62 o                         
  19   5   4      25856.58      26790.71      2484.88 o                         
  21   5   4        518.88       -141.36      1515.40 o                         
  23   5   4         37.89         10.28      1636.14 o                         
  25   5   4        283.65       1038.77      1811.72 o                         
  27   5   4        286.46       2270.59      2018.04 o                         
  29   5   4       2782.90       2210.95      2811.70 o                         
 -28   6   4        108.44        816.46      2511.11 o                         
 -26   6   4        508.38        883.26      2434.89 o                         
 -24   6   4       1828.70       1775.50      2243.68 o                         
 -22   6   4       1325.89       1255.35      2144.36 o                         
 -20   6   4       4697.88       4722.46      2174.05 o                         
 -18   6   4       1761.66        643.94      1780.72 o                         
 -16   6   4       2429.40       2846.22      1170.12 o                         
 -14   6   4       5602.00       5687.80      1133.78 o                         
 -12   6   4      14903.66      14798.96      1318.37 o                         
 -10   6   4       4667.17       4473.95       949.66 o                         
  -8   6   4      42100.70      54547.43      8879.40 o                         
  -6   6   4       6187.46       6983.31      1168.98 o                         
  -4   6   4      22047.43      23838.86      1626.27 o                         
  -2   6   4      31949.32      29237.03      1656.70 o                         
   0   6   4      27304.60      27233.38      1223.14 o                         
   2   6   4        805.84       1205.68       695.84 o                         
   4   6   4      72109.89      68605.23      1808.96 o                         
   6   6   4       2690.48       2452.22       814.79 o                         
   8   6   4      17645.16      18653.22      1346.64 o                         
  10   6   4       4425.86       5006.80      1034.93 o                         
  12   6   4      21448.68      23576.49      1591.21 o                         
  14   6   4      46254.47      47802.92      2179.36 o                         
  16   6   4        654.08        392.05      1007.47 o                         
  18   6   4         11.24       -299.70      1343.58 o                         
  20   6   4       9752.43      11333.87      2121.13 o                         
  22   6   4        250.12         23.08      1590.58 o                         
  24   6   4        290.95        654.72      2154.94 o                         
  26   6   4      11228.90      10954.35      3272.10 o                         
  28   6   4        584.06       1732.52      2687.57 o                         
 -27   7   4         86.60        -10.79      2280.65 o                         
 -25   7   4       1025.41        915.15      2438.91 o                         
 -23   7   4        978.42        339.33      2186.91 o                         
 -21   7   4       6320.15       5659.73      2375.96 o                         
 -19   7   4        184.13        792.47      1917.65 o                         
 -17   7   4       1071.57       2558.57      1512.08 o                         
 -15   7   4        604.91       1050.97      1236.68 o                         
 -13   7   4       2534.93       3106.95      1272.69 o                         
 -11   7   4       3883.87       4727.03      1301.46 o                         
  -9   7   4       7120.56       8954.05      1255.97 o                         
  -7   7   4       3973.09       4736.70      1066.84 o                         
  -5   7   4         36.05       -369.15       783.43 o                         
  -3   7   4       3486.48       2152.78      1136.30 o                         
  -1   7   4        346.45        386.32       957.82 o                         
   1   7   4       6120.37       5388.18       966.18 o                         
   3   7   4       9682.68      10831.23      1154.27 o                         
   5   7   4      43816.04      41205.25      1612.62 o                         
   7   7   4       7193.60       7748.71      1112.86 o                         
   9   7   4      10387.23      11917.00      1308.07 o                         
  11   7   4         88.47        658.48       924.94 o                         
  13   7   4        103.73       1698.84      1040.50 o                         
  15   7   4        187.69        195.99      1040.91 o                         
  17   7   4      13369.53      15272.97      1994.74 o                         
  19   7   4          2.67        741.81      1663.18 o                         
  21   7   4       2409.74       1999.64      2192.16 o                         
  23   7   4         47.50       -813.73      2050.60 o                         
  25   7   4       2203.21       1837.29      2426.36 o                         
  27   7   4         84.44        387.07      2495.95 o                         
 -26   8   4         76.36        639.54      2415.68 o                         
 -24   8   4          5.84        913.84      2384.02 o                         
 -22   8   4         14.86        -67.13      2027.38 o                         
 -20   8   4       1192.85       2337.04      1991.00 o                         
 -18   8   4       6986.59       5500.32      2254.93 o                         
 -16   8   4       5133.31       5187.38      1567.85 o                         
 -14   8   4       5710.81       5555.40      1491.91 o                         
 -12   8   4       8830.82       9609.10      1645.62 o                         
 -10   8   4        693.38        -86.11      1092.55 o                         
  -8   8   4        455.79       -991.04       991.04 o                         
  -6   8   4       6846.00       7614.23      1409.03 o                         
  -4   8   4       7559.83       7490.99      1221.42 o                         
  -2   8   4      14170.46      13906.05      1727.91 o                         
   0   8   4      65212.20      65431.32      2137.37 o                         
   2   8   4      10132.58      11029.74      1220.77 o                         
   4   8   4        172.15       -502.04       826.90 o                         
   6   8   4       8265.55       8341.16      1160.87 o                         
   8   8   4          2.86        362.54       937.90 o                         
  10   8   4         68.13        517.40      1051.98 o                         
  12   8   4       7014.50       8590.59      1484.08 o                         
  14   8   4      32082.89      34845.56      2251.37 o                         
  16   8   4         66.33       -515.11      1311.96 o                         
  18   8   4        735.70       1025.52      1912.97 o                         
  20   8   4        701.15       1086.31      2184.10 o                         
  22   8   4        219.29        441.33      2122.97 o                         
  24   8   4         92.07       1255.37      2281.81 o                         
 -23   9   4         94.92      -2158.33      2158.33 o                         
 -21   9   4       1371.74       1889.49      2184.65 o                         
 -19   9   4       3310.35       2625.35      2624.22 o                         
 -17   9   4        341.99        829.90      1526.96 o                         
 -15   9   4      20580.26      20733.76      2177.82 o                         
 -13   9   4      12322.62      13912.98      1874.77 o                         
 -11   9   4         20.71       -425.51      1218.32 o                         
  -9   9   4      27788.60      24982.28      2087.02 o                         
  -7   9   4       3264.29       3186.12      1322.00 o                         
  -5   9   4        447.29        550.45      1025.79 o                         
  -3   9   4      29275.63      28498.32      2007.10 o                         
  -1   9   4      25544.63      26816.77      3198.27 o                         
   1   9   4        150.58       -816.31      1155.92 o                         
   3   9   4       8294.72       7648.80      1591.27 o                         
   5   9   4      47547.97      47192.22      2521.03 o                         
   7   9   4        842.65        587.04      1051.92 o                         
   9   9   4      11653.61      12362.43      1707.42 o                         
  11   9   4      23233.78      25114.62      2130.04 o                         
  13   9   4          1.16        431.21      1283.36 o                         
  15   9   4         74.18       -570.07      1255.19 o                         
  17   9   4        195.36        222.56      1629.47 o                         
  19   9   4         38.68         29.53      1933.09 o                         
  21   9   4       1504.03        837.58      2167.51 o                         
  23   9   4       1504.12       1149.20      2319.31 o                         
 -22  10   4        173.74        696.39      2418.96 o                         
 -20  10   4         31.60       -105.39      2124.74 o                         
 -18  10   4        126.09       -809.42      1821.01 o                         
 -16  10   4          0.90       -759.97      1383.45 o                         
 -14  10   4       1783.75       2028.04      1473.42 o                         
 -12  10   4       2791.39       2321.25      1513.04 o                         
 -10  10   4        126.08       -837.90      1256.45 o                         
  -8  10   4        536.91        742.24      1217.54 o                         
  -6  10   4       3986.63       4484.54      1375.69 o                         
  -4  10   4      29180.88      25549.26      2649.16 o                         
  -2  10   4       9433.50       9481.84      2057.42 o                         
   0  10   4       4823.09      11182.63      4319.32 o                         
   2  10   4        932.98       1316.85      1528.55 o                         
   4  10   4        551.00        112.03      1816.98 o                         
   6  10   4       2031.68       3059.97      1661.49 o                         
   8  10   4       8046.94       9831.60      2016.38 o                         
  10  10   4       1282.42        701.72      1703.29 o                         
  12  10   4         65.15        636.78      1360.84 o                         
  14  10   4        603.08       1143.22      1358.06 o                         
  16  10   4       2635.30       4384.14      1629.44 o                         
  18  10   4       1808.34       2298.18      2090.57 o                         
  20  10   4       2556.85       1280.75      2101.50 o                         
  22  10   4        106.80       1183.25      2428.82 o                         
 -19  11   4         24.90        625.64      2237.37 o                         
 -17  11   4        586.77      -1205.44      1651.99 o                         
 -15  11   4       6905.10       6563.43      1766.72 o                         
 -13  11   4       1429.59       2299.23      1544.35 o                         
 -11  11   4       4281.16       5365.24      2063.36 o                         
  -9  11   4       6942.06       7454.61      2188.51 o                         
  -7  11   4        345.52       -700.69      1601.54 o                         
  -5  11   4       1398.68       1603.82      1853.78 o                         
  -3  11   4       2171.79       1854.91      1781.15 o                         
  -1  11   4       3962.32       3815.88      2210.87 o                         
   1  11   4         20.38      -1523.37      1781.07 o                         
   3  11   4        326.39        -97.23      1909.64 o                         
   5  11   4       4676.68       4116.16      2278.28 o                         
   7  11   4       4606.58       5954.01      2416.23 o                         
   9  11   4        335.58      -1700.71      1984.43 o                         
  11  11   4       7508.61       7499.38      2174.93 o                         
  13  11   4        368.76       1711.71      1907.05 o                         
  15  11   4         78.90        789.53      1827.72 o                         
  17  11   4       1449.69       1101.10      3481.14 o                         
  19  11   4       2686.93       4130.28      3675.80 o                         
 -16  12   4        593.18        883.55      2604.00 o                         
 -14  12   4       1455.17       2903.20      2178.08 o                         
 -12  12   4        786.63       1743.20      2095.23 o                         
 -10  12   4        753.29       1345.88      1919.54 o                         
  -8  12   4          0.80        393.47      2300.85 o                         
  -6  12   4        362.15       2777.25      2231.78 o                         
  -4  12   4       4762.39        781.27      2099.83 o                         
  -2  12   4       2867.32       1521.80      2115.66 o                         
   0  12   4        977.87        577.23      1979.95 o                         
   2  12   4        489.13      -1262.19      1892.75 o                         
   4  12   4         66.81       1801.30      2158.28 o                         
   6  12   4         27.90       2001.82      2186.12 o                         
   8  12   4       5239.66       5202.35      2632.42 o                         
  10  12   4       1365.96         98.13      2304.72 o                         
  12  12   4        396.97       1131.63      2464.32 o                         
  14  12   4        116.17       2351.82      2609.01 o                         
  16  12   4          4.31       5393.95      4199.08 o                         
 -11  13   4       1923.44       2188.23      2934.65 o                         
  -9  13   4        418.84       1184.68      2691.77 o                         
  -7  13   4       1189.23       2048.23      2526.25 o                         
  -5  13   4       1633.28       1772.39      2398.68 o                         
  -3  13   4        918.29       1162.49      2323.51 o                         
  -1  13   4       1258.52       2599.74      2420.18 o                         
   1  13   4         71.72       -444.67      2161.45 o                         
   3  13   4       2271.47       1664.93      2341.96 o                         
   5  13   4        235.90        991.51      2371.47 o                         
   7  13   4       7214.34       4755.97      2574.75 o                         
   9  13   4        860.69        288.42      2596.80 o                         
  11  13   4         20.08      -1284.09      2682.18 o                         
  -2  14   4        907.01        618.62      2357.37 o                         
   0  14   4        307.14       -331.20      2296.10 o                         
   2  14   4         28.54       -703.63      2245.32 o                         
 -31   1   5       1248.59       1354.38      2164.09 o                         
 -29   1   5       4127.45       4675.98      2205.54 o                         
 -27   1   5       9229.23       7437.19      2207.37 o                         
 -25   1   5       4283.36       4531.35      1882.04 o                         
 -23   1   5       5720.07       4892.87      1801.33 o                         
 -21   1   5       1810.52       1777.20      1447.66 o                         
 -19   1   5        937.55       1373.73      1349.07 o                         
 -17   1   5      25248.20      25527.00      2047.93 o                         
 -15   1   5      14805.23      14155.78      1568.20 o                         
 -13   1   5     165501.09     151664.09      3239.92 o                         
 -11   1   5       8568.02       9207.99      1160.40 o                         
  -9   1   5         88.62       -252.96       467.73 o                         
  -7   1   5      18864.34      17266.61       737.09 o                         
  -5   1   5       3852.17       3320.57       435.31 o                         
  -3   1   5       9756.90       8588.48       668.40 o                         
  -1   1   5     328635.59     353531.84      9013.45 o                         
   1   1   5       1640.13       1655.68       318.22 o                         
   3   1   5       7666.61       7920.65       539.03 o                         
   5   1   5     121352.73     118011.28      5525.01 o                         
   7   1   5       3217.56       2630.72       525.65 o                         
   9   1   5      13041.08      12311.13       823.99 o                         
  11   1   5     280946.94     276397.28      9938.85 o                         
  13   1   5      21744.51      19802.33      1694.36 o                         
  15   1   5       5494.70       5185.32      1311.89 o                         
  17   1   5      10989.77      12086.93      1784.05 o                         
  19   1   5       5238.15       6830.74      1777.24 o                         
  21   1   5        508.07        -23.08      1581.30 o                         
  23   1   5      16535.80      18239.34      2505.18 o                         
  25   1   5      15303.96      17083.95      2641.66 o                         
  27   1   5       4887.22       7190.89      2335.80 o                         
  29   1   5        812.29         51.45      2022.00 o                         
  31   1   5        380.87       1104.80      2195.76 o                         
 -30   2   5       2351.24       1622.78      2137.94 o                         
 -28   2   5       4859.54       4390.70      2116.66 o                         
 -26   2   5       7245.21       8596.41      2598.31 o                         
 -24   2   5       1417.46       2428.82      1729.98 o                         
 -22   2   5      38614.38      41939.23      2835.48 o                         
 -20   2   5        632.09       2295.39      1438.02 o                         
 -18   2   5       1016.01       2073.77      1306.43 o                         
 -16   2   5      56634.65      56885.62      2434.12 o                         
 -14   2   5       7907.08       9062.24      1312.62 o                         
 -12   2   5       9441.76       9768.00       813.88 o                         
 -10   2   5      43241.95      37412.96      1133.94 o                         
  -8   2   5       5377.78       5558.00       607.36 o                         
  -6   2   5       1806.26       1926.79       448.00 o                         
  -4   2   5     156745.06     149187.16      5414.52 o                         
  -2   2   5     121715.90     117215.61      2391.50 o                         
   0   2   5      41160.58      40337.29      1482.47 o                         
   2   2   5     537049.00     574430.06     26537.58 o                         
   4   2   5       1202.38       1754.35       463.02 o                         
   6   2   5      10242.39      11109.14       765.25 o                         
   8   2   5      53216.23      52513.23      3450.24 o                         
  10   2   5       5602.55       5649.08       742.23 o                         
  12   2   5       2101.63       2213.13       686.36 o                         
  14   2   5        304.23        288.16       644.57 o                         
  16   2   5         22.31        865.47      1103.54 o                         
  18   2   5       5691.50       6186.99      1670.57 o                         
  20   2   5        663.38       1252.13      1516.55 o                         
  22   2   5        103.20        682.96      1616.15 o                         
  24   2   5        222.24       2955.20      1884.13 o                         
  26   2   5       5792.95       7488.05      2253.59 o                         
  28   2   5        329.82         90.13      1964.24 o                         
  30   2   5        350.52         72.00      2192.81 o                         
 -31   3   5       2171.67       3399.12      2575.18 o                         
 -29   3   5       2480.54       2802.46      2127.57 o                         
 -27   3   5        404.69       -533.38      1744.99 o                         
 -25   3   5        485.68        519.70      1658.94 o                         
 -23   3   5       1516.87       1796.02      1612.55 o                         
 -21   3   5       2982.02       3967.76      1617.83 o                         
 -19   3   5      21011.55      22163.78      2110.33 o                         
 -17   3   5       8806.86      11236.01      1656.17 o                         
 -15   3   5       3269.20       3520.11       805.11 o                         
 -13   3   5      22573.83      22272.69      1173.21 o                         
 -11   3   5       1116.09       1256.35       607.59 o                         
  -9   3   5      28266.69      25279.12      1066.73 o                         
  -7   3   5     131702.45     117936.89      3387.40 o                         
  -5   3   5      38983.70      35706.51      1575.03 o                         
  -3   3   5      59113.88      56863.49      1872.37 o                         
  -1   3   5      79858.94      82149.22      2216.62 o                         
   1   3   5       9248.04       9705.23       648.76 o                         
   3   3   5     159204.67     164680.06      4946.68 o                         
   5   3   5       9094.75       9644.37       763.50 o                         
   7   3   5      55480.38      59283.74      5038.21 o                         
   9   3   5       2068.49       1953.87       649.69 o                         
  11   3   5       3856.41       5094.74       817.57 o                         
  13   3   5       7875.62       8242.92      1014.94 o                         
  15   3   5        616.22        741.08       741.68 o                         
  17   3   5      34206.71      34422.21      2422.97 o                         
  19   3   5      38434.99      42844.79      2712.14 o                         
  21   3   5       5230.48       6861.95      1887.19 o                         
  23   3   5       1145.39       1576.69      1701.28 o                         
  25   3   5         48.18        165.86      1796.61 o                         
  27   3   5       4966.12       5860.17      2182.59 o                         
  29   3   5       3042.04       2955.34      2286.63 o                         
 -30   4   5        148.00       1984.38      3185.13 o                         
 -28   4   5         68.07       1617.15      3005.42 o                         
 -26   4   5       1355.51       2937.47      2166.82 o                         
 -24   4   5         76.12       -817.44      1578.57 o                         
 -22   4   5      11070.68      11126.09      1970.79 o                         
 -20   4   5      14431.47      17420.45      2049.50 o                         
 -18   4   5       2871.35       3016.93      1344.39 o                         
 -16   4   5       4926.07       5880.14      1014.48 o                         
 -14   4   5       5421.59       6764.74       959.23 o                         
 -12   4   5       1807.34       1703.20       723.87 o                         
 -10   4   5      95894.27      91838.24      2352.00 o                         
  -8   4   5     107743.79     101462.67      2243.49 o                         
  -6   4   5       6019.12       4819.67       893.32 o                         
  -4   4   5       1941.70       2193.44       925.52 o                         
  -2   4   5      26613.99      24567.25      2077.78 o                         
   0   4   5       2020.18       1705.10       687.16 o                         
   2   4   5       9344.22      10206.49       764.63 o                         
   4   4   5      30205.06      30648.89      1148.83 o                         
   6   4   5      57243.89      55658.27      1508.59 o                         
   8   4   5      95748.70      99108.33      2023.05 o                         
  10   4   5        779.28        871.07       684.90 o                         
  12   4   5      28088.29      29127.33      1417.12 o                         
  14   4   5      10315.25      10465.47      1135.82 o                         
  16   4   5        174.89       -521.17       822.80 o                         
  18   4   5     115014.73     122640.68      3894.33 o                         
  20   4   5      36942.30      34861.70      2726.08 o                         
  22   4   5         96.10       -144.32      1527.49 o                         
  24   4   5       4201.90       3496.64      1846.64 o                         
  26   4   5        540.54        546.91      1789.95 o                         
  28   4   5          0.01        332.82      1957.65 o                         
  30   4   5       4601.76       5679.74      2489.60 o                         
 -29   5   5        162.23        406.48      2715.23 o                         
 -27   5   5         24.03      -1125.58      2498.41 o                         
 -25   5   5          4.48       4763.59      2763.39 o                         
 -23   5   5        247.18      -1830.96      2116.20 o                         
 -21   5   5       4282.19       5971.57      1938.36 o                         
 -19   5   5       1320.95       2577.65      1389.22 o                         
 -17   5   5       8548.55       7378.51      1311.98 o                         
 -15   5   5       2645.81       3022.06       991.98 o                         
 -13   5   5       9752.21      10591.24      1133.83 o                         
 -11   5   5        799.52       1343.87       761.77 o                         
  -9   5   5      26000.63      26821.65      1302.04 o                         
  -7   5   5      34872.34      32906.33      1672.55 o                         
  -5   5   5      10222.28       9431.75      1400.42 o                         
  -3   5   5       1436.65       1277.94       764.22 o                         
  -1   5   5      63398.52      60934.18      2378.26 o                         
   1   5   5       6250.97       5591.44       752.56 o                         
   3   5   5        143.26       -214.15       535.37 o                         
   5   5   5     160519.56     163556.27      3328.95 o                         
   7   5   5       3439.99       3735.55       814.15 o                         
   9   5   5      18152.78      20027.03      1304.29 o                         
  11   5   5      31194.21      32018.98      1537.64 o                         
  13   5   5       1297.71       1060.19       882.84 o                         
  15   5   5      16497.03      17462.25      1440.68 o                         
  17   5   5       8634.72       9582.71      1608.93 o                         
  19   5   5       5040.07       5962.63      1765.27 o                         
  21   5   5        521.54       -452.67      1537.25 o                         
  23   5   5        362.48        288.93      1748.61 o                         
  25   5   5        461.23        890.87      1790.06 o                         
  27   5   5       3632.94       2821.50      2033.54 o                         
  29   5   5       2162.49       4456.21      3019.90 o                         
 -28   6   5        572.97      -2162.29      2162.29 o                         
 -26   6   5       1322.41       -158.03      2390.23 o                         
 -24   6   5       1028.51       1939.52      2332.85 o                         
 -22   6   5        336.53       1728.19      2152.16 o                         
 -20   6   5      20598.79      20505.32      3153.13 o                         
 -18   6   5       2470.19       3463.05      2005.69 o                         
 -16   6   5       3326.10       6418.16      1484.03 o                         
 -14   6   5      26267.02      24670.79      1590.55 o                         
 -12   6   5       3433.07       3703.84       966.62 o                         
 -10   6   5      11704.34      12912.56      1352.82 o                         
  -8   6   5     142535.62     140807.52      3750.85 o                         
  -6   6   5       6159.43       6311.32       978.96 o                         
  -4   6   5      12723.71      12734.15      1379.71 o                         
  -2   6   5      15714.05      16965.31      1498.57 o                         
   0   6   5       1847.81       2267.65       890.67 o                         
   2   6   5        645.55        539.66       635.93 o                         
   4   6   5      46320.96      42901.91      1511.50 o                         
   6   6   5     156668.06     155574.81      2710.79 o                         
   8   6   5        539.61       -141.63       764.95 o                         
  10   6   5       1560.53       1848.59       913.15 o                         
  12   6   5       1236.90       1407.93       945.45 o                         
  14   6   5        143.00        484.32       968.85 o                         
  16   6   5       5358.92       5903.22      1264.00 o                         
  18   6   5      60080.98      63815.77      3113.59 o                         
  20   6   5        153.81       1145.83      1547.31 o                         
  22   6   5        312.33        506.75      1633.13 o                         
  24   6   5       2877.74       3384.38      2229.52 o                         
  26   6   5        819.54       -264.25      2509.52 o                         
  28   6   5        305.72        912.39      2532.09 o                         
 -27   7   5        229.14       -468.19      2259.19 o                         
 -25   7   5        683.34       1656.60      2474.09 o                         
 -23   7   5       6394.14       4609.17      2467.54 o                         
 -21   7   5        511.92       1460.06      2109.32 o                         
 -19   7   5        424.04         29.17      1737.60 o                         
 -17   7   5      40964.51      47463.37      5769.04 o                         
 -15   7   5      12897.18      12290.21      1724.69 o                         
 -13   7   5       1132.60        600.56      1105.38 o                         
 -11   7   5       2572.77       2908.95      1206.01 o                         
  -9   7   5       5907.47       7521.89      1361.36 o                         
  -7   7   5       3319.86       3863.64      1195.47 o                         
  -5   7   5       3033.63       2760.72       954.37 o                         
  -3   7   5      30761.96      29528.55      1890.09 o                         
  -1   7   5       5652.19       5800.91      1245.20 o                         
   1   7   5      30364.01      29814.04      1454.72 o                         
   3   7   5       9135.42       8070.33      1071.76 o                         
   5   7   5       6100.16       5949.77       979.89 o                         
   7   7   5         68.98        140.03       815.67 o                         
   9   7   5      19061.48      22448.83      1576.89 o                         
  11   7   5      15150.69      16878.03      1517.04 o                         
  13   7   5       4307.41       6489.38      1294.36 o                         
  15   7   5       7180.35       9938.64      1461.86 o                         
  17   7   5       1944.44       1539.93      1286.96 o                         
  19   7   5        313.99       1247.18      1724.25 o                         
  21   7   5       3398.42       4801.07      2391.78 o                         
  23   7   5         71.93      -1278.08      1955.22 o                         
  25   7   5       1232.81        956.62      2369.82 o                         
  27   7   5      10363.71       7995.73      3180.55 o                         
 -26   8   5       1183.75      -1057.11      2256.59 o                         
 -24   8   5        534.46      -1080.35      2235.27 o                         
 -22   8   5        247.72       -801.40      2011.54 o                         
 -20   8   5       1552.31        441.03      1722.11 o                         
 -18   8   5        338.61        -59.97      1767.86 o                         
 -16   8   5        161.34       1087.33      1356.12 o                         
 -14   8   5       6823.77       7103.13      1623.72 o                         
 -12   8   5       8217.77       9032.63      1647.38 o                         
 -10   8   5        676.85        293.24      1105.75 o                         
  -8   8   5         93.66       -353.41      1072.11 o                         
  -6   8   5       7747.63       7202.35      1403.78 o                         
  -4   8   5        123.95        -99.20       955.89 o                         
  -2   8   5      16933.14      18603.28      1905.69 o                         
   0   8   5      43721.75      43717.64      2277.38 o                         
   2   8   5        747.11        936.20       899.64 o                         
   4   8   5        666.44        403.58       899.34 o                         
   6   8   5       3448.89       3708.25      1007.18 o                         
   8   8   5        279.01        -95.57       951.82 o                         
  10   8   5      23084.62      24074.17      2115.96 o                         
  12   8   5      13186.02      15929.04      1733.44 o                         
  14   8   5       2443.16       3646.74      1322.28 o                         
  16   8   5        657.55        228.63      1334.58 o                         
  18   8   5         39.13        520.06      1825.80 o                         
  20   8   5        111.73       -425.36      1953.24 o                         
  22   8   5       1217.37       2751.68      2261.63 o                         
  24   8   5       1588.20       2413.22      2621.75 o                         
 -23   9   5          7.24       -239.76      2245.63 o                         
 -21   9   5       1212.08         61.82      2024.44 o                         
 -19   9   5       2284.11       3590.60      2232.50 o                         
 -17   9   5       7324.94       7089.83      1951.12 o                         
 -15   9   5        946.93       1481.90      1406.02 o                         
 -13   9   5       1291.37       1257.95      1332.91 o                         
 -11   9   5       2919.54       2750.25      1398.44 o                         
  -9   9   5        428.92       -257.04      1140.31 o                         
  -7   9   5         61.72      -1036.53      1036.53 o                         
  -5   9   5         77.63        183.40      1108.42 o                         
  -3   9   5      16104.67      16083.71      1701.95 o                         
  -1   9   5      22211.16      22747.26      3031.96 o                         
   1   9   5      18475.71      19745.50      2005.20 o                         
   3   9   5       1840.39       1884.87      1318.77 o                         
   5   9   5       4468.75       3444.31      1481.74 o                         
   7   9   5        424.57        512.89      1088.99 o                         
   9   9   5      23869.11      23589.58      2663.47 o                         
  11   9   5       6483.50       9319.09      1631.34 o                         
  13   9   5       1909.65       1557.37      1303.31 o                         
  15   9   5       1216.28       1882.55      1378.31 o                         
  17   9   5        375.43        438.17      1622.08 o                         
  19   9   5         24.08        437.61      1898.64 o                         
  21   9   5       3938.52       3248.00      2337.48 o                         
  23   9   5        147.98        760.15      2428.81 o                         
 -22  10   5        443.55       -397.09      2295.73 o                         
 -20  10   5        630.94       -110.52      2354.79 o                         
 -18  10   5       2156.74       1992.99      1951.59 o                         
 -16  10   5         18.11      -1380.15      1380.15 o                         
 -14  10   5       5404.31       5724.91      1718.53 o                         
 -12  10   5       3241.77       3361.87      1540.89 o                         
 -10  10   5       5101.94       4188.31      1453.16 o                         
  -8  10   5       9702.30       9429.79      1624.96 o                         
  -6  10   5        260.59       -254.25      1119.45 o                         
  -4  10   5       1618.64       1424.06      1206.66 o                         
  -2  10   5      10105.84      11075.93      2539.47 o                         
   0  10   5      19672.99      27786.40      3858.09 o                         
   2  10   5       3691.94       3135.40      1733.93 o                         
   4  10   5       7569.27       7519.27      2021.44 o                         
   6  10   5      10799.65      10923.04      2180.08 o                         
   8  10   5        154.31        775.97      1495.88 o                         
  10  10   5      11093.37      13231.88      2291.31 o                         
  12  10   5      20218.81      24673.75      2755.57 o                         
  14  10   5          8.70       -299.11      1307.40 o                         
  16  10   5       2000.31       1015.71      1459.89 o                         
  18  10   5       2966.00       3311.01      2289.77 o                         
  20  10   5        247.69       -288.20      2072.94 o                         
  22  10   5        434.23        116.77      2310.83 o                         
 -19  11   5         49.89        608.28      2328.47 o                         
 -17  11   5        700.41        164.62      1734.21 o                         
 -15  11   5       6784.56       5604.52      1775.76 o                         
 -13  11   5       2539.32       2461.83      1546.85 o                         
 -11  11   5      11420.14       9168.42      2313.53 o                         
  -9  11   5       4077.47       4480.68      1971.89 o                         
  -7  11   5         30.55       -348.04      1707.94 o                         
  -5  11   5        139.74       -486.01      1592.67 o                         
  -3  11   5       1353.67       1162.76      2006.98 o                         
  -1  11   5       3764.18       1587.75      2023.40 o                         
   1  11   5       8124.88       5279.48      2315.45 o                         
   3  11   5        368.27        736.24      1980.23 o                         
   5  11   5        832.46       1485.45      2012.11 o                         
   7  11   5          3.53        169.61      2021.75 o                         
   9  11   5       7144.29       6009.22      2511.46 o                         
  11  11   5       2300.83        196.12      2145.72 o                         
  13  11   5        257.02       -652.05      1653.52 o                         
  15  11   5         68.95        683.43      1769.98 o                         
  17  11   5         84.64       -698.10      2178.50 o                         
  19  11   5        314.04       -209.51      3341.02 o                         
 -16  12   5        705.94       2348.94      2766.39 o                         
 -14  12   5        950.03        173.69      2094.01 o                         
 -12  12   5       1088.17       2319.96      2132.68 o                         
 -10  12   5       6969.83       9188.75      2410.65 o                         
  -8  12   5         22.41        802.99      1883.69 o                         
  -6  12   5         97.78       1506.63      2156.44 o                         
  -4  12   5         16.17      -1897.75      1897.75 o                         
  -2  12   5       1088.95        455.29      2108.12 o                         
   0  12   5        149.69        902.26      2089.65 o                         
   2  12   5       1112.62       1997.49      2191.96 o                         
   4  12   5       2480.83        875.81      2061.84 o                         
   6  12   5          6.43       1076.17      2184.76 o                         
   8  12   5       3138.38       2328.88      2429.19 o                         
  10  12   5         34.09       -667.10      2248.70 o                         
  12  12   5        461.25       1803.52      2504.99 o                         
  14  12   5         37.33       1140.95      2625.34 o                         
  16  12   5       3070.24       3127.30      4028.48 o                         
 -11  13   5       2250.87        959.24      2947.67 o                         
  -9  13   5         66.65       1986.26      2793.71 o                         
  -7  13   5        898.94        277.69      2392.72 o                         
  -5  13   5        122.70       2244.20      2516.51 o                         
  -3  13   5        213.77       1472.00      2385.63 o                         
  -1  13   5          9.43      -1740.99      2073.64 o                         
   1  13   5        961.31       1155.26      2237.10 o                         
   3  13   5        646.09       -118.36      2229.06 o                         
   5  13   5       3266.56       2036.31      2450.66 o                         
   7  13   5        631.68       -152.51      2276.51 o                         
   9  13   5       1925.02       1071.04      2634.09 o                         
  11  13   5         24.08       -177.66      2730.44 o                         
  -2  14   5        133.65        576.88      2398.29 o                         
   0  14   5       1480.66        256.91      2375.94 o                         
   2  14   5       2269.77        905.08      2380.15 o                         
 -30   0   6      12848.32      10377.27      4552.43 o                         
 -28   0   6       2114.07       3523.11      2738.66 o                         
 -26   0   6       5887.06       5657.45      2909.15 o                         
 -24   0   6       6428.68       4734.53      2648.17 o                         
 -22   0   6       2971.50       1954.57      2241.47 o                         
 -20   0   6        267.19        263.24      1849.92 o                         
 -18   0   6      46910.11      45570.39      3914.50 o                         
 -16   0   6      16617.34      16128.77      2398.30 o                         
 -14   0   6        519.71        290.64      1352.89 o                         
 -12   0   6      28544.26      24149.30      2168.51 o                         
 -10   0   6       2970.78       2494.22      1120.97 o                         
  -8   0   6      26217.43      23541.48      1655.55 o                         
  -6   0   6     112288.18     102648.30      8422.58 o                         
  -4   0   6      19829.90      18524.04      1212.00 o                         
  -2   0   6       3161.48       3677.12       751.79 o                         
   0   0   6      28195.77      41275.55      3787.21 o                         
   2   0   6        624.04        788.67       545.66 o                         
   4   0   6        661.08       1095.78       655.16 o                         
   6   0   6      60745.59      61720.58      4206.72 o                         
   8   0   6      22972.79      21100.71      1422.62 o                         
  10   0   6       4088.87       3439.29       964.70 o                         
  12   0   6     590744.00     540255.12     41154.57 o                         
  14   0   6       4431.22       4848.38      1790.68 o                         
  16   0   6       1289.11       1874.18      1771.88 o                         
  18   0   6      77196.88      73089.34      5089.82 o                         
  20   0   6       5512.39       5087.03      2485.30 o                         
  22   0   6       1875.90       4088.12      2582.21 o                         
  24   0   6      40062.00      36274.18      4643.50 o                         
  26   0   6      19421.47      19250.01      4133.99 o                         
  28   0   6       3293.04       2960.64      3078.53 o                         
  30   0   6       1656.81       -768.02      2992.82 o                         
 -31   1   6        154.73        171.05      2038.36 o                         
 -29   1   6        831.66       1023.10      1857.39 o                         
 -27   1   6         44.47         69.93      1782.19 o                         
 -25   1   6       1538.49       1721.67      1738.50 o                         
 -23   1   6        751.14       1359.68      1547.63 o                         
 -21   1   6      17869.89      21215.21      2262.58 o                         
 -19   1   6       1701.57       2109.08      1415.88 o                         
 -17   1   6       4017.84       6376.09      1406.17 o                         
 -15   1   6      44554.80      40479.68      2034.98 o                         
 -13   1   6      14114.96      14957.41      1453.40 o                         
 -11   1   6       1374.78       1520.80       621.45 o                         
  -9   1   6       1545.04        659.66       479.74 o                         
  -7   1   6       1766.34       1840.67       462.48 o                         
  -5   1   6       2042.87       2033.73       457.19 o                         
  -3   1   6     132469.31     117687.20      5344.39 o                         
  -1   1   6      21452.94      21573.70       725.37 o                         
   1   1   6       2818.44       3247.38       411.93 o                         
   3   1   6      56881.57      55620.11      2516.34 o                         
   5   1   6      12748.15      13307.81       759.17 o                         
   7   1   6       4928.01       5094.33       623.27 o                         
   9   1   6       2004.20       2105.13       574.54 o                         
  11   1   6      12480.44      11684.07       946.94 o                         
  13   1   6       3446.21       4711.58      1001.49 o                         
  15   1   6       2239.29       2489.20      1176.92 o                         
  17   1   6        501.27        315.42      1213.15 o                         
  19   1   6        117.33        463.88      1430.01 o                         
  21   1   6       1165.27      -1000.19      1535.14 o                         
  23   1   6       2389.49       3202.49      1887.95 o                         
  25   1   6         31.35        802.25      1844.96 o                         
  27   1   6       2595.99       1737.77      2002.54 o                         
  29   1   6         19.10       -484.02      1996.33 o                         
  31   1   6       1270.59       1875.10      2298.40 o                         
 -30   2   6       4011.42       2519.65      2125.78 o                         
 -28   2   6       1669.18        994.03      1799.61 o                         
 -26   2   6        858.55       2188.72      1747.62 o                         
 -24   2   6       2899.47       2735.87      1694.43 o                         
 -22   2   6       5342.54       5851.03      1778.02 o                         
 -20   2   6       1519.50       1321.97      1420.90 o                         
 -18   2   6      40522.34      40529.78      2315.96 o                         
 -16   2   6      18626.69      19085.10      1771.25 o                         
 -14   2   6       1244.20       1244.24       763.65 o                         
 -12   2   6      12350.69       9724.36       828.81 o                         
 -10   2   6      23675.62      20708.73       961.84 o                         
  -8   2   6       1174.96        746.80       464.22 o                         
  -6   2   6      28994.89      26313.89      1005.94 o                         
  -4   2   6      45045.56      41939.14      1662.25 o                         
  -2   2   6      30105.13      28889.26      1309.76 o                         
   0   2   6     369969.19     388372.50     12843.99 o                         
   2   2   6      81197.04      82065.08      3722.75 o                         
   4   2   6      29918.14      30272.94      1519.27 o                         
   6   2   6      40265.20      43948.57      2887.23 o                         
   8   2   6       8329.44       7579.53       763.11 o                         
  10   2   6      31631.84      29819.38      1214.69 o                         
  12   2   6     158546.28     165532.33      9862.08 o                         
  14   2   6        289.59        471.18       661.61 o                         
  16   2   6         94.10        -42.97       891.63 o                         
  18   2   6      10062.16      11016.17      1890.05 o                         
  20   2   6       8741.50       8409.06      1930.42 o                         
  22   2   6        998.19       2825.17      1731.74 o                         
  24   2   6      14148.93      14442.44      2505.86 o                         
  26   2   6       3627.66       4561.31      2187.84 o                         
  28   2   6        513.96        949.88      2039.86 o                         
  30   2   6        129.83       -559.56      2095.33 o                         
 -31   3   6         25.96      -1529.09      2288.71 o                         
 -29   3   6       1638.00       1818.93      2255.82 o                         
 -27   3   6        217.85        732.56      1814.36 o                         
 -25   3   6       7792.91       8124.22      2110.50 o                         
 -23   3   6       1575.35       2170.23      1644.82 o                         
 -21   3   6      24368.40      22671.90      2315.33 o                         
 -19   3   6       3296.78       4399.33      1504.82 o                         
 -17   3   6       6171.06       6868.93      1459.78 o                         
 -15   3   6      48371.74      45782.15      1511.86 o                         
 -13   3   6      18788.46      17368.54      1093.39 o                         
 -11   3   6       1025.78        935.30       604.89 o                         
  -9   3   6     243823.14     225738.52      2574.27 o                         
  -7   3   6      35250.87      33152.21      1029.63 o                         
  -5   3   6      17902.88      19004.71      1345.07 o                         
  -3   3   6     255241.64     259194.34      7086.18 o                         
  -1   3   6       4665.96       6108.60       998.58 o                         
   1   3   6      36265.36      32998.93      1272.37 o                         
   3   3   6     575801.12     594364.88     17130.89 o                         
   5   3   6        184.06        413.14       493.24 o                         
   7   3   6      51513.29      52523.89      1427.82 o                         
   9   3   6       3412.72       4769.91       777.09 o                         
  11   3   6       2134.44       1596.90       708.14 o                         
  13   3   6       8743.97       8884.80       989.90 o                         
  15   3   6       8474.80       8838.19      1056.28 o                         
  17   3   6      13635.25      14450.14      1897.54 o                         
  19   3   6      51664.45      56149.53      2950.15 o                         
  21   3   6       9978.56      13120.56      2131.82 o                         
  23   3   6       6437.32       5846.79      1993.97 o                         
  25   3   6        869.01        734.02      1771.55 o                         
  27   3   6       4443.55       4432.29      2123.52 o                         
  29   3   6        972.78       1307.24      2266.61 o                         
 -30   4   6         62.26        921.23      3060.99 o                         
 -28   4   6       4542.55       3601.94      3138.76 o                         
 -26   4   6        966.01        105.99      2031.18 o                         
 -24   4   6       3296.08       3382.46      1739.43 o                         
 -22   4   6      12380.45      12283.70      2010.88 o                         
 -20   4   6       2236.65       2296.25      1456.19 o                         
 -18   4   6        666.64        191.69      1228.16 o                         
 -16   4   6       3292.98       3470.71       935.35 o                         
 -14   4   6       1583.37       1444.45       760.66 o                         
 -12   4   6       5226.97       5875.02       872.56 o                         
 -10   4   6       1159.56        583.86       616.77 o                         
  -8   4   6      15853.22      14777.57       955.29 o                         
  -6   4   6       5696.46       3298.64      1013.30 o                         
  -4   4   6       2347.86       2356.66       909.01 o                         
  -2   4   6        517.07        563.75       816.77 o                         
   0   4   6      10834.21       8477.88       818.53 o                         
   2   4   6       7809.94       8676.50       762.49 o                         
   4   4   6      72259.01      73843.02      1873.53 o                         
   6   4   6      17692.11      19930.20      1132.27 o                         
   8   4   6      26767.27      32096.93      3828.36 o                         
  10   4   6       9022.52      10544.27      1036.75 o                         
  12   4   6      11167.97      12748.84      1152.68 o                         
  14   4   6       2070.03       2100.79       842.00 o                         
  16   4   6      17852.16      20087.79      1684.01 o                         
  18   4   6      22554.56      25195.96      2579.45 o                         
  20   4   6       8936.23      13554.37      2123.03 o                         
  22   4   6         63.94        361.39      1550.71 o                         
  24   4   6       1303.38       2057.92      1736.70 o                         
  26   4   6        541.56        659.22      1817.08 o                         
  28   4   6         20.02        448.40      2032.66 o                         
  30   4   6       5547.91       7388.26      2627.12 o                         
 -29   5   6         13.40      -1578.15      2667.71 o                         
 -27   5   6       1143.34       1902.71      2775.88 o                         
 -25   5   6       1637.11      10617.60      4909.27 o                         
 -23   5   6        130.12       1493.05      2219.83 o                         
 -21   5   6         11.23       1210.20      1694.46 o                         
 -19   5   6        377.06       -283.18      1149.65 o                         
 -17   5   6       2654.97       2069.11      1113.51 o                         
 -15   5   6       3798.88       4298.47      1159.82 o                         
 -13   5   6       2173.02       2231.94       851.46 o                         
 -11   5   6      23587.56      22558.38      1323.43 o                         
  -9   5   6      88818.80      95829.55      5808.44 o                         
  -7   5   6      54715.26      50186.67      1949.92 o                         
  -5   5   6        679.19        401.47       937.56 o                         
  -3   5   6       3323.54       3516.83      1117.47 o                         
  -1   5   6      44707.49      40679.76      1609.01 o                         
   1   5   6        660.53        967.26       519.47 o                         
   3   5   6      18501.86      17817.50      1071.86 o                         
   5   5   6     103558.71      99906.05      2067.48 o                         
   7   5   6      28543.92      27199.56      1325.52 o                         
   9   5   6       3467.67       4259.76       891.05 o                         
  11   5   6      17425.79      19202.86      1351.40 o                         
  13   5   6        234.94       -104.77       791.47 o                         
  15   5   6       2615.02       3252.95      1040.98 o                         
  17   5   6        901.41       1819.14      1195.87 o                         
  19   5   6      52485.75      54299.41      2980.59 o                         
  21   5   6       3380.68       4480.15      1786.31 o                         
  23   5   6        107.99        185.70      1729.12 o                         
  25   5   6      11080.52      12102.30      2454.84 o                         
  27   5   6         12.22       -480.05      1920.41 o                         
  29   5   6       1389.45       2779.76      2971.90 o                         
 -28   6   6       3800.67       3599.05      2751.19 o                         
 -26   6   6       1109.87       3066.29      2590.52 o                         
 -24   6   6       1619.81       2774.86      2409.88 o                         
 -22   6   6       3767.61       4160.51      2317.10 o                         
 -20   6   6        865.77       2340.05      2029.03 o                         
 -18   6   6       1715.06        965.26      2092.94 o                         
 -16   6   6      66412.43      68054.59      4206.33 o                         
 -14   6   6       3116.55       3971.36      1293.35 o                         
 -12   6   6       2409.05        995.84       857.45 o                         
 -10   6   6      14230.80      16743.23      1446.00 o                         
  -8   6   6        121.42        248.67       926.66 o                         
  -6   6   6       6942.36       5950.13      1152.93 o                         
  -4   6   6      94526.72      91866.89      3455.81 o                         
  -2   6   6      26365.12      24102.80      1620.07 o                         
   0   6   6       9085.10       8118.65      1158.47 o                         
   2   6   6      11541.00      13085.33      1010.20 o                         
   4   6   6      28862.12      27726.94      1332.27 o                         
   6   6   6      42849.67      43562.63      1636.22 o                         
   8   6   6        178.36        126.13       818.44 o                         
  10   6   6      20704.90      22334.26      1538.47 o                         
  12   6   6      12428.42      15459.27      1411.85 o                         
  14   6   6       2790.82       3014.52      1059.02 o                         
  16   6   6       2665.14       3437.38      1184.77 o                         
  18   6   6       7679.28       8744.71      1919.53 o                         
  20   6   6        835.08        254.75      1494.52 o                         
  22   6   6       1363.69       1429.95      1711.82 o                         
  24   6   6         97.52        736.63      2030.64 o                         
  26   6   6         41.21       -309.87      2452.64 o                         
  28   6   6       7483.57       5290.39      2953.72 o                         
 -27   7   6       1096.16       1805.66      2452.46 o                         
 -25   7   6        736.04        743.12      2317.30 o                         
 -23   7   6        393.24        196.32      3043.39 o                         
 -21   7   6       1667.73       2714.48      2182.69 o                         
 -19   7   6      18569.05      16892.40      2925.93 o                         
 -17   7   6         11.04       -104.04      1253.15 o                         
 -15   7   6      12026.73      11881.89      1694.45 o                         
 -13   7   6         88.00        919.14      1105.65 o                         
 -11   7   6      12281.54      12623.02      1616.39 o                         
  -9   7   6       1240.41       1828.91      1077.59 o                         
  -7   7   6      61996.30      57683.89      2350.43 o                         
  -5   7   6       1757.07       1574.50       964.53 o                         
  -3   7   6       3909.14       4828.52      1265.67 o                         
  -1   7   6       5172.71       5883.35      1268.45 o                         
   1   7   6      38980.08      36957.60      1529.29 o                         
   3   7   6       1880.02       1460.83       830.84 o                         
   5   7   6      16480.64      16397.92      1296.08 o                         
   7   7   6      13219.46      14795.87      1333.62 o                         
   9   7   6       5711.30       6982.73      1190.43 o                         
  11   7   6       3836.39       4241.93      1111.32 o                         
  13   7   6      10342.19      12483.04      1494.16 o                         
  15   7   6         27.18        270.22      1092.16 o                         
  17   7   6         16.24       -804.88      1208.62 o                         
  19   7   6       7457.71       7206.89      2168.21 o                         
  21   7   6       1775.08        948.86      2031.28 o                         
  23   7   6        114.42       1689.45      2185.02 o                         
  25   7   6        257.45       1811.96      2492.19 o                         
  27   7   6        463.39        221.64      2579.59 o                         
 -26   8   6        790.01       -458.27      2371.30 o                         
 -24   8   6        309.20      -1586.44      2187.01 o                         
 -22   8   6       8073.29       5286.77      2496.71 o                         
 -20   8   6         89.69        751.93      1996.00 o                         
 -18   8   6       3780.28       4914.63      2186.27 o                         
 -16   8   6      44463.41      51345.15      3651.86 o                         
 -14   8   6       9505.31       9920.65      1726.68 o                         
 -12   8   6       1121.30        752.84      1221.26 o                         
 -10   8   6       4613.12       4724.40      1392.65 o                         
  -8   8   6       3064.56       2484.83      1210.74 o                         
  -6   8   6       4680.76       3974.74      1235.29 o                         
  -4   8   6      29170.65      29829.54      2553.33 o                         
  -2   8   6      65060.82      61454.08      2537.29 o                         
   0   8   6       6214.43       7381.27      1457.26 o                         
   2   8   6       3535.63       4594.58       983.91 o                         
   4   8   6       2875.76       2749.34      1014.30 o                         
   6   8   6       2305.56       1864.86       941.40 o                         
   8   8   6         12.20       -462.52       918.99 o                         
  10   8   6      64507.96      73085.59      2658.30 o                         
  12   8   6       3501.35       4281.98      1340.32 o                         
  14   8   6       9483.24      10983.83      1626.44 o                         
  16   8   6        103.88      -1180.55      1180.55 o                         
  18   8   6       1092.39       2162.71      1871.28 o                         
  20   8   6        339.04       3865.96      2291.23 o                         
  22   8   6       2646.56       4489.78      2405.61 o                         
  24   8   6          0.82        703.75      2289.22 o                         
 -23   9   6         56.52       -193.74      2232.08 o                         
 -21   9   6        119.99        349.12      2210.09 o                         
 -19   9   6       1047.39        348.84      1836.40 o                         
 -17   9   6        599.06        164.17      1512.51 o                         
 -15   9   6        528.54       -179.08      1334.92 o                         
 -13   9   6        267.15       -301.42      1271.35 o                         
 -11   9   6       2702.05       3379.96      1395.87 o                         
  -9   9   6         54.39       -602.33      1101.24 o                         
  -7   9   6        117.79       -972.99      1028.42 o                         
  -5   9   6        272.85       1110.86      1132.65 o                         
  -3   9   6        198.88       -211.04      1004.50 o                         
  -1   9   6      25505.42      23691.00      3056.99 o                         
   1   9   6      17194.70      16399.66      2339.53 o                         
   3   9   6       5809.90       7152.66      1587.14 o                         
   5   9   6       9072.38       9529.45      1700.12 o                         
   7   9   6        878.22       2138.39      1168.80 o                         
   9   9   6        320.92        457.25      1152.03 o                         
  11   9   6      10155.91      14225.41      1830.92 o                         
  13   9   6      16115.25      18163.17      2007.22 o                         
  15   9   6          3.82       -120.29      1273.51 o                         
  17   9   6       1207.54      19732.21     15209.14 o                         
  19   9   6       7214.67       8716.10      2695.21 o                         
  21   9   6         17.16        902.09      2215.63 o                         
  23   9   6       3188.82       2821.98      2579.14 o                         
 -22  10   6        525.25        491.55      2439.76 o                         
 -20  10   6       2882.28       2683.36      2457.08 o                         
 -18  10   6       1723.70       2055.92      1971.65 o                         
 -16  10   6         88.50       -934.63      1405.37 o                         
 -14  10   6       1510.12       1306.80      1484.71 o                         
 -12  10   6        788.25        730.92      1412.56 o                         
 -10  10   6       4181.72       4402.17      1553.13 o                         
  -8  10   6       4658.90       6024.39      1523.75 o                         
  -6  10   6         17.99       -168.89      1129.46 o                         
  -4  10   6        508.18        314.00      1113.67 o                         
  -2  10   6       1588.61       1099.12      1847.97 o                         
   0  10   6       7589.82      21719.13      9865.36 o                         
   2  10   6       2669.40       2288.83      1664.35 o                         
   4  10   6        384.00       -135.58      1589.38 o                         
   6  10   6       1261.96       1584.72      1909.91 o                         
   8  10   6        104.56      -1044.90      1438.96 o                         
  10  10   6      19465.70      22604.71      3157.05 o                         
  12  10   6       7579.70      11216.34      2249.39 o                         
  14  10   6       1432.05       1680.11      1772.67 o                         
  16  10   6         13.10      -1228.02      1346.83 o                         
  18  10   6         94.43        726.52      2103.95 o                         
  20  10   6         90.09       1779.42      2480.59 o                         
  22  10   6       2794.12       3455.20      3568.39 o                         
 -19  11   6        318.93         81.56      2377.11 o                         
 -17  11   6         73.11      -1248.62      1670.33 o                         
 -15  11   6         47.38       -872.41      1509.07 o                         
 -13  11   6       1972.51       3190.93      1557.24 o                         
 -11  11   6       1043.96       -295.15      1309.04 o                         
  -9  11   6       4815.01       6010.06      2081.10 o                         
  -7  11   6       1857.09       1221.77      1796.73 o                         
  -5  11   6        194.32        258.19      1653.87 o                         
  -3  11   6        338.36        530.30      1980.50 o                         
  -1  11   6       3550.19       3335.94      1899.51 o                         
   1  11   6        182.49         24.03      1890.31 o                         
   3  11   6       2742.40       3852.84      2199.04 o                         
   5  11   6       1412.95      -1153.20      1843.21 o                         
   7  11   6         37.46       -780.92      1991.49 o                         
   9  11   6         15.70        331.91      2169.69 o                         
  11  11   6        433.13       -546.48      2021.18 o                         
  13  11   6       2017.29       3621.07      2489.16 o                         
  15  11   6        253.04        -52.04      1819.47 o                         
  17  11   6         85.29       -754.41      2204.80 o                         
  19  11   6       2273.16       4376.37      3961.79 o                         
 -16  12   6        166.51      -1395.25      2426.28 o                         
 -14  12   6       1250.93      -1126.43      2085.11 o                         
 -12  12   6        608.55       1165.02      2105.45 o                         
 -10  12   6       7311.34       6865.29      2303.70 o                         
  -8  12   6       6203.47      10263.75      2594.75 o                         
  -6  12   6       1513.04       1699.74      2222.68 o                         
  -4  12   6       1551.95        128.06      2054.83 o                         
  -2  12   6       1461.86       1553.70      2178.46 o                         
   0  12   6        511.76        370.66      2461.24 o                         
   2  12   6       8976.16       5131.00      2394.29 o                         
   4  12   6       2674.74       2954.86      2254.99 o                         
   6  12   6        473.29       -755.64      2075.62 o                         
   8  12   6        587.88       1029.30      2260.52 o                         
  10  12   6        242.10       -911.56      2716.41 o                         
  12  12   6        467.92        669.87      2378.54 o                         
  14  12   6        107.89        295.56      2841.25 o                         
  16  12   6       1246.31       2208.01      4012.79 o                         
 -11  13   6        721.46        710.60      2876.74 o                         
  -9  13   6       9778.98       7118.43      3002.37 o                         
  -7  13   6        206.29       2613.76      2510.19 o                         
  -5  13   6       1153.88        608.86      2346.63 o                         
  -3  13   6       1062.79       -884.85      2220.37 o                         
  -1  13   6        121.48       -803.02      2198.62 o                         
   1  13   6       2204.74       1240.19      2241.94 o                         
   3  13   6       8534.99       3903.72      2578.21 o                         
   5  13   6       1541.16       1291.05      2393.95 o                         
   7  13   6        364.75       1997.65      2445.89 o                         
   9  13   6        605.10        215.23      2554.90 o                         
  11  13   6        345.40      -1492.32      2552.87 o                         
  -2  14   6          1.85       1564.87      2408.94 o                         
   0  14   6        669.69       2126.45      2513.65 o                         
   2  14   6        167.07         51.48      2323.53 o                         
 -31   1   7       1552.77       2606.25      2182.65 o                         
 -29   1   7      13046.35      11129.05      2446.08 o                         
 -27   1   7        669.39       1201.66      1781.76 o                         
 -25   1   7          8.16       -331.09      1614.90 o                         
 -23   1   7       8290.31       7416.75      1890.56 o                         
 -21   1   7        331.00         29.07      1318.07 o                         
 -19   1   7         11.91       -510.60      1223.12 o                         
 -17   1   7     147659.70     148781.12      4884.43 o                         
 -15   1   7      14014.11      15716.89      1604.10 o                         
 -13   1   7      11879.32      11480.69      1341.00 o                         
 -11   1   7      21514.75      20146.84      1118.68 o                         
  -9   1   7        110.99        304.39       476.56 o                         
  -7   1   7        131.75       -338.74       395.96 o                         
  -5   1   7       1607.83       9240.50      4080.83 o                         
  -3   1   7       6098.10       5055.19       592.82 o                         
  -1   1   7      12241.21      15020.34       985.23 o                         
   1   1   7     226618.28     260759.36      7787.01 o                         
   3   1   7       3236.35       3842.62       534.18 o                         
   5   1   7      10734.04      12140.50       776.44 o                         
   7   1   7      91874.60      85668.05      5084.06 o                         
   9   1   7      22526.92      21088.31      1166.87 o                         
  11   1   7      28575.76      25950.54      1207.95 o                         
  13   1   7     134592.11     127540.89      4215.09 o                         
  15   1   7       1693.45       1857.80      1153.85 o                         
  17   1   7       3256.98       3373.08      1440.32 o                         
  19   1   7      15568.57      18620.30      2264.05 o                         
  21   1   7         46.01       -575.60      1551.20 o                         
  23   1   7       6952.78       7531.85      2166.09 o                         
  25   1   7      30843.13      29498.39      3061.40 o                         
  27   1   7       4613.24       3612.52      2153.40 o                         
  29   1   7        704.75       1290.13      2106.88 o                         
  31   1   7        776.22        424.21      2186.26 o                         
 -30   2   7        326.32       -294.29      2012.39 o                         
 -28   2   7       1877.14       3625.92      2022.91 o                         
 -26   2   7       1097.21         98.90      1683.33 o                         
 -24   2   7      12241.33      13899.74      2206.26 o                         
 -22   2   7       8858.94      10548.06      1982.95 o                         
 -20   2   7      19850.91      23105.38      2230.82 o                         
 -18   2   7       1021.04        985.23      1203.33 o                         
 -16   2   7      16844.81      18070.49      1741.76 o                         
 -14   2   7      39947.71      37295.15      1808.27 o                         
 -12   2   7      19772.19      17703.31      1147.85 o                         
 -10   2   7       5996.43       5847.67       703.02 o                         
  -8   2   7      79023.98      65765.66      1352.04 o                         
  -6   2   7       1774.43       1428.18       467.56 o                         
  -4   2   7      19345.49      18481.89       889.13 o                         
  -2   2   7     263007.12     248024.72      6862.95 o                         
   0   2   7      22091.07      20513.79      1094.65 o                         
   2   2   7      46651.75      45706.46      1529.26 o                         
   4   2   7     482892.69     507510.28     23913.17 o                         
   6   2   7      53902.25      54936.86      2689.33 o                         
   8   2   7       3752.62       4078.72       681.01 o                         
  10   2   7      70272.29      67925.66      2984.92 o                         
  12   2   7      34454.84      37315.18      1918.07 o                         
  14   2   7       9215.32       9977.22      1048.83 o                         
  16   2   7      66728.85      63317.80      2673.38 o                         
  18   2   7      29458.11      27618.31      2421.26 o                         
  20   2   7        209.24       -356.36      1419.24 o                         
  22   2   7      15037.07      16988.56      2380.60 o                         
  24   2   7       5617.59       6407.71      2208.67 o                         
  26   2   7          8.94       2240.20      2050.41 o                         
  28   2   7          3.85         90.35      1911.53 o                         
  30   2   7       3361.13       2182.82      2349.21 o                         
 -29   3   7         19.92        511.33      2106.42 o                         
 -27   3   7         54.69        882.24      1799.72 o                         
 -25   3   7       2483.64       2562.76      1725.99 o                         
 -23   3   7       9490.64       9891.86      1992.25 o                         
 -21   3   7       8351.33       9144.06      1783.73 o                         
 -19   3   7       2968.62       2585.36      1369.79 o                         
 -17   3   7       8111.92       7768.80      1486.39 o                         
 -15   3   7      24181.17      22983.01      1271.72 o                         
 -13   3   7       2121.94       1679.75       693.32 o                         
 -11   3   7      20622.85      19525.48      1073.32 o                         
  -9   3   7      68823.45      60059.38      2234.28 o                         
  -7   3   7       4937.55       5014.99       617.73 o                         
  -5   3   7      86351.50      83775.98      2603.79 o                         
  -3   3   7      54676.19      53667.15      2065.55 o                         
  -1   3   7      28508.78      28424.16      1399.11 o                         
   1   3   7     128252.60     129430.77      5211.21 o                         
   3   3   7     100553.06     101577.58      3641.77 o                         
   5   3   7      80037.81      83161.94      2748.70 o                         
   7   3   7      14560.67      16778.70      1133.75 o                         
   9   3   7       1957.42       2158.11       689.95 o                         
  11   3   7      15172.64      15223.04      1122.14 o                         
  13   3   7       1135.42        692.88       718.68 o                         
  15   3   7        292.21        469.00       764.16 o                         
  17   3   7      46177.25      45558.25      2357.43 o                         
  19   3   7      20999.11      23827.20      3078.89 o                         
  21   3   7      26408.46      25439.26      2536.24 o                         
  23   3   7      24206.05      23004.80      2612.74 o                         
  25   3   7         17.67       -648.52      1783.82 o                         
  27   3   7        812.23       1807.88      1977.13 o                         
  29   3   7       1490.93       1043.38      2212.64 o                         
 -30   4   7       3712.60       1991.78      3183.56 o                         
 -28   4   7        338.98       1436.65      2788.15 o                         
 -26   4   7         30.35         39.60      2165.23 o                         
 -24   4   7      28522.37      34165.25      5389.16 o                         
 -22   4   7         10.48         20.42      1481.06 o                         
 -20   4   7      22699.27      20882.95      2123.77 o                         
 -18   4   7        125.14        503.70      1192.95 o                         
 -16   4   7       2760.69       3064.60       905.33 o                         
 -14   4   7        415.26        774.93       735.26 o                         
 -12   4   7      20619.74      20403.69      1206.44 o                         
 -10   4   7      45322.20      41290.23      1388.90 o                         
  -8   4   7      66161.76      56428.02      1701.86 o                         
  -6   4   7      14101.35      13127.19      1423.60 o                         
  -4   4   7       2083.69       1958.43       919.00 o                         
  -2   4   7       3139.90       4144.30      1074.41 o                         
   0   4   7      18529.70      16882.26      1578.21 o                         
   2   4   7      59193.10      59311.61      1961.07 o                         
   4   4   7     120849.59     116691.93      2482.67 o                         
   6   4   7      24701.41      24267.25      1164.55 o                         
   8   4   7      16997.22      19782.10      1193.46 o                         
  10   4   7      10866.14      11980.88      1077.62 o                         
  12   4   7       3017.09       3054.20       874.19 o                         
  14   4   7        881.90        868.87       778.14 o                         
  16   4   7      27051.36      30218.24      1648.56 o                         
  18   4   7         35.95       -264.65      1346.05 o                         
  20   4   7      37566.99      35488.01      2740.84 o                         
  22   4   7        241.65       1325.45      1681.29 o                         
  24   4   7        472.06        141.56      1666.44 o                         
  26   4   7        398.48       1699.35      1903.26 o                         
  28   4   7        339.51       1496.29      2061.50 o                         
 -29   5   7         36.01        816.62      2982.18 o                         
 -27   5   7        126.34        -14.93      2725.60 o                         
 -25   5   7        635.56       -241.37      2359.73 o                         
 -23   5   7      12537.11      11093.51      3165.60 o                         
 -21   5   7        355.94       1185.45      1980.47 o                         
 -19   5   7       2283.56       1548.04      1534.85 o                         
 -17   5   7      11128.11      10095.96      1397.80 o                         
 -15   5   7        315.69         86.98       809.32 o                         
 -13   5   7       9255.73      10088.25      1102.57 o                         
 -11   5   7      34103.80      33003.25      1574.17 o                         
  -9   5   7      11501.54      12239.18      1166.59 o                         
  -7   5   7        876.72       1287.75       841.86 o                         
  -5   5   7        169.32        294.69       989.13 o                         
  -3   5   7       5196.72       4631.57      1184.53 o                         
  -1   5   7      49185.34      49070.54      3170.49 o                         
   1   5   7       5851.20       6463.94       733.10 o                         
   3   5   7       1257.06       1436.46       641.54 o                         
   5   5   7      11906.98      12500.41      1055.73 o                         
   7   5   7      29764.76      30268.85      1376.16 o                         
   9   5   7       1387.89       1787.20       802.76 o                         
  11   5   7       2313.64       2864.76       925.00 o                         
  13   5   7         64.06          2.36       829.12 o                         
  15   5   7        524.27        815.96       972.27 o                         
  17   5   7         25.78        173.74      1148.86 o                         
  19   5   7       5198.83       8214.30      1852.60 o                         
  21   5   7       4569.74       4444.20      1829.81 o                         
  23   5   7        853.99        326.73      1724.15 o                         
  25   5   7       1434.39       3159.89      1975.13 o                         
  27   5   7        282.52        977.75      1952.98 o                         
  29   5   7        789.74       1871.13      2122.88 o                         
 -28   6   7        127.96      -1267.56      2339.40 o                         
 -26   6   7       1728.89        159.67      2497.85 o                         
 -24   6   7       7714.25       6897.87      2799.04 o                         
 -22   6   7        433.18       1642.06      2122.69 o                         
 -20   6   7        171.15        816.02      1938.46 o                         
 -18   6   7       5310.03       6177.51      2196.55 o                         
 -16   6   7        288.93        -29.80      1116.31 o                         
 -14   6   7       1877.87       2468.57      1245.31 o                         
 -12   6   7          8.21       -595.33       802.26 o                         
 -10   6   7      20611.31      20538.81      1742.38 o                         
  -8   6   7        586.27        872.26       971.31 o                         
  -6   6   7      35434.96      34112.64      2361.32 o                         
  -4   6   7      13226.99      14979.95      1784.14 o                         
  -2   6   7       1096.82        582.22       910.96 o                         
   0   6   7      20495.84      19116.09      1611.48 o                         
   2   6   7      52754.91      49542.38      1981.05 o                         
   4   6   7      10203.55      10000.68      1049.69 o                         
   6   6   7      86261.14      85677.73      2149.32 o                         
   8   6   7       5276.77       5152.15      1038.20 o                         
  10   6   7       4347.42       5783.07      1104.68 o                         
  12   6   7      10033.59      11451.95      1318.88 o                         
  14   6   7      21263.86      25228.98      1713.18 o                         
  16   6   7       5986.97       6514.81      1318.76 o                         
  18   6   7       2797.48       2746.18      1619.54 o                         
  20   6   7       7530.90       8065.66      2004.03 o                         
  22   6   7       1943.00       1121.65      1779.81 o                         
  24   6   7        572.69        926.52      1829.92 o                         
  26   6   7        366.25        938.73      4210.87 o                         
  28   6   7        605.95      -1460.98      2331.53 o                         
 -27   7   7       2145.92       1170.75      3186.96 o                         
 -25   7   7        262.31       -102.93      2157.62 o                         
 -23   7   7         18.28          2.23      2041.72 o                         
 -21   7   7       5952.86       6090.07      2301.96 o                         
 -19   7   7        349.92        302.36      1946.44 o                         
 -17   7   7       4902.59       4771.43      1633.30 o                         
 -15   7   7      47152.52      50504.16      2499.46 o                         
 -13   7   7       4623.99       6892.19      1448.54 o                         
 -11   7   7        318.19       -282.64      1043.46 o                         
  -9   7   7      24596.63      26456.53      1967.86 o                         
  -7   7   7       1952.30       2359.01      1083.42 o                         
  -5   7   7       1336.94       1337.50      1250.87 o                         
  -3   7   7      74972.50      72575.40      3077.05 o                         
  -1   7   7      34106.77      31420.48      1840.78 o                         
   1   7   7        333.65       -107.98       932.88 o                         
   3   7   7       8271.68       7634.18      1007.77 o                         
   5   7   7      19870.11      20187.71      1387.58 o                         
   7   7   7         56.52       -170.50       837.35 o                         
   9   7   7      11309.52      12220.43      1382.43 o                         
  11   7   7      72615.52      78813.01      4388.78 o                         
  13   7   7         51.96        229.86       988.67 o                         
  15   7   7        141.47        570.27      1083.22 o                         
  17   7   7      18374.41      24504.72      2141.02 o                         
  19   7   7       1863.97       2951.76      1852.55 o                         
  21   7   7       1109.72       1653.72      1957.19 o                         
  23   7   7      20203.57      20266.04      3561.28 o                         
  25   7   7       1545.45        881.32      2612.33 o                         
  27   7   7          8.11       -437.45      2496.45 o                         
 -26   8   7        643.93       1274.44      2400.11 o                         
 -24   8   7         19.88      -2146.55      2146.55 o                         
 -22   8   7         69.85       -402.06      1840.11 o                         
 -20   8   7         15.63       -929.25      1794.01 o                         
 -18   8   7       8273.49       8001.45      2432.19 o                         
 -16   8   7       1365.59       3708.82      1539.89 o                         
 -14   8   7       1105.36       1322.57      1312.62 o                         
 -12   8   7        651.14        402.78      1149.31 o                         
 -10   8   7        422.85        116.89      1203.26 o                         
  -8   8   7       1068.29       1497.23      1113.18 o                         
  -6   8   7      15581.29      14296.42      1669.42 o                         
  -4   8   7       1272.91       1900.77      1456.62 o                         
  -2   8   7        911.22       1871.27      1446.44 o                         
   0   8   7         10.45      -1039.92      1039.92 o                         
   2   8   7      41303.65      42254.94      2202.16 o                         
   4   8   7        312.00        126.74       885.60 o                         
   6   8   7        455.03        471.75       912.23 o                         
   8   8   7       2304.34       2216.50      1097.04 o                         
  10   8   7       2319.07       3721.22      1170.98 o                         
  12   8   7       2535.45       4977.73      1340.83 o                         
  14   8   7       4224.81       6206.75      1427.04 o                         
  16   8   7        134.96        214.30      1247.92 o                         
  18   8   7         73.84       1639.10      2106.37 o                         
  20   8   7         34.27      -1556.59      1741.59 o                         
  22   8   7        884.74       1476.55      2307.28 o                         
  24   8   7        618.76       3018.84      2541.71 o                         
 -23   9   7         85.66        535.16      2429.85 o                         
 -21   9   7        146.34       -936.47      2094.09 o                         
 -19   9   7       2726.00       2979.03      2130.62 o                         
 -17   9   7       6620.46       7188.82      1966.99 o                         
 -15   9   7      20134.09      18503.11      2139.43 o                         
 -13   9   7        540.40      -1156.29      1156.29 o                         
 -11   9   7       2931.05       2840.89      1355.84 o                         
  -9   9   7       3549.68       3553.33      1352.72 o                         
  -7   9   7       3395.66       5844.46      1428.49 o                         
  -5   9   7      16580.69      18271.96      1864.13 o                         
  -3   9   7      16390.93      17534.47      3068.37 o                         
  -1   9   7      18052.23      17725.64      2414.53 o                         
   1   9   7        659.11        268.42      1445.05 o                         
   3   9   7          8.39       -770.14      1181.82 o                         
   5   9   7       7490.92       7480.85      1609.16 o                         
   7   9   7        113.21        856.09      1317.71 o                         
   9   9   7        192.01        575.21      1115.83 o                         
  11   9   7      26656.81      26273.64      2671.95 o                         
  13   9   7       4620.55       7164.17      1600.35 o                         
  15   9   7       3609.55       2839.86      1487.38 o                         
  17   9   7        468.24       1227.97      2055.45 o                         
  19   9   7       1989.30         77.24      1981.10 o                         
  21   9   7        575.47      -1732.99      3006.31 o                         
  23   9   7       9365.54       6396.78      2860.11 o                         
 -22  10   7        149.04          4.40      2584.51 o                         
 -20  10   7         39.25        685.98      2181.18 o                         
 -18  10   7       2473.72       2966.38      2276.42 o                         
 -16  10   7        123.84        494.30      1478.89 o                         
 -14  10   7         38.16       -412.59      1447.48 o                         
 -12  10   7       1062.74        185.83      1442.26 o                         
 -10  10   7       1018.90        -42.19      1302.06 o                         
  -8  10   7       2010.54       2243.85      1380.31 o                         
  -6  10   7       1123.87        789.42      1226.12 o                         
  -4  10   7      10385.52      10016.99      1628.03 o                         
  -2  10   7        228.42       -300.15      1736.83 o                         
   0  10   7        125.14      10869.53      9140.43 o                         
   2  10   7        106.65      -1360.61      1360.61 o                         
   4  10   7        603.93        486.62      1600.68 o                         
   6  10   7        581.91       -171.00      1584.47 o                         
   8  10   7       1105.31       1618.57      1593.35 o                         
  10  10   7          5.51        920.83      1611.93 o                         
  12  10   7       1641.88       2095.08      1720.81 o                         
  14  10   7       2127.36       2465.16      1820.75 o                         
  16  10   7        469.47         56.98      1448.40 o                         
  18  10   7          5.36       -625.14      1833.47 o                         
  20  10   7       1819.37       3299.66      2513.14 o                         
 -19  11   7       1199.71        711.05      2183.43 o                         
 -17  11   7       4000.08       3360.99      1896.18 o                         
 -15  11   7        592.74       1022.18      1519.82 o                         
 -13  11   7       2681.34       2200.87      1614.34 o                         
 -11  11   7        121.52       -579.98      1485.90 o                         
  -9  11   7       1043.44       1431.41      1896.37 o                         
  -7  11   7       6069.57       6394.34      2086.96 o                         
  -5  11   7        365.98        359.05      1713.93 o                         
  -3  11   7       1168.17       1950.92      2073.68 o                         
  -1  11   7        566.20        667.18      1688.00 o                         
   1  11   7       2597.64       1567.31      1988.40 o                         
   3  11   7      14104.23      13193.36      2752.19 o                         
   5  11   7       8743.47       7791.12      2501.14 o                         
   7  11   7         78.23        560.01      2030.35 o                         
   9  11   7       4281.09       5178.79      2606.60 o                         
  11  11   7         22.34        -64.52      2103.63 o                         
  13  11   7       3271.39       5261.98      2538.27 o                         
  15  11   7       3867.67       3527.89      1987.66 o                         
  17  11   7       1246.24       1857.33      2324.77 o                         
  19  11   7        275.29      -2395.47      3179.19 o                         
 -16  12   7        183.05       -500.99      2568.77 o                         
 -14  12   7          7.09        184.07      2128.02 o                         
 -12  12   7        468.09       -423.67      2061.14 o                         
 -10  12   7        142.42       -433.11      1894.88 o                         
  -8  12   7      10452.23      11989.78      4642.41 o                         
  -6  12   7        155.31       -546.43      1756.88 o                         
  -4  12   7       2079.12        684.08      2221.44 o                         
  -2  12   7       1831.06       1957.36      2218.49 o                         
   0  12   7        242.13       1977.05      2092.91 o                         
   2  12   7        919.47        844.77      2058.81 o                         
   4  12   7      10629.55       9354.63      2654.13 o                         
   6  12   7        100.74        131.51      2137.56 o                         
   8  12   7       1516.74        924.24      2238.57 o                         
  10  12   7        859.11       -165.53      2274.73 o                         
  12  12   7         54.00        288.96      2405.66 o                         
  14  12   7         63.19       -290.92      2518.96 o                         
  16  12   7       2028.83       2245.89      4148.88 o                         
 -11  13   7        203.55      -2093.40      2740.64 o                         
  -9  13   7       1905.95       3512.17      3126.88 o                         
  -7  13   7       2753.66       2071.36      2521.13 o                         
  -5  13   7          7.00       -876.59      2275.39 o                         
  -3  13   7        161.73       -821.85      2230.43 o                         
  -1  13   7        536.38        280.01      2321.31 o                         
   1  13   7        157.92        538.74      2174.61 o                         
   3  13   7       3057.86       3627.69      2550.03 o                         
   5  13   7       3213.57       5123.80      2634.18 o                         
   7  13   7        465.41        802.03      2297.40 o                         
   9  13   7       1488.82       1303.93      2690.24 o                         
  11  13   7         92.08        457.74      2640.90 o                         
   0  14   7        592.71         74.22      2398.59 o                         
 -30   0   8       7138.55       7361.79      4031.21 o                         
 -28   0   8      22756.97      22316.97      4951.81 o                         
 -26   0   8        161.73        746.50      2327.14 o                         
 -24   0   8       4205.16       4639.49      2495.45 o                         
 -22   0   8      12961.27      11923.86      2993.09 o                         
 -20   0   8       1579.79       1226.39      1980.67 o                         
 -18   0   8       2580.61       4369.35      2141.24 o                         
 -16   0   8     185696.03     197049.27      5775.16 o                         
 -14   0   8       5460.88       5645.12      1751.62 o                         
 -12   0   8       5220.72       6310.29      1513.74 o                         
 -10   0   8      59662.26      48349.62      2408.15 o                         
  -8   0   8        168.08         86.47       643.92 o                         
  -6   0   8        896.68        556.06       821.00 o                         
  -4   0   8    2081811.62    1972079.88     17976.25 o                         
  -2   0   8       1833.77       2270.76       695.38 o                         
   0   0   8       1120.59       1499.45       654.41 o                         
   2   0   8     195291.11     251694.41     16358.88 o                         
   4   0   8         72.62        102.94       677.41 o                         
   6   0   8      10350.17      11329.58      1227.45 o                         
   8   0   8     433400.91     439938.28     27184.16 o                         
  10   0   8      56911.89      43099.13      4831.83 o                         
  12   0   8      22174.85      23676.31      2550.91 o                         
  14   0   8      32782.03      25355.01      2234.17 o                         
  16   0   8         71.57       -327.60      1514.72 o                         
  18   0   8      16575.51      14320.92      2879.14 o                         
  20   0   8      16479.45      15826.23      3179.66 o                         
  22   0   8        696.95       2675.14      2596.00 o                         
  24   0   8      12983.45      15357.89      3828.92 o                         
  26   0   8      15023.88      14239.57      3838.50 o                         
  28   0   8         10.06       -458.68      2768.35 o                         
  30   0   8        266.63       2849.20      3355.12 o                         
 -31   1   8        369.66       1193.98      2077.68 o                         
 -29   1   8        154.56        236.80      1739.92 o                         
 -27   1   8       1568.19       2131.50      1767.47 o                         
 -25   1   8       2939.76       3487.65      1795.02 o                         
 -23   1   8        133.82         45.18      1435.56 o                         
 -21   1   8       4840.83       5216.56      1635.11 o                         
 -19   1   8        549.86       -175.73      1243.60 o                         
 -17   1   8         76.13       1078.07      1243.88 o                         
 -15   1   8       8409.58      10112.00      1415.36 o                         
 -13   1   8          8.91       -373.08       789.44 o                         
 -11   1   8      14306.39      15653.92       967.80 o                         
  -9   1   8        634.03        619.03       498.80 o                         
  -7   1   8      57698.54      50657.57      1614.76 o                         
  -5   1   8      14369.89      13062.48      1138.50 o                         
  -3   1   8      16245.47      14044.33       801.81 o                         
  -1   1   8     570575.12     650834.88     15616.05 o                         
   1   1   8      19249.18      20842.54       843.28 o                         
   3   1   8       5338.21       5923.36       623.68 o                         
   5   1   8     272458.75     305931.72     10809.37 o                         
   7   1   8      14674.11      14337.78       925.33 o                         
   9   1   8       6262.60       6371.78       803.79 o                         
  11   1   8      49127.29      43726.32      3546.76 o                         
  13   1   8       3085.55       3281.64       811.72 o                         
  15   1   8       1419.99       1443.24       917.69 o                         
  17   1   8      31550.47      30604.17      2430.68 o                         
  19   1   8      11574.21      13240.02      2079.71 o                         
  21   1   8       1716.15       1403.02      1650.33 o                         
  23   1   8      16054.55      17382.81      2525.15 o                         
  25   1   8       6167.63       7809.87      2342.35 o                         
  27   1   8        784.28       1374.83      2084.18 o                         
  29   1   8        861.92        437.69      2115.24 o                         
  31   1   8       2581.11       2564.21      2317.12 o                         
 -30   2   8       1372.11       2717.68      2113.87 o                         
 -28   2   8       1023.67        894.73      1809.16 o                         
 -26   2   8        839.03        477.06      1693.65 o                         
 -24   2   8       1567.48        686.42      1531.44 o                         
 -22   2   8       5265.78       5548.77      1675.01 o                         
 -20   2   8          6.33       -515.86      1266.09 o                         
 -18   2   8          6.21       -698.36      1072.72 o                         
 -16   2   8      26224.38      26139.41      1952.93 o                         
 -14   2   8       8327.48       8957.12      1059.99 o                         
 -12   2   8      10931.08      10942.20       905.51 o                         
 -10   2   8       8137.42       8381.03       790.48 o                         
  -8   2   8       9694.81       8921.83       735.98 o                         
  -6   2   8       5556.42       5278.09       594.69 o                         
  -4   2   8     410117.12     393176.44      7606.20 o                         
  -2   2   8       1709.70       1682.25       542.79 o                         
   0   2   8      67981.60      63406.84      2596.40 o                         
   2   2   8        103.34        165.71       413.49 o                         
   4   2   8      32924.10      33675.03      1231.24 o                         
   6   2   8      70989.72      71767.38      3376.75 o                         
   8   2   8       3845.10       3623.43       685.92 o                         
  10   2   8      10752.96      12274.26      1342.43 o                         
  12   2   8      40944.93      44470.95      1651.84 o                         
  14   2   8      25902.10      25552.95      1432.81 o                         
  16   2   8       6846.73       7026.07      1249.21 o                         
  18   2   8       3200.00       6186.31      1692.54 o                         
  20   2   8       4202.29       3094.23      1664.85 o                         
  22   2   8      13789.12      16123.41      2369.28 o                         
  24   2   8       9387.00      10557.19      2413.10 o                         
  26   2   8       5189.53       5115.54      2195.65 o                         
  28   2   8        952.47        166.57      1986.78 o                         
  30   2   8       1431.32       2163.53      2253.20 o                         
 -29   3   8        214.53       -256.16      2241.44 o                         
 -27   3   8        113.89       1092.48      1849.72 o                         
 -25   3   8       6435.99       7051.58      1926.11 o                         
 -23   3   8      32899.64      30230.55      4272.33 o                         
 -21   3   8        846.25       1962.28      1458.94 o                         
 -19   3   8         30.89       -401.39      1165.56 o                         
 -17   3   8       2587.58       2577.53      1239.21 o                         
 -15   3   8       4081.16       4122.59       866.49 o                         
 -13   3   8       1110.33        797.40       650.57 o                         
 -11   3   8      50745.46      44575.82      1374.39 o                         
  -9   3   8        485.36        734.95       550.97 o                         
  -7   3   8      71462.25      65488.69      1707.76 o                         
  -5   3   8       2922.16       2371.52       865.19 o                         
  -3   3   8       8753.07       7970.52      1097.73 o                         
  -1   3   8      85759.55      86041.38      3071.39 o                         
   1   3   8      23379.34      21828.96       906.27 o                         
   3   3   8     126678.38     125414.76      3442.35 o                         
   5   3   8     264140.88     275775.12      8884.46 o                         
   7   3   8       2940.22       3951.60       716.99 o                         
   9   3   8        438.04        102.28       608.99 o                         
  11   3   8      16785.63      15470.85      1144.70 o                         
  13   3   8       5297.56       6467.25       959.80 o                         
  15   3   8      15221.75      16225.07      1303.94 o                         
  17   3   8     151911.14     151459.39      3420.35 o                         
  19   3   8       1786.75       4886.72      1646.22 o                         
  21   3   8      43512.68      40652.81      2929.62 o                         
  23   3   8      13940.23      14663.99      2350.85 o                         
  25   3   8       1648.57       1742.14      1949.02 o                         
  27   3   8         16.73        489.21      1891.06 o                         
  29   3   8       1456.64       1271.61      2192.92 o                         
 -30   4   8        270.25        822.34      3076.43 o                         
 -28   4   8       1235.51        171.60      2817.22 o                         
 -26   4   8       1773.46       2356.73      2600.02 o                         
 -24   4   8       6043.22       8053.63      2298.64 o                         
 -22   4   8       8499.38      10321.54      1996.90 o                         
 -20   4   8       3302.66       2966.35      1426.25 o                         
 -18   4   8        405.79        681.60      1147.10 o                         
 -16   4   8       1668.50       2119.86       879.71 o                         
 -14   4   8       1472.31       2105.67       786.96 o                         
 -12   4   8       6832.31       6509.80       890.28 o                         
 -10   4   8     149515.42     142751.23      3093.73 o                         
  -8   4   8      24921.48      23386.40      1471.93 o                         
  -6   4   8      15655.99      18046.36      1597.46 o                         
  -4   4   8       2294.74       2530.83       965.53 o                         
  -2   4   8        814.56        638.32       802.10 o                         
   0   4   8      21762.14      21290.22      1362.25 o                         
   2   4   8      97678.02      98706.43      2378.31 o                         
   4   4   8      33708.38      33024.30      1253.95 o                         
   6   4   8       5101.17       7353.35       860.73 o                         
   8   4   8        581.55       1110.09       676.41 o                         
  10   4   8      11937.44      13456.65      1144.24 o                         
  12   4   8         38.69       -224.85       741.10 o                         
  14   4   8       5476.08       5593.80      1037.29 o                         
  16   4   8       3145.39       3980.67      1051.67 o                         
  18   4   8       2237.90       2441.03      1519.23 o                         
  20   4   8       1088.14       2674.61      1586.25 o                         
  22   4   8       1922.27       1563.44      1678.46 o                         
  24   4   8        339.13        901.72      1687.72 o                         
  26   4   8        239.07         24.09      1807.93 o                         
  28   4   8        556.90       1240.97      2077.94 o                         
 -29   5   8        452.44       -762.45      2846.27 o                         
 -27   5   8         20.59        -58.74      2586.83 o                         
 -25   5   8       2979.41       1669.07      2525.02 o                         
 -23   5   8      19328.74      19272.78      3357.41 o                         
 -21   5   8        783.28        768.08      2057.38 o                         
 -19   5   8         13.89       1001.52      1471.26 o                         
 -17   5   8      13287.31      12467.36      1416.86 o                         
 -15   5   8         54.67       -310.13       758.92 o                         
 -13   5   8      18029.97      17216.15      1273.38 o                         
 -11   5   8      55427.55      55480.18      1671.99 o                         
  -9   5   8      92218.20      89834.25      2801.55 o                         
  -7   5   8      14084.58      15300.34      1687.43 o                         
  -5   5   8        732.72       1220.20      1028.67 o                         
  -3   5   8      27352.33      27547.56      1824.07 o                         
  -1   5   8      14770.28      17032.94      1721.28 o                         
   1   5   8       3308.40       2508.60       642.55 o                         
   3   5   8      62828.06      61483.00      1632.71 o                         
   5   5   8      23129.39      22916.59      1269.96 o                         
   7   5   8      21099.48      24893.88      1351.99 o                         
   9   5   8      31225.57      31944.20      1475.14 o                         
  11   5   8       4002.21       4973.97      1018.57 o                         
  13   5   8       5507.53       7044.71      1140.85 o                         
  15   5   8      29938.43      33287.77      1765.06 o                         
  17   5   8         70.20        238.02      1127.87 o                         
  19   5   8       3194.13       3336.39      1657.67 o                         
  21   5   8       2610.51        567.72      1633.01 o                         
  23   5   8        882.13       1997.17      1777.34 o                         
  25   5   8        540.52        815.90      1779.94 o                         
  27   5   8        332.41        241.57      1959.88 o                         
  29   5   8        226.69      -1930.59      1949.96 o                         
 -28   6   8        284.00       -496.00      2494.12 o                         
 -26   6   8       2453.40       1051.19      2512.26 o                         
 -24   6   8        152.82      -1297.15      2419.32 o                         
 -22   6   8        868.85        255.25      1990.35 o                         
 -20   6   8       7365.78       6177.99      2360.55 o                         
 -18   6   8         30.83         57.10      1810.53 o                         
 -16   6   8       2915.61       3978.65      1392.95 o                         
 -14   6   8        488.13       1087.79      1133.29 o                         
 -12   6   8       4426.22       4362.26      1273.69 o                         
 -10   6   8      12772.85      12328.24      1517.70 o                         
  -8   6   8        580.57        865.34       974.21 o                         
  -6   6   8        220.11        573.87      1140.11 o                         
  -4   6   8      22282.88      21863.23      1998.79 o                         
  -2   6   8       4382.00       4523.66      1356.52 o                         
   0   6   8      22074.79      19314.49      1804.81 o                         
   2   6   8      22242.04      22126.53      1399.11 o                         
   4   6   8       9044.73       9244.53      1000.37 o                         
   6   6   8       5022.34       5042.91       984.02 o                         
   8   6   8       1572.16       2726.80       927.53 o                         
  10   6   8      15605.35      17426.75      1314.81 o                         
  12   6   8      16930.21      20199.12      1536.86 o                         
  14   6   8        116.17        282.41       992.69 o                         
  16   6   8        422.22       1317.63      1070.07 o                         
  18   6   8       7120.35       9411.58      1950.26 o                         
  20   6   8       2053.50       2651.99      1702.16 o                         
  22   6   8        443.40        871.19      1751.26 o                         
  24   6   8      16165.19      15733.33      2539.69 o                         
  26   6   8        199.21       -931.20      2157.69 o                         
  28   6   8         14.71        -93.06      2564.61 o                         
 -27   7   8        920.88        677.12      2333.97 o                         
 -25   7   8        445.39       -538.92      2118.33 o                         
 -23   7   8       7405.13       2302.72      2335.78 o                         
 -21   7   8         83.25       -533.68      1804.01 o                         
 -19   7   8       1864.19       2774.72      2129.83 o                         
 -17   7   8         13.27       -171.12      1312.67 o                         
 -15   7   8       5706.34       6743.09      1524.77 o                         
 -13   7   8       6360.23       6275.36      1482.17 o                         
 -11   7   8        390.33        469.72      1113.32 o                         
  -9   7   8       3404.20       3910.72      1194.34 o                         
  -7   7   8        146.48        211.20       995.26 o                         
  -5   7   8      18917.27      19871.59      2104.74 o                         
  -3   7   8        113.78        176.98      1164.60 o                         
  -1   7   8       8703.26       8891.79      1326.31 o                         
   1   7   8        158.40        110.77       953.43 o                         
   3   7   8      21809.31      23157.42      1380.18 o                         
   5   7   8       1989.05       1950.11       868.30 o                         
   7   7   8      15249.00      15899.32      1403.58 o                         
   9   7   8        351.70        319.43       916.71 o                         
  11   7   8        438.26       1712.64      1005.84 o                         
  13   7   8        852.38       1641.30      1096.46 o                         
  15   7   8      54845.50      61658.57      2364.77 o                         
  17   7   8        282.06        886.31      1307.31 o                         
  19   7   8       1386.73       2826.06      1754.84 o                         
  21   7   8         21.97        123.91      1771.00 o                         
  23   7   8       1366.51       2250.07      2349.92 o                         
  25   7   8       1504.63       2077.08      2680.33 o                         
 -24   8   8        342.57        470.09      2574.69 o                         
 -22   8   8        430.39       1395.35      2073.29 o                         
 -20   8   8        785.67       1319.40      2089.67 o                         
 -18   8   8       2079.00       3289.04      2119.31 o                         
 -16   8   8        549.34        960.33      1372.83 o                         
 -14   8   8      42257.36      44159.66      2804.84 o                         
 -12   8   8          1.02       -652.10      1214.10 o                         
 -10   8   8       3755.86       4379.70      1398.58 o                         
  -8   8   8      10373.31       9306.75      1545.59 o                         
  -6   8   8      11233.02      13048.21      1604.84 o                         
  -4   8   8      17112.30      19305.64      2471.54 o                         
  -2   8   8      66312.74      67716.98      4363.21 o                         
   0   8   8      20226.23      19876.31      1859.45 o                         
   2   8   8       1418.73        906.96      1127.42 o                         
   4   8   8       3851.25       3336.28      1051.64 o                         
   6   8   8       3907.40       3302.81      1031.58 o                         
   8   8   8       3564.05       5078.58      1187.17 o                         
  10   8   8      20974.45      20946.56      1700.85 o                         
  12   8   8      84294.67      89960.70      3030.27 o                         
  14   8   8       3180.38       3963.04      1347.59 o                         
  16   8   8       1038.32        554.95      1289.85 o                         
  18   8   8      10685.47      11352.11      2719.86 o                         
  20   8   8         15.58      -1044.69      1891.18 o                         
  22   8   8         40.85        643.08      2231.65 o                         
  24   8   8      12827.73      15790.47      3396.68 o                         
 -23   9   8        695.22       -551.56      2234.05 o                         
 -21   9   8        832.01        260.88      2188.55 o                         
 -19   9   8        245.38       -588.88      1842.25 o                         
 -17   9   8      11996.86      12333.57      2195.01 o                         
 -15   9   8       3763.12       3698.17      1589.37 o                         
 -13   9   8        244.04       -535.81      1286.36 o                         
 -11   9   8       5902.45       6659.88      1593.16 o                         
  -9   9   8       2346.74       2179.52      1328.71 o                         
  -7   9   8         19.69        141.12      1158.23 o                         
  -5   9   8      10203.79      10489.30      1584.42 o                         
  -3   9   8      21661.52      24624.86      2553.53 o                         
  -1   9   8        589.94       1140.34      1534.78 o                         
   1   9   8       4367.08       3605.10      1682.75 o                         
   3   9   8       1589.92       1316.97      1545.00 o                         
   5   9   8         73.29         28.19      1265.63 o                         
   7   9   8       2345.09       2674.07      1415.31 o                         
   9   9   8      12659.69      13785.98      1654.68 o                         
  11   9   8          0.82        237.86      1205.68 o                         
  13   9   8       1081.91       2073.62      1388.73 o                         
  15   9   8        317.47       -276.98      1330.61 o                         
  17   9   8        137.92       -419.52      1614.49 o                         
  19   9   8        259.65       -575.09      1998.01 o                         
  21   9   8         44.44       1031.64      2258.47 o                         
  23   9   8         33.29        -28.50      2569.60 o                         
 -22  10   8         49.77       -778.33      2436.30 o                         
 -20  10   8        612.69       -384.21      2106.99 o                         
 -18  10   8       3315.20       3102.99      2095.75 o                         
 -16  10   8       7809.09       9247.15      2158.20 o                         
 -14  10   8       2120.92       1474.76      1558.98 o                         
 -12  10   8       3374.96       1797.46      1501.69 o                         
 -10  10   8        539.05        603.41      1259.64 o                         
  -8  10   8         44.22       1030.21      1247.74 o                         
  -6  10   8       9698.61       9600.24      1708.66 o                         
  -4  10   8      12857.37      12727.90      1720.06 o                         
  -2  10   8       3185.14       3518.81      1869.96 o                         
   0  10   8        261.16       5637.17      3103.31 o                         
   2  10   8         69.51       -508.15      1421.22 o                         
   4  10   8        708.61       1514.42      1675.45 o                         
   6  10   8      10110.50       7688.16      2070.56 o                         
   8  10   8        154.27        348.57      1871.47 o                         
  10  10   8        715.35       1033.43      1655.55 o                         
  12  10   8        721.31        767.02      1667.15 o                         
  14  10   8       1395.77       1818.14      1807.71 o                         
  16  10   8       6339.75       6294.16      2148.87 o                         
  18  10   8       1904.45       2537.47      2128.07 o                         
  20  10   8        368.45       3311.13      2412.11 o                         
 -19  11   8          2.97        554.66      2330.21 o                         
 -17  11   8       6619.58       5819.50      2029.65 o                         
 -15  11   8        214.53         10.43      1498.00 o                         
 -13  11   8        747.78        373.61      1489.91 o                         
 -11  11   8       2225.21       1736.52      1515.39 o                         
  -9  11   8        380.24      -1229.04      1229.04 o                         
  -7  11   8       1980.20       1944.96      1941.36 o                         
  -5  11   8       2500.38       2974.44      1875.62 o                         
  -3  11   8       1225.12       2249.65      1799.25 o                         
  -1  11   8       2231.77       2105.10      1864.53 o                         
   1  11   8        732.25        847.41      1782.53 o                         
   3  11   8       4083.31       3804.18      2084.74 o                         
   5  11   8       7328.03       7710.57      2495.86 o                         
   7  11   8          1.59        368.39      2011.31 o                         
   9  11   8       4556.36       4906.40      2535.77 o                         
  11  11   8        395.37        -84.21      2093.30 o                         
  13  11   8        193.16       1729.00      2277.00 o                         
  15  11   8        552.08       -758.77      2344.59 o                         
  17  11   8       1882.00       1462.88      2382.68 o                         
  19  11   8       1852.25        733.83      3409.76 o                         
 -16  12   8        246.26       1193.38      2594.07 o                         
 -14  12   8         11.91       1188.42      2129.66 o                         
 -12  12   8        562.56       -993.81      1983.24 o                         
 -10  12   8        284.53       -194.97      1898.08 o                         
  -8  12   8       1957.39       2472.18      2017.14 o                         
  -6  12   8       8133.55       6624.27      3245.06 o                         
  -4  12   8       1008.63       -289.21      2132.95 o                         
  -2  12   8        108.03       1275.09      2229.21 o                         
   0  12   8        678.40       2558.26      2141.96 o                         
   2  12   8        860.61        375.78      2041.26 o                         
   4  12   8       6364.93       5765.95      2443.98 o                         
   6  12   8       9396.95       7654.52      2616.12 o                         
   8  12   8         94.82        969.40      2202.40 o                         
  10  12   8       2158.68       -292.51      2291.43 o                         
  12  12   8        605.50        946.67      2482.60 o                         
  14  12   8        907.75       -705.08      2477.98 o                         
 -11  13   8         40.70        -80.08      3271.33 o                         
  -9  13   8       1314.64        147.71      2722.75 o                         
  -7  13   8       4659.73       2418.36      2590.27 o                         
  -5  13   8        250.32       -181.62      2377.59 o                         
  -3  13   8       1042.07       1441.25      2463.01 o                         
  -1  13   8         76.31      -1164.39      2083.21 o                         
   1  13   8       1966.17       1592.08      2287.86 o                         
   3  13   8         29.07       2319.76      2506.35 o                         
   5  13   8       8099.11       6789.38      2638.61 o                         
   7  13   8        264.01         42.80      2288.89 o                         
   9  13   8        216.80        498.65      2599.63 o                         
  11  13   8        555.49       2292.24      2736.42 o                         
 -31   1   9       5984.28       5817.15      2318.60 o                         
 -29   1   9       6408.51       4911.73      2153.32 o                         
 -27   1   9      10584.08       9392.75      2144.15 o                         
 -25   1   9       4435.29       6133.72      1906.08 o                         
 -23   1   9       2911.98       4096.28      1682.60 o                         
 -21   1   9         16.12      -1182.90      1317.63 o                         
 -19   1   9      21027.57      21649.09      2132.99 o                         
 -17   1   9      14149.56      15990.07      1822.33 o                         
 -15   1   9     163813.69     169475.64      3646.70 o                         
 -13   1   9       2479.53       2674.61       795.43 o                         
 -11   1   9         40.26         -3.32       546.84 o                         
  -9   1   9      52781.98      47323.88      1912.48 o                         
  -7   1   9       4133.31       4096.12       646.26 o                         
  -5   1   9      54102.25      44274.58      4235.27 o                         
  -3   1   9     962869.19     924907.94     70916.17 o                         
  -1   1   9      17337.00      22498.33      1510.80 o                         
   1   1   9      19611.31      22242.86       866.11 o                         
   3   1   9      18923.15      20884.91       915.69 o                         
   5   1   9       8025.63       8244.29       768.84 o                         
   7   1   9      10499.75      10183.70       872.15 o                         
   9   1   9     323800.66     303436.88     16334.26 o                         
  11   1   9      38985.25      36096.34      1418.91 o                         
  13   1   9       6471.45       6514.97       944.51 o                         
  15   1   9        253.45        472.94       754.23 o                         
  17   1   9         75.59        704.09      1264.76 o                         
  19   1   9      11695.96      12688.47      2078.58 o                         
  21   1   9      13087.31      13374.05      2230.56 o                         
  23   1   9      24311.21      23386.51      2775.44 o                         
  25   1   9      10036.42      14638.15      2643.67 o                         
  27   1   9       4547.81       3074.15      2228.47 o                         
  29   1   9        371.58         39.36      2097.11 o                         
 -30   2   9       4286.67       3979.27      2207.79 o                         
 -28   2   9       2329.28       3741.11      1956.48 o                         
 -26   2   9        117.76       -439.87      1631.48 o                         
 -24   2   9      21336.95      22005.76      2483.16 o                         
 -22   2   9       1433.15       2395.60      1560.74 o                         
 -20   2   9          2.33       -408.34      1225.75 o                         
 -18   2   9      10795.68      12733.04      1684.96 o                         
 -16   2   9       1475.29       2151.18      1138.03 o                         
 -14   2   9       4165.39       3773.45       808.28 o                         
 -12   2   9      36661.55      33678.46      1260.82 o                         
 -10   2   9       1363.26       1008.01       583.91 o                         
  -8   2   9       2063.24       1892.28       543.31 o                         
  -6   2   9      17418.54      18100.90       810.40 o                         
  -4   2   9      34779.26      32049.81      1487.89 o                         
  -2   2   9         79.09        222.09       472.25 o                         
   0   2   9     398987.34     413768.97     16100.31 o                         
   2   2   9        396.30        398.82       441.98 o                         
   4   2   9       3652.84       4163.34       634.55 o                         
   6   2   9     292609.88     307861.53     12978.32 o                         
   8   2   9       3083.31       3819.25       724.28 o                         
  10   2   9      17884.59      19405.77      1190.72 o                         
  12   2   9      60859.47      62582.47      2624.41 o                         
  14   2   9        234.29        610.11       749.86 o                         
  16   2   9      17493.51      17371.59      1397.71 o                         
  18   2   9      74429.28      71769.00      3200.64 o                         
  20   2   9         53.61       -207.84      1467.64 o                         
  22   2   9        262.04       1616.74      1685.52 o                         
  24   2   9       9583.35      10630.46      2416.17 o                         
  26   2   9       3636.24       3479.86      2122.22 o                         
  28   2   9         25.41       -876.94      1935.82 o                         
  30   2   9       4256.49       4841.96      2506.89 o                         
 -29   3   9         33.63        152.92      2218.23 o                         
 -27   3   9        153.18        281.96      2059.63 o                         
 -25   3   9        557.12        649.03      1679.63 o                         
 -23   3   9       6447.04       6867.56      1900.58 o                         
 -21   3   9      19488.49      18976.09      2149.68 o                         
 -19   3   9        642.35        398.41      1243.40 o                         
 -17   3   9         60.89      -1021.43      1028.03 o                         
 -15   3   9         15.99        430.42       750.81 o                         
 -13   3   9        613.29        276.98       639.80 o                         
 -11   3   9      15591.97      14748.08      1035.46 o                         
  -9   3   9      57567.34      52992.09      1842.98 o                         
  -7   3   9      27630.73      24050.64      1159.81 o                         
  -5   3   9       8909.62       9148.52      1184.30 o                         
  -3   3   9        382.39        469.34       743.14 o                         
  -1   3   9       3124.05       3768.52       850.11 o                         
   1   3   9        879.12       1394.24       508.20 o                         
   3   3   9      82642.16      84105.50      2286.46 o                         
   5   3   9      42051.19      42160.16      1425.74 o                         
   7   3   9       5742.32       6519.05       829.99 o                         
   9   3   9      16473.67      19679.85      1189.16 o                         
  11   3   9      11903.43      12854.84      1112.92 o                         
  13   3   9       6121.35       7550.75      1021.06 o                         
  15   3   9       4521.97       5579.51      1025.34 o                         
  17   3   9      11211.32      11256.36      1642.62 o                         
  19   3   9        229.13        556.86      1422.62 o                         
  21   3   9       7108.11       7925.18      1925.32 o                         
  23   3   9          0.19        664.12      1681.72 o                         
  25   3   9       4592.78       5465.63      2110.98 o                         
  27   3   9       2086.94       1939.95      1983.58 o                         
  29   3   9        842.94       1784.83      2208.84 o                         
 -30   4   9        219.60      -2732.76      2873.15 o                         
 -28   4   9         26.97      -1157.26      2858.88 o                         
 -26   4   9        210.04        -68.42      2527.06 o                         
 -24   4   9       9275.48      11695.12      2486.91 o                         
 -22   4   9      22457.15      22625.63      2341.86 o                         
 -20   4   9       2015.81       2428.01      1348.70 o                         
 -18   4   9       2445.51       2928.79      1290.06 o                         
 -16   4   9      34059.54      32705.59      1519.38 o                         
 -14   4   9         12.90        -76.24       677.91 o                         
 -12   4   9      35867.98      33551.92      1354.05 o                         
 -10   4   9     177860.58     163588.22      3366.28 o                         
  -8   4   9      49519.97      46242.14      2237.14 o                         
  -6   4   9      19553.72      21328.11      1715.38 o                         
  -4   4   9      33744.83      30363.32      1860.53 o                         
  -2   4   9      14200.29      17885.25      1579.68 o                         
   0   4   9      30449.97      29010.04      1260.79 o                         
   2   4   9      28950.12      28154.34      1135.36 o                         
   4   4   9     112237.15     109301.48      2212.13 o                         
   6   4   9      16206.03      17801.08      1147.56 o                         
   8   4   9       1855.68       2149.54       767.18 o                         
  10   4   9      28788.51      30201.49      1429.84 o                         
  12   4   9       2481.72       3268.72       892.69 o                         
  14   4   9        444.88        438.01       829.06 o                         
  16   4   9      43128.28      43731.10      1870.25 o                         
  18   4   9      12207.60      14699.49      2092.92 o                         
  20   4   9        293.53       1946.92      1657.65 o                         
  22   4   9       1339.59       1703.01      1671.01 o                         
  24   4   9       1836.90       2123.98      1756.06 o                         
  26   4   9          0.77        162.06      1835.99 o                         
  28   4   9       4047.92       3388.60      2198.57 o                         
 -29   5   9          2.92       1382.10      2984.20 o                         
 -27   5   9          8.01        207.47      2687.38 o                         
 -25   5   9       1463.60        827.41      2476.78 o                         
 -23   5   9       1680.85       3965.76      2540.87 o                         
 -21   5   9       5223.07       4817.58      2412.84 o                         
 -19   5   9       6402.51       6757.39      2374.78 o                         
 -17   5   9       1160.78       1522.47      1135.36 o                         
 -15   5   9        143.21        344.57       828.77 o                         
 -13   5   9        227.72       -263.90       726.11 o                         
 -11   5   9       3421.98       2904.72       807.17 o                         
  -9   5   9     100613.09      95278.34      2710.17 o                         
  -7   5   9      16054.00      17264.27      1773.48 o                         
  -5   5   9        264.90        765.89       980.57 o                         
  -3   5   9      40525.95      38927.68      2100.16 o                         
  -1   5   9       1470.06        797.19       942.47 o                         
   1   5   9      61382.47      59556.22      2263.51 o                         
   3   5   9      45528.02      44625.92      1477.00 o                         
   5   5   9       2934.53       3170.49       802.03 o                         
   7   5   9       3482.82       4112.36       886.07 o                         
   9   5   9      14291.14      16855.83      1299.00 o                         
  11   5   9        342.27        831.00       853.99 o                         
  13   5   9      11635.05      13192.69      1350.96 o                         
  15   5   9      12715.54      14632.50      1434.28 o                         
  17   5   9       9904.57      10843.24      1610.16 o                         
  19   5   9       1257.41       2229.09      1629.31 o                         
  21   5   9        930.51       -230.87      1621.62 o                         
  23   5   9         18.14        348.54      1641.79 o                         
  25   5   9       5043.45       6335.42      2189.40 o                         
  27   5   9       1397.66       -344.33      1939.08 o                         
 -28   6   9         73.62       -809.41      2484.46 o                         
 -26   6   9         28.91       3084.97      2807.11 o                         
 -24   6   9        900.34      -1384.48      2080.07 o                         
 -22   6   9      21262.53      17486.10      3113.34 o                         
 -20   6   9        246.83       -300.79      1847.60 o                         
 -18   6   9       1189.33        990.89      1775.36 o                         
 -16   6   9       6034.37       6427.88      1496.42 o                         
 -14   6   9        468.38        420.42      1053.70 o                         
 -12   6   9      16611.88      16153.85      1710.28 o                         
 -10   6   9      47383.51      48691.49      2228.16 o                         
  -8   6   9       8204.49       6545.03      1270.98 o                         
  -6   6   9       2415.64       2189.83      1240.48 o                         
  -4   6   9      17824.08      18839.23      1944.89 o                         
  -2   6   9       3007.07       2539.92      1219.71 o                         
   0   6   9       8332.46       7380.73      1139.09 o                         
   2   6   9      52819.92      50225.34      1560.01 o                         
   4   6   9      51752.01      48307.65      1649.90 o                         
   6   6   9      14797.29      17122.08      1314.39 o                         
   8   6   9       5179.04       5505.41      1065.64 o                         
  10   6   9      24930.92      26488.87      1679.47 o                         
  12   6   9        658.11       1468.54       919.75 o                         
  14   6   9       2842.83       2357.37      1054.83 o                         
  16   6   9      82585.52      85425.51      2841.79 o                         
  18   6   9        138.34       1567.10      1503.92 o                         
  20   6   9       1182.40       2439.24      1735.84 o                         
  22   6   9       3189.93       3255.81      1758.25 o                         
  24   6   9       3271.20       4848.49      2082.22 o                         
  26   6   9       1613.67       1895.60      2323.69 o                         
  28   6   9       6448.70       7482.36      3183.58 o                         
 -27   7   9         13.52      -1153.20      2397.52 o                         
 -25   7   9       1006.63       -349.57      2365.09 o                         
 -23   7   9         89.24      -1827.78      1899.19 o                         
 -21   7   9       1232.77        874.63      1959.81 o                         
 -19   7   9       7920.39       7581.55      2555.83 o                         
 -17   7   9      11948.17      12082.75      2043.88 o                         
 -15   7   9        817.20       1520.74      1270.07 o                         
 -13   7   9       2642.41       3525.96      1335.58 o                         
 -11   7   9         77.07       -686.25      1067.88 o                         
  -9   7   9        340.81       1153.69      1062.64 o                         
  -7   7   9         10.09        242.75       939.13 o                         
  -5   7   9      17228.41      17196.16      2107.45 o                         
  -3   7   9      15143.93      16243.38      1992.22 o                         
  -1   7   9      42860.71      39041.30      1917.23 o                         
   1   7   9        234.86        163.20       910.47 o                         
   3   7   9       5448.52       5692.13       980.47 o                         
   5   7   9       1077.41       1052.77       830.51 o                         
   7   7   9       9028.55      10044.80      1252.33 o                         
   9   7   9       4010.72       5004.60      1156.77 o                         
  11   7   9       2324.39       3740.12      1118.05 o                         
  13   7   9      35559.46      39982.27      1985.22 o                         
  15   7   9       2410.07       3367.13      1242.43 o                         
  17   7   9        605.17       2034.59      1362.53 o                         
  19   7   9       2335.36       3615.69      1827.64 o                         
  21   7   9         43.58       -532.64      1857.79 o                         
  23   7   9        151.26       -202.66      2203.18 o                         
  25   7   9      12833.10      10456.02      3182.76 o                         
 -24   8   9          3.38       -995.60      2301.56 o                         
 -22   8   9       1726.24       1523.29      2187.37 o                         
 -20   8   9        365.47         26.18      1926.79 o                         
 -18   8   9          0.01       -534.73      1839.46 o                         
 -16   8   9       1927.66       1612.25      1417.12 o                         
 -14   8   9       9837.74      12104.75      1843.61 o                         
 -12   8   9         53.04       -120.71      1218.86 o                         
 -10   8   9       2494.31        604.03      1188.26 o                         
  -8   8   9       5476.25       7245.60      1500.86 o                         
  -6   8   9       3746.64       4614.64      1247.30 o                         
  -4   8   9      20087.32      20916.48      2293.55 o                         
  -2   8   9      33587.66      33613.23      2644.24 o                         
   0   8   9        581.18       -512.37      1342.70 o                         
   2   8   9       2416.86       3110.81      1251.59 o                         
   4   8   9      10733.95      10997.99      1240.54 o                         
   6   8   9         59.44        788.84       973.03 o                         
   8   8   9      27929.34      30000.47      1835.00 o                         
  10   8   9      22089.95      24185.50      1801.39 o                         
  12   8   9        802.49       1712.25      1172.63 o                         
  14   8   9      10880.00      10789.56      1647.98 o                         
  16   8   9       6770.81       7948.76      1616.64 o                         
  18   8   9        817.14       2487.23      1908.55 o                         
  20   8   9        473.99        141.49      2027.32 o                         
  22   8   9       1349.07        205.76      2071.77 o                         
  24   8   9        368.60       1044.17      2428.14 o                         
 -23   9   9        709.21       -574.24      2361.52 o                         
 -21   9   9        517.77       -273.07      2428.36 o                         
 -19   9   9        957.63       1880.85      2080.10 o                         
 -17   9   9       1310.57        856.09      1634.24 o                         
 -15   9   9         87.21       -527.84      1299.25 o                         
 -13   9   9       5043.52       5951.38      1638.69 o                         
 -11   9   9        466.66       -174.46      1211.45 o                         
  -9   9   9        595.84        138.72      1213.37 o                         
  -7   9   9         29.70        639.30      1094.08 o                         
  -5   9   9      16153.99      17861.12      1854.80 o                         
  -3   9   9       9238.06      11621.99      2131.59 o                         
  -1   9   9      25701.58      24497.24      2665.26 o                         
   1   9   9       4014.66       3796.24      1675.30 o                         
   3   9   9        773.85       1546.05      1514.45 o                         
   5   9   9       1368.13       2250.40      1418.57 o                         
   7   9   9      17865.69      17731.44      2036.09 o                         
   9   9   9       3831.48       5674.85      1671.48 o                         
  11   9   9       2038.21       2317.98      1263.85 o                         
  13   9   9       3788.56       4688.60      1455.68 o                         
  15   9   9         97.70        360.23      1363.21 o                         
  17   9   9        502.15       2063.03      1794.71 o                         
  19   9   9        224.92      -1993.58      1993.58 o                         
  21   9   9         18.34       -984.73      2121.63 o                         
  23   9   9         31.56       1821.78      2661.64 o                         
 -22  10   9       2892.89       2505.23      2484.99 o                         
 -20  10   9        591.93        633.24      2253.56 o                         
 -18  10   9       1384.50       1201.61      2130.00 o                         
 -16  10   9      16898.63      16976.50      2509.29 o                         
 -14  10   9       1190.54       2026.09      1586.57 o                         
 -12  10   9       3764.40       3350.19      1550.91 o                         
 -10  10   9       6745.19       6686.46      1675.50 o                         
  -8  10   9       6327.26       5479.97      1529.74 o                         
  -6  10   9         19.44        876.60      1229.58 o                         
  -4  10   9      16170.11      16675.63      1872.05 o                         
  -2  10   9      14278.54      14461.92      2406.10 o                         
   0  10   9        423.59       1886.14      1543.26 o                         
   2  10   9        565.00        -98.64      1480.90 o                         
   4  10   9      19777.31      17736.70      2575.18 o                         
   6  10   9       4469.36       3827.48      1913.57 o                         
   8  10   9       6657.17       8258.89      2243.29 o                         
  10  10   9      19779.35      19932.70      3175.63 o                         
  12  10   9        311.49       -107.65      1604.34 o                         
  14  10   9        106.49        924.81      1669.59 o                         
  16  10   9       7597.32       8569.88      2217.95 o                         
  18  10   9        396.44       2996.28      3374.28 o                         
  20  10   9        412.01        133.95      2320.63 o                         
 -19  11   9        188.63         95.91      2371.91 o                         
 -17  11   9       1509.25       2998.98      1902.42 o                         
 -15  11   9       1954.07       1876.53      1652.37 o                         
 -13  11   9       4244.73       2929.39      1628.74 o                         
 -11  11   9       3233.27       3525.89      1611.78 o                         
  -9  11   9         21.81      -1036.73      1377.53 o                         
  -7  11   9       1128.42        -60.33      1729.22 o                         
  -5  11   9       4580.19       3747.76      1873.22 o                         
  -3  11   9      13290.38      13129.54      2475.75 o                         
  -1  11   9        122.24        -54.63      1711.61 o                         
   1  11   9        392.86        963.60      1771.19 o                         
   3  11   9       1418.80       2187.84      2004.56 o                         
   5  11   9         76.10       -649.70      1900.62 o                         
   7  11   9       6935.05       5713.82      2421.78 o                         
   9  11   9       4169.23       5053.15      2449.69 o                         
  11  11   9        381.62       3582.97      2844.63 o                         
  13  11   9        640.79       -438.29      2154.68 o                         
  15  11   9        145.22       -728.43      3406.96 o                         
  17  11   9       1136.80       3435.68      4056.67 o                         
 -16  12   9         68.44       2109.52      2684.84 o                         
 -14  12   9        116.31        759.65      2239.35 o                         
 -12  12   9       6858.38       5628.90      2625.11 o                         
 -10  12   9        204.40        793.37      1993.87 o                         
  -8  12   9       1480.62       2178.75      2021.15 o                         
  -6  12   9        427.03       -987.48      1866.58 o                         
  -4  12   9        599.10        992.10      1982.33 o                         
  -2  12   9          8.69      -1063.63      2023.92 o                         
   0  12   9        191.45       2682.14      2117.09 o                         
   2  12   9        423.44         69.14      1921.33 o                         
   4  12   9         89.63        236.07      2169.70 o                         
   6  12   9       6180.39       9666.22      2719.13 o                         
   8  12   9        942.07       1276.66      2261.76 o                         
  10  12   9        774.19       1966.48      2406.66 o                         
  12  12   9       1717.84       -955.32      2350.36 o                         
  14  12   9       1507.83      -1109.59      2455.91 o                         
 -11  13   9         97.70       -526.69      2292.14 o                         
  -9  13   9        981.37       -363.53      2698.78 o                         
  -7  13   9         52.23      -1703.48      2417.70 o                         
  -5  13   9       1866.63        123.56      2306.65 o                         
  -3  13   9        738.09        146.99      2478.92 o                         
  -1  13   9        513.98        760.59      2342.18 o                         
   1  13   9        132.52       -381.64      2179.14 o                         
   3  13   9       1570.51       1202.81      2384.61 o                         
   5  13   9        541.20        625.67      2250.75 o                         
   7  13   9       2010.49       3038.36      2849.53 o                         
   9  13   9        120.49       -167.94      2497.68 o                         
 -30   0  10        765.97       1384.83      2672.68 o                         
 -28   0  10       3333.53       4060.14      3646.91 o                         
 -26   0  10       6119.11       3280.68      2515.68 o                         
 -24   0  10         65.09       -127.78      2078.54 o                         
 -22   0  10       8139.19       7285.37      2505.43 o                         
 -20   0  10       7875.32       9380.71      2615.99 o                         
 -18   0  10      11547.62      13787.83      2533.58 o                         
 -16   0  10      19795.75      20614.70      2543.03 o                         
 -14   0  10     118919.36     118797.82      4201.52 o                         
 -12   0  10      16187.23      16439.74      1448.67 o                         
 -10   0  10      19808.85      19959.46      1889.54 o                         
  -8   0  10      10658.18      10160.78      1258.88 o                         
  -6   0  10      50537.27      45546.93      4033.30 o                         
  -4   0  10      23965.07      23691.61      3525.38 o                         
  -2   0  10       9401.30      12383.80      1159.83 o                         
   0   0  10        860.71       1220.38       754.10 o                         
   2   0  10       2258.23       2589.97       836.98 o                         
   4   0  10     152844.86     182071.38     10374.24 o                         
   6   0  10       8009.77       8074.39      1214.97 o                         
   8   0  10      50513.89      52049.79      2657.45 o                         
  10   0  10     840266.25     769117.81     46883.08 o                         
  12   0  10      42335.91      38491.54      2153.74 o                         
  14   0  10        291.74       -118.98       953.27 o                         
  16   0  10       7446.35       6015.98      1342.29 o                         
  18   0  10        308.01        594.98      2009.14 o                         
  20   0  10       6541.03       5966.09      2740.79 o                         
  22   0  10      29462.97      32394.54      4286.21 o                         
  24   0  10      28373.76      24067.89      4893.17 o                         
  26   0  10       2098.33       3673.88      3156.77 o                         
  28   0  10        518.77       -452.42      2904.56 o                         
  30   0  10       4852.37       5184.90      3712.44 o                         
 -31   1  10       1111.35       -179.75      2018.72 o                         
 -29   1  10       1486.46       1805.37      1888.17 o                         
 -27   1  10       1913.13       2356.32      1806.59 o                         
 -25   1  10       2849.87       3543.71      1783.19 o                         
 -23   1  10       8191.34      11987.09      2010.91 o                         
 -21   1  10        142.33        448.32      1381.34 o                         
 -19   1  10       3617.25       4649.55      1513.63 o                         
 -17   1  10      18639.48      20396.76      1893.80 o                         
 -15   1  10       7227.64       7987.85      1346.77 o                         
 -13   1  10       3750.66       5216.34       888.78 o                         
 -11   1  10     229003.58     222786.38      4361.50 o                         
  -9   1  10        687.82        877.68       542.54 o                         
  -7   1  10       7333.90       6865.89       754.83 o                         
  -5   1  10     237757.00     217340.52     11181.08 o                         
  -3   1  10       9916.93      11124.72      1165.21 o                         
  -1   1  10      12454.15      15522.92       912.93 o                         
   1   1  10     588305.44     712406.94     30003.72 o                         
   3   1  10       7730.98       8805.76       765.29 o                         
   5   1  10       7086.33       7967.30       796.54 o                         
   7   1  10      63128.69      69227.80      2541.47 o                         
   9   1  10         78.27        335.25       661.20 o                         
  11   1  10       4618.27       5048.30       883.76 o                         
  13   1  10       3154.06       3355.03       860.05 o                         
  15   1  10      12757.41      11974.25      1182.79 o                         
  17   1  10       2047.56       2545.60      1424.76 o                         
  19   1  10      34585.61      31787.03      2722.13 o                         
  21   1  10       2930.29       3825.94      1827.00 o                         
  23   1  10         22.75       3595.14      2084.49 o                         
  25   1  10       8215.88       9784.07      2410.56 o                         
  27   1  10        218.79       1816.42      2061.93 o                         
  29   1  10        437.29        292.09      2221.87 o                         
 -30   2  10       3836.22       4535.27      2459.14 o                         
 -28   2  10       1287.86        389.14      1752.18 o                         
 -26   2  10          4.91        593.07      1731.79 o                         
 -24   2  10       9377.86      10417.78      2040.14 o                         
 -22   2  10        997.62       1286.88      1442.23 o                         
 -20   2  10      12727.81      15392.91      1980.76 o                         
 -18   2  10      11815.24      11911.21      1747.66 o                         
 -16   2  10       2442.04       1783.84       937.50 o                         
 -14   2  10      14966.19      12931.04      1088.35 o                         
 -12   2  10       5403.20       5214.28       805.84 o                         
 -10   2  10        186.95        -22.08       560.35 o                         
  -8   2  10      20409.85      18276.82       976.71 o                         
  -6   2  10       2507.18       2408.21       543.94 o                         
  -4   2  10      18001.84      15500.03      1930.63 o                         
  -2   2  10      68106.63      67758.90      1629.88 o                         
   0   2  10      20492.09      20834.03       964.59 o                         
   2   2  10      41521.72      45167.01      1227.21 o                         
   4   2  10       4246.88       5547.89       697.38 o                         
   6   2  10      26300.56      27532.39      1228.41 o                         
   8   2  10      11027.14      12549.50       986.97 o                         
  10   2  10     207305.45     213009.03      8728.07 o                         
  12   2  10       1134.85       1161.12       766.04 o                         
  14   2  10       2787.84       3007.18       900.34 o                         
  16   2  10        648.90        399.76       902.28 o                         
  18   2  10         60.95       2573.00      2048.99 o                         
  20   2  10       2833.78       4010.87      1729.16 o                         
  22   2  10      14403.12      13254.70      2343.58 o                         
  24   2  10       3881.06       4172.27      2102.89 o                         
  26   2  10       4746.84       4908.57      2268.17 o                         
  28   2  10        252.79       -641.29      2124.93 o                         
  30   2  10        791.84        377.48      2281.81 o                         
 -29   3  10       1077.55       1218.81      2225.70 o                         
 -27   3  10        875.50       3355.11      2189.03 o                         
 -25   3  10       2328.25       3897.53      1836.22 o                         
 -23   3  10      22380.64      24449.09      2509.93 o                         
 -21   3  10        173.34        520.77      1411.62 o                         
 -19   3  10       1419.93       1915.17      1358.89 o                         
 -17   3  10      19511.23      20272.94      1851.80 o                         
 -15   3  10        379.53       -166.61       725.12 o                         
 -13   3  10       4811.21       4165.34       815.12 o                         
 -11   3  10     155513.11     142595.97      2420.16 o                         
  -9   3  10      49689.91      48568.27      1494.04 o                         
  -7   3  10       6623.13       6785.26       844.21 o                         
  -5   3  10      60413.18      58302.41      2128.57 o                         
  -3   3  10       9161.88       9369.16      1193.22 o                         
  -1   3  10       3593.82       3786.73       859.18 o                         
   1   3  10      12893.90      12015.52       819.71 o                         
   3   3  10       1252.36       2285.99       604.93 o                         
   5   3  10      52238.63      50468.00      1537.19 o                         
   7   3  10      32891.34      37137.96      1393.74 o                         
   9   3  10        687.51       1177.60       685.89 o                         
  11   3  10       3077.45       3401.82       865.89 o                         
  13   3  10        858.28       1153.25       807.17 o                         
  15   3  10       2893.92       4015.01      1012.64 o                         
  17   3  10      56441.65      56454.77      2402.42 o                         
  19   3  10      31283.70      32656.40      2714.33 o                         
  21   3  10         15.83       1446.98      1580.96 o                         
  23   3  10       2108.12       4142.07      1937.21 o                         
  25   3  10       9233.02      10677.56      2349.25 o                         
  27   3  10         68.19       1754.45      1918.20 o                         
  29   3  10       5853.74       5370.43      2451.14 o                         
 -30   4  10       1053.42       1414.77      3483.74 o                         
 -28   4  10        210.75        537.64      2957.90 o                         
 -26   4  10        316.31       2600.73      2704.36 o                         
 -24   4  10       3554.15       4196.86      2100.82 o                         
 -22   4  10       4062.63       5373.71      1967.62 o                         
 -20   4  10      17463.04      14903.93      1864.32 o                         
 -18   4  10       4581.61       4436.78      1378.30 o                         
 -16   4  10      15947.06      14906.64      1252.41 o                         
 -14   4  10        729.59       1100.74       756.22 o                         
 -12   4  10          4.78        939.20       675.71 o                         
 -10   4  10      26552.88      36330.07      7035.58 o                         
  -8   4  10      78656.48      74513.25      2643.09 o                         
  -6   4  10      23797.54      24684.68      1798.80 o                         
  -4   4  10      18070.90      19392.94      1673.21 o                         
  -2   4  10       4226.21       6092.27      1215.12 o                         
   0   4  10        160.00        328.89       585.57 o                         
   2   4  10      40242.99      39377.84      1351.87 o                         
   4   4  10      63867.44      62578.21      1670.46 o                         
   6   4  10      46438.73      45848.51      1545.57 o                         
   8   4  10      11651.90      13723.85      1148.91 o                         
  10   4  10      13335.14      14507.45      1206.49 o                         
  12   4  10       5254.13       6018.89      1033.23 o                         
  14   4  10       2652.29       2826.18       975.90 o                         
  16   4  10      20926.28      23911.50      2413.26 o                         
  18   4  10      20859.46      24704.54      2444.90 o                         
  20   4  10         79.60        353.84      1543.46 o                         
  22   4  10        696.48         51.03      1669.03 o                         
  24   4  10        127.69       1103.95      1762.22 o                         
  26   4  10        340.93          5.06      1936.14 o                         
  28   4  10       7066.33       9752.11      2586.73 o                         
 -29   5  10       1381.64       1705.39      3045.64 o                         
 -27   5  10        658.11       1609.60      2849.31 o                         
 -25   5  10         37.44       -194.18      2447.50 o                         
 -23   5  10        368.58        122.93      2250.32 o                         
 -21   5  10      11169.09       9592.80      2751.84 o                         
 -19   5  10        616.46       1805.26      2991.09 o                         
 -17   5  10       3636.83       3574.62      1273.65 o                         
 -15   5  10       4305.18       4483.19       986.16 o                         
 -13   5  10      11885.24      12309.90      1155.01 o                         
 -11   5  10      28321.05      28674.20      1555.06 o                         
  -9   5  10     131946.69     124948.45      3611.99 o                         
  -7   5  10      26592.75      26226.72      2054.49 o                         
  -5   5  10       7005.57       6828.81      1385.04 o                         
  -3   5  10      31496.15      30029.46      2015.40 o                         
  -1   5  10       1298.80        878.40       989.93 o                         
   1   5  10      61321.01      58614.08      2071.19 o                         
   3   5  10      60954.74      60546.32      1691.48 o                         
   5   5  10      88359.03      84279.16      2028.73 o                         
   7   5  10       4228.07       4791.26       935.45 o                         
   9   5  10       5064.80       5220.63      1013.64 o                         
  11   5  10      14553.20      16506.41      1377.48 o                         
  13   5  10       1824.57       1773.05       952.14 o                         
  15   5  10        997.96       1330.59       951.97 o                         
  17   5  10      75984.03      73518.45      2713.90 o                         
  19   5  10       1894.23       3056.78      1753.47 o                         
  21   5  10         22.13       -479.72      1534.70 o                         
  23   5  10       6469.98       6035.69      2068.38 o                         
  25   5  10        296.77       -972.77      1763.35 o                         
  27   5  10        669.44       1037.45      2046.08 o                         
 -28   6  10       1513.42        420.69      2599.31 o                         
 -26   6  10         87.21       -896.80      2478.96 o                         
 -24   6  10       3710.45       2598.54      2486.99 o                         
 -22   6  10         60.53        252.79      2063.79 o                         
 -20   6  10        125.58        169.93      1994.16 o                         
 -18   6  10      13572.46      11205.38      2538.20 o                         
 -16   6  10       4104.29       4768.27      1417.93 o                         
 -14   6  10       1415.46       1643.75      1208.15 o                         
 -12   6  10       7610.39       8884.24      1524.64 o                         
 -10   6  10         25.46        642.70      1017.39 o                         
  -8   6  10        980.71        644.05      1008.04 o                         
  -6   6  10      24678.06      23137.50      2106.20 o                         
  -4   6  10      32514.18      32981.59      2233.12 o                         
  -2   6  10       9116.05      10063.39      1643.69 o                         
   0   6  10        384.76       -307.00       987.00 o                         
   2   6  10       1144.56       1475.98       716.66 o                         
   4   6  10      24973.47      24670.26      1421.18 o                         
   6   6  10       5204.42       5963.84      1040.44 o                         
   8   6  10      21440.84      24080.88      1566.54 o                         
  10   6  10      23513.23      25013.79      1654.42 o                         
  12   6  10       1063.01       1087.67       975.89 o                         
  14   6  10         16.46       -366.11       972.07 o                         
  16   6  10      25777.66      30884.49      1957.02 o                         
  18   6  10       1146.74       -227.70      1482.42 o                         
  20   6  10         15.42       -997.04      1469.64 o                         
  22   6  10        536.33        670.47      1705.99 o                         
  24   6  10         10.30       -302.59      1786.99 o                         
  26   6  10       8696.03       6817.93      2344.35 o                         
 -27   7  10          2.18      -1736.22      2346.03 o                         
 -25   7  10        189.65       -814.03      2322.38 o                         
 -23   7  10          2.71        -51.12      2024.02 o                         
 -21   7  10       4813.03       2701.90      2120.68 o                         
 -19   7  10        793.19        458.19      2121.28 o                         
 -17   7  10         20.44       1268.61      1420.22 o                         
 -15   7  10       4142.47       4995.85      1500.26 o                         
 -13   7  10      10307.02      13278.48      1766.87 o                         
 -11   7  10       1425.67       1741.03      1191.40 o                         
  -9   7  10       7680.93       8015.25      1445.10 o                         
  -7   7  10        102.59       -216.88      1214.50 o                         
  -5   7  10       1842.52       3347.12      1412.29 o                         
  -3   7  10       1720.04       2162.40      1329.17 o                         
  -1   7  10       2918.66       3319.66      1528.30 o                         
   1   7  10       1182.13        896.91      1002.45 o                         
   3   7  10       8325.12       7804.76      1064.20 o                         
   5   7  10      17401.22      18953.19      1407.41 o                         
   7   7  10       1759.22       1874.64       955.23 o                         
   9   7  10        341.61       1353.30      1009.83 o                         
  11   7  10      12394.90      13914.12      1481.67 o                         
  13   7  10       1467.38       2280.55      1169.97 o                         
  15   7  10         64.20        -83.75      1047.46 o                         
  17   7  10      11410.02      13268.29      1884.23 o                         
  19   7  10       1096.46       1903.59      1774.46 o                         
  21   7  10        589.56       1230.46      2119.40 o                         
  23   7  10        679.04        911.85      2111.88 o                         
  25   7  10         68.49        528.05      2481.95 o                         
 -24   8  10       2412.14       -848.69      2187.21 o                         
 -22   8  10         44.71        151.93      2218.49 o                         
 -20   8  10       1247.10       -418.35      1926.28 o                         
 -18   8  10      15693.19      15247.37      2928.04 o                         
 -16   8  10       3513.14       4595.42      1581.19 o                         
 -14   8  10         16.70        329.09      1219.65 o                         
 -12   8  10       3497.77       3456.69      1427.25 o                         
 -10   8  10       2568.11       3501.03      1343.96 o                         
  -8   8  10       1009.99        639.98      1126.47 o                         
  -6   8  10      13469.62      14895.21      2111.94 o                         
  -4   8  10      44560.19      47573.60      3354.65 o                         
  -2   8  10       8229.19       8866.63      1825.20 o                         
   0   8  10      15179.83      14196.18      2150.97 o                         
   2   8  10      59670.73      56964.93      2416.70 o                         
   4   8  10         50.99        232.42      1025.60 o                         
   6   8  10       9310.89       9698.19      1300.26 o                         
   8   8  10      72009.30      75685.51      3504.99 o                         
  10   8  10       4609.13       5630.27      1256.25 o                         
  12   8  10       7031.19       8237.47      1485.94 o                         
  14   8  10       1247.58       1463.94      1175.05 o                         
  16   8  10        222.71        457.08      1204.87 o                         
  18   8  10       1488.41       2016.58      1994.07 o                         
  20   8  10       1326.28       2647.82      2349.77 o                         
  22   8  10        556.82       1665.54      2367.30 o                         
  24   8  10         89.11       -989.62      2451.66 o                         
 -23   9  10          3.56        -93.39      2424.64 o                         
 -21   9  10        492.65        162.07      2112.96 o                         
 -19   9  10        363.20        305.85      2001.60 o                         
 -17   9  10        100.22         94.72      1600.13 o                         
 -15   9  10       3966.52       3627.70      1537.04 o                         
 -13   9  10       4158.80       3570.77      1520.94 o                         
 -11   9  10        995.24       1846.22      1334.16 o                         
  -9   9  10         70.27       -628.22      1159.09 o                         
  -7   9  10       7927.69       6885.00      1493.56 o                         
  -5   9  10        186.09        276.75      1457.41 o                         
  -3   9  10      14587.33      13032.36      2167.53 o                         
  -1   9  10      15495.64      14515.95      2304.28 o                         
   1   9  10        372.88       -277.66      1424.86 o                         
   3   9  10       6587.05       7688.71      1959.58 o                         
   5   9  10        821.65       1470.04      1608.33 o                         
   7   9  10        316.11        162.76      1210.92 o                         
   9   9  10       3858.52       5597.40      1686.35 o                         
  11   9  10      23529.26      22918.38      2607.71 o                         
  13   9  10       1448.18       1548.11      1251.79 o                         
  15   9  10       4256.87       4365.13      1555.01 o                         
  17   9  10      10803.07      13835.88      2390.57 o                         
  19   9  10        289.71       -378.65      2072.27 o                         
  21   9  10       3670.60       4626.12      2601.96 o                         
  23   9  10      10610.87      12438.08      6494.79 o                         
 -20  10  10       2499.67       1882.33      2427.91 o                         
 -18  10  10       2041.22       2442.76      2164.46 o                         
 -16  10  10        310.33       -173.83      1546.73 o                         
 -14  10  10       1823.02       1116.83      1610.47 o                         
 -12  10  10       6410.92       4815.52      1702.48 o                         
 -10  10  10       7640.26       7355.85      1715.75 o                         
  -8  10  10        186.91        215.86      1295.37 o                         
  -6  10  10        264.03       -117.96      1199.72 o                         
  -4  10  10       2120.54       1348.94      1587.45 o                         
  -2  10  10       8589.31       8701.04      2475.75 o                         
   0  10  10       6698.50       5994.46      1904.34 o                         
   2  10  10       4638.95       4510.60      1880.90 o                         
   4  10  10       4344.56       3623.05      1854.97 o                         
   6  10  10       1114.45        407.62      1590.60 o                         
   8  10  10      15836.55      14331.80      2585.01 o                         
  10  10  10       7010.46       7314.87      2469.20 o                         
  12  10  10       1219.24        -32.08      1692.10 o                         
  14  10  10          9.24       -817.46      1621.71 o                         
  16  10  10        249.35       -101.56      1666.22 o                         
  18  10  10        575.54       1989.76      3341.02 o                         
  20  10  10       3640.39       2068.46      3541.66 o                         
 -19  11  10        244.73        542.42      2498.40 o                         
 -17  11  10         13.40        183.55      1714.39 o                         
 -15  11  10        868.83         41.62      1554.84 o                         
 -13  11  10        692.24       1077.63      1552.31 o                         
 -11  11  10       8389.39       8469.28      1857.05 o                         
  -9  11  10        333.40        332.59      1384.16 o                         
  -7  11  10         20.45       -945.64      1264.24 o                         
  -5  11  10       1969.99       1185.55      1753.04 o                         
  -3  11  10      14947.94      12897.73      2489.90 o                         
  -1  11  10       2422.15       2425.37      1919.23 o                         
   1  11  10      12136.59      11494.17      2408.25 o                         
   3  11  10        667.66        815.09      1791.31 o                         
   5  11  10       1208.28        120.51      1939.35 o                         
   7  11  10          4.06        464.50      1971.65 o                         
   9  11  10       1744.13       -120.39      2052.60 o                         
  11  11  10       7520.05      16362.58      6555.75 o                         
  13  11  10         63.23       -761.25      2129.94 o                         
  15  11  10         61.55      -1768.89      2251.86 o                         
  17  11  10       3340.12       4207.14      4242.58 o                         
 -14  12  10        362.63        903.18      2283.91 o                         
 -12  12  10       4559.79       2737.77      2539.71 o                         
 -10  12  10       2268.51       2637.37      2161.62 o                         
  -8  12  10        147.89      -1340.56      1865.17 o                         
  -6  12  10        518.44        198.76      1941.94 o                         
  -4  12  10          7.02        734.46      2008.38 o                         
  -2  12  10        583.75       -126.06      2163.47 o                         
   0  12  10        769.70        359.79      2302.53 o                         
   2  12  10       2901.95       5142.08      2392.93 o                         
   4  12  10        183.67        286.46      2032.93 o                         
   6  12  10         27.02       4942.78      3700.09 o                         
   8  12  10       1122.27       1718.66      2262.61 o                         
  10  12  10        696.87       1881.00      2448.58 o                         
  12  12  10        206.62        625.06      2533.65 o                         
  14  12  10        838.27         64.80      2546.36 o                         
 -11  13  10       7130.67       5586.87      2564.79 o                         
  -9  13  10         47.24      -2032.65      2600.52 o                         
  -7  13  10       3369.10       -146.28      2401.93 o                         
  -5  13  10         68.84       1540.01      2442.63 o                         
  -3  13  10        113.97      -1630.23      2399.65 o                         
  -1  13  10        953.38       -396.49      2192.04 o                         
   1  13  10       1913.42       1293.64      2306.09 o                         
   3  13  10         25.62       1264.09      2520.03 o                         
   5  13  10        341.10        693.57      2323.39 o                         
   7  13  10       1409.93       1257.43      2471.94 o                         
   9  13  10       1009.62        383.20      2471.04 o                         
 -31   1  11       7558.56       5789.94      2374.93 o                         
 -29   1  11        337.59         73.96      1813.74 o                         
 -27   1  11       1340.78       1662.58      1729.26 o                         
 -25   1  11         71.61       1218.29      1588.72 o                         
 -23   1  11        782.81       1812.66      1517.99 o                         
 -21   1  11        834.40        922.58      1413.43 o                         
 -19   1  11      79363.64      84591.26      3114.02 o                         
 -17   1  11      11207.10      12522.87      1649.40 o                         
 -15   1  11       5161.34       5913.76       998.00 o                         
 -13   1  11       1105.62        762.23       653.14 o                         
 -11   1  11      22691.29      23320.86      1145.38 o                         
  -9   1  11        168.55        338.99       524.30 o                         
  -7   1  11       3183.00       4259.70       710.29 o                         
  -5   1  11      23079.07      21652.26      1130.72 o                         
  -3   1  11       2416.46       3113.37       740.45 o                         
  -1   1  11     385976.41     462750.03     10332.74 o                         
   1   1  11      14930.83      19278.50      1377.77 o                         
   3   1  11         65.66        193.80       565.62 o                         
   5   1  11      23028.03      26839.08      1174.71 o                         
   7   1  11      10535.06      11387.97       972.03 o                         
   9   1  11      34114.52      32621.72      1831.28 o                         
  11   1  11     329509.56     299239.09     17868.71 o                         
  13   1  11      11570.18      11765.15      1152.55 o                         
  15   1  11       6062.45       5340.33      1032.89 o                         
  17   1  11      15127.59      15215.46      2043.86 o                         
  19   1  11      13382.50      16301.92      2194.85 o                         
  21   1  11       4182.23       5315.05      1898.19 o                         
  23   1  11      37593.99      32978.62      4158.60 o                         
  25   1  11       9038.92       8649.06      2434.95 o                         
  27   1  11        603.58       1227.56      2060.55 o                         
  29   1  11       3370.48       3758.32      2477.66 o                         
 -30   2  11       3094.72       3864.13      2522.38 o                         
 -28   2  11        586.63       1583.24      1821.32 o                         
 -26   2  11       4523.12       6480.68      1975.46 o                         
 -24   2  11       2265.98       3186.59      1722.74 o                         
 -22   2  11      16420.79      16664.86      2153.43 o                         
 -20   2  11         87.39        761.43      1323.08 o                         
 -18   2  11      11069.77      12410.08      1746.08 o                         
 -16   2  11      16766.04      16711.83      1376.15 o                         
 -14   2  11      20020.23      18816.15      1308.41 o                         
 -12   2  11         33.61         -7.35       625.08 o                         
 -10   2  11     135259.48     125831.38      2088.43 o                         
  -8   2  11       4184.55       4146.42       700.63 o                         
  -6   2  11       4348.03       3613.21       603.02 o                         
  -4   2  11      21619.21      19312.83      1343.15 o                         
  -2   2  11       7067.46       7196.67       675.24 o                         
   0   2  11       6170.81       6389.40       672.29 o                         
   2   2  11     336486.81     354477.56      9311.15 o                         
   4   2  11       5708.99       6638.93       760.11 o                         
   6   2  11      13750.29      17046.18      1068.01 o                         
   8   2  11      61564.32      61802.61      1947.91 o                         
  10   2  11        697.34        316.23       672.57 o                         
  12   2  11        251.50        220.11       744.26 o                         
  14   2  11      45067.20      45710.37      2191.08 o                         
  16   2  11       6506.22       6524.13      1203.86 o                         
  18   2  11       6355.79       8158.38      1884.93 o                         
  20   2  11       8409.47       8161.94      1939.53 o                         
  22   2  11       3306.61       4330.05      1876.84 o                         
  24   2  11         27.22        995.16      1941.29 o                         
  26   2  11        734.97       4707.16      3469.70 o                         
  28   2  11       1455.68        492.20      2173.22 o                         
  30   2  11       1963.68       1599.89      2413.95 o                         
 -29   3  11       2517.79        158.03      2932.27 o                         
 -27   3  11         52.06       -697.53      2020.50 o                         
 -25   3  11        457.20       2696.22      1801.74 o                         
 -23   3  11       9759.28      10287.29      1994.36 o                         
 -21   3  11        920.32        151.86      1375.50 o                         
 -19   3  11       4711.89       5681.19      1534.55 o                         
 -17   3  11      23286.65      24299.90      1980.80 o                         
 -15   3  11        403.81        863.03       797.94 o                         
 -13   3  11        811.53        448.65       681.06 o                         
 -11   3  11      24811.24      22703.15      1173.93 o                         
  -9   3  11       9089.17       9076.02       819.61 o                         
  -7   3  11      64550.68      65928.83      1740.58 o                         
  -5   3  11       5732.40       6774.29      1161.58 o                         
  -3   3  11      21679.57      22707.66      1596.82 o                         
  -1   3  11       9720.28       9022.31      1137.72 o                         
   1   3  11       3505.22       3702.51       629.60 o                         
   3   3  11      18178.32      20093.60      1067.48 o                         
   5   3  11     159725.92     163341.47      4637.70 o                         
   7   3  11       3688.70       3752.07       766.66 o                         
   9   3  11      23090.92      24647.75      1351.11 o                         
  11   3  11       2007.99       3061.40       860.69 o                         
  13   3  11        254.89        413.13       809.84 o                         
  15   3  11      21746.88      23619.40      1564.04 o                         
  17   3  11      15722.15      18839.45      2463.91 o                         
  19   3  11       3311.48       6071.55      1799.51 o                         
  21   3  11      22552.94      21723.21      2519.30 o                         
  23   3  11        356.35        296.71      1714.10 o                         
  25   3  11          7.55        273.46      1805.76 o                         
  27   3  11         40.28       1009.76      1936.21 o                         
  29   3  11       5085.92       4930.77      2416.08 o                         
 -30   4  11        208.58       -776.66      2865.81 o                         
 -28   4  11          7.74       1391.83      3100.24 o                         
 -26   4  11      11501.38       9941.41      3251.15 o                         
 -24   4  11       1117.21        758.58      2509.38 o                         
 -22   4  11       9959.36      11114.15      2269.74 o                         
 -20   4  11        507.73        915.75      1323.97 o                         
 -18   4  11        210.01        477.50      1165.99 o                         
 -16   4  11      13474.04      12339.44      1237.79 o                         
 -14   4  11      13373.89      12801.61      1149.45 o                         
 -12   4  11       4584.83       4733.87       847.31 o                         
 -10   4  11      54407.16      51742.13      1502.95 o                         
  -8   4  11      17331.64      17193.45      1913.27 o                         
  -6   4  11       1341.50       1499.66      1021.74 o                         
  -4   4  11      71671.72      77175.80      2690.98 o                         
  -2   4  11        687.97         66.05       918.81 o                         
   0   4  11      57817.12      55386.48      2359.59 o                         
   2   4  11     189001.91     186284.81      4915.90 o                         
   4   4  11       3608.88       4923.95       811.20 o                         
   6   4  11      48614.43      49610.88      1623.91 o                         
   8   4  11      41641.43      43648.23      1609.13 o                         
  10   4  11         44.68        447.11       772.83 o                         
  12   4  11        587.49        468.33       840.10 o                         
  14   4  11      11531.71      11370.46      1312.09 o                         
  16   4  11         13.27        125.86       968.67 o                         
  18   4  11      32494.89      34352.28      2734.96 o                         
  20   4  11          8.48       -632.51      1460.49 o                         
  22   4  11        808.88       -188.56      1649.82 o                         
  24   4  11       1019.94        888.89      1824.92 o                         
  26   4  11          4.31        -68.11      1813.87 o                         
  28   4  11       1741.66       3325.01      2198.41 o                         
 -29   5  11        860.28       -564.51      2884.60 o                         
 -27   5  11       1240.17       1812.74      2978.67 o                         
 -25   5  11       3215.71       3470.08      2733.49 o                         
 -23   5  11       1195.33        396.87      2201.62 o                         
 -21   5  11        133.47      -1655.95      1866.30 o                         
 -19   5  11       7839.81       8333.81      2501.58 o                         
 -17   5  11       3694.42       5398.30      1619.81 o                         
 -15   5  11       4992.05       5624.84      1171.96 o                         
 -13   5  11       8071.48       6648.70      1013.42 o                         
 -11   5  11        264.05        357.13       798.41 o                         
  -9   5  11       1378.90       1604.14      1013.38 o                         
  -7   5  11      14468.54      13611.18      1734.00 o                         
  -5   5  11      11547.99      13852.74      1678.82 o                         
  -3   5  11      10496.38      10692.02      1562.84 o                         
  -1   5  11       2645.74       2624.96      1148.85 o                         
   1   5  11        102.77       -306.91       602.18 o                         
   3   5  11      14291.12      17390.27      1197.22 o                         
   5   5  11      38614.08      39384.68      1547.84 o                         
   7   5  11       6316.82       6799.56      1023.79 o                         
   9   5  11       2621.15       3753.77       984.24 o                         
  11   5  11       6006.70       7808.20      1167.09 o                         
  13   5  11        516.23        577.50       918.78 o                         
  15   5  11        724.61        397.28       953.15 o                         
  17   5  11      27545.27      29241.66      2141.08 o                         
  19   5  11      10627.97      11216.30      2067.13 o                         
  21   5  11         86.40       -243.58      1569.52 o                         
  23   5  11       2609.56       3987.99      1933.89 o                         
  25   5  11        111.28        520.85      1870.80 o                         
  27   5  11       2091.68       1213.90      2055.36 o                         
 -28   6  11       2876.85       2846.90      2867.18 o                         
 -26   6  11       4827.84       5203.60      2967.50 o                         
 -24   6  11       3141.91       3867.16      2512.32 o                         
 -22   6  11        660.25        786.39      2154.10 o                         
 -20   6  11       4358.00       2724.84      2176.89 o                         
 -18   6  11       1430.76       2207.15      1941.53 o                         
 -16   6  11      11952.57      13706.33      1771.88 o                         
 -14   6  11        353.58        219.25      1137.21 o                         
 -12   6  11      42354.95      43879.88      3589.05 o                         
 -10   6  11       6335.00       5236.16      1313.83 o                         
  -8   6  11      47293.18      45176.18      4686.87 o                         
  -6   6  11         83.40       -237.01      1116.45 o                         
  -4   6  11       5454.40       6098.71      1446.62 o                         
  -2   6  11      15086.93      14940.63      1855.24 o                         
   0   6  11      43391.16      40521.67      2461.97 o                         
   2   6  11      17967.81      18018.62      1374.02 o                         
   4   6  11      42858.62      41631.89      1646.75 o                         
   6   6  11       5704.06       5414.08      1024.65 o                         
   8   6  11       7239.59       8835.40      1221.77 o                         
  10   6  11      15294.71      17491.08      1500.20 o                         
  12   6  11       1692.10        787.44      1017.86 o                         
  14   6  11        423.66        -38.65      1002.40 o                         
  16   6  11       3600.78       4707.11      1259.18 o                         
  18   6  11      46093.66      50075.83      3001.82 o                         
  20   6  11        267.96         70.04      1546.30 o                         
  22   6  11        273.13       -107.22      1715.70 o                         
  24   6  11       3390.79       2915.80      2011.60 o                         
  26   6  11          6.61       1225.93      2104.75 o                         
 -27   7  11        898.87        -88.82      2420.34 o                         
 -25   7  11        483.40       -343.18      2392.27 o                         
 -23   7  11       3366.78       2375.46      2301.03 o                         
 -21   7  11        180.37      -1846.51      1846.51 o                         
 -19   7  11       2305.81       4066.45      2217.69 o                         
 -17   7  11      29693.78      31644.50      5181.99 o                         
 -15   7  11      14654.49      16271.51      1923.14 o                         
 -13   7  11       4795.77       5132.20      1453.25 o                         
 -11   7  11      13693.43      14733.94      1764.26 o                         
  -9   7  11       1347.93       1529.83      1114.63 o                         
  -7   7  11       7419.44       7862.70      1723.73 o                         
  -5   7  11      48206.31      48812.99      2724.07 o                         
  -3   7  11      77134.22      74825.62      4736.18 o                         
  -1   7  11       1098.65       1347.79      1421.82 o                         
   1   7  11       6967.06       6312.16      1251.65 o                         
   3   7  11      11728.67      13603.53      1237.28 o                         
   5   7  11         20.27        117.59       853.01 o                         
   7   7  11       7403.48       9246.41      1281.55 o                         
   9   7  11      54004.72      58111.76      3297.94 o                         
  11   7  11        585.04        875.31      1035.32 o                         
  13   7  11       3027.95       3873.53      1227.51 o                         
  15   7  11       5484.10       8071.87      1452.89 o                         
  17   7  11        528.52        963.31      1363.02 o                         
  19   7  11          0.65         36.56      1651.94 o                         
  21   7  11      12572.50      16207.29      2549.03 o                         
  23   7  11         56.01        431.82      2102.62 o                         
  25   7  11         11.95       -323.77      2573.30 o                         
 -24   8  11         52.12       -203.70      2263.99 o                         
 -22   8  11         77.53      -1220.01      2056.93 o                         
 -20   8  11       7879.39       4880.72      2462.29 o                         
 -18   8  11       4163.53       4117.65      2250.80 o                         
 -16   8  11         28.17        179.56      1343.31 o                         
 -14   8  11       1725.75       1675.29      1186.27 o                         
 -12   8  11         20.76       -539.47      1187.16 o                         
 -10   8  11        538.85        241.50      1155.48 o                         
  -8   8  11       2709.30       3348.08      1296.02 o                         
  -6   8  11         36.24         69.03      1380.75 o                         
  -4   8  11       1883.89       1537.31      1372.29 o                         
  -2   8  11       1749.66        177.16      1325.47 o                         
   0   8  11      30489.12      28117.25      2672.19 o                         
   2   8  11          3.94       1327.33      1460.45 o                         
   4   8  11         27.03       -102.51      1069.35 o                         
   6   8  11       9333.87       9123.65      1309.54 o                         
   8   8  11       4426.12       5588.13      1260.07 o                         
  10   8  11       2443.86       3147.65      1158.38 o                         
  12   8  11      38975.02      40061.60      3814.88 o                         
  14   8  11       1529.26       2111.87      1201.51 o                         
  16   8  11        403.41        178.95      1163.60 o                         
  18   8  11        490.73        102.68      1856.91 o                         
  20   8  11        285.27       -363.90      1999.27 o                         
  22   8  11       1805.31       1570.99      2512.98 o                         
  24   8  11       3524.80       2233.35      2684.18 o                         
 -23   9  11         38.79       -777.61      2341.96 o                         
 -21   9  11        523.66        891.96      2134.67 o                         
 -19   9  11       2671.01       1324.43      2134.09 o                         
 -17   9  11      11285.06      10209.19      2160.07 o                         
 -15   9  11        171.29         69.73      1402.76 o                         
 -13   9  11         67.77         69.09      1281.13 o                         
 -11   9  11       5728.48       5758.40      1591.30 o                         
  -9   9  11         49.06       -642.66      1206.54 o                         
  -7   9  11       1668.37       1087.49      1268.81 o                         
  -5   9  11      11844.01      12426.20      2223.76 o                         
  -3   9  11       5786.66       5710.65      1825.05 o                         
  -1   9  11       4656.16       4080.17      1796.57 o                         
   1   9  11       2160.13       2390.35      1674.68 o                         
   3   9  11        189.07       -112.71      1475.73 o                         
   5   9  11        701.85        530.86      1532.26 o                         
   7   9  11        576.89       1167.26      1282.99 o                         
   9   9  11      31202.71      30307.72      2382.78 o                         
  11   9  11       5072.55       6101.17      1481.10 o                         
  13   9  11       2251.04       2756.88      1323.73 o                         
  15   9  11       1324.44       1497.51      1389.69 o                         
  17   9  11        911.42       4202.60      1936.95 o                         
  19   9  11        880.70        392.61      2070.37 o                         
  21   9  11      14120.27      14533.45      4280.46 o                         
  23   9  11        639.17       4974.81      2823.85 o                         
 -20  10  11       2836.69        836.61      2331.33 o                         
 -18  10  11       1520.96       1865.10      2273.10 o                         
 -16  10  11         13.00       1020.52      1708.57 o                         
 -14  10  11       4381.66       4595.17      1721.06 o                         
 -12  10  11          4.78       -456.37      1438.95 o                         
 -10  10  11        865.33       1836.60      1432.93 o                         
  -8  10  11          8.01         54.13      1307.66 o                         
  -6  10  11       3826.14       5435.03      1522.40 o                         
  -4  10  11        185.90      -1191.47      1489.68 o                         
  -2  10  11       5052.00       7185.68      2128.90 o                         
   0  10  11       4228.46       4450.35      1837.81 o                         
   2  10  11       4691.26       5238.37      2000.03 o                         
   4  10  11       1634.11       1565.80      1708.82 o                         
   6  10  11       2196.42       1332.68      1786.17 o                         
   8  10  11        208.17        515.09      1806.74 o                         
  10  10  11       5604.42       5517.52      2307.36 o                         
  12  10  11       8868.53       9344.15      2751.56 o                         
  14  10  11        848.92       2556.71      1857.67 o                         
  16  10  11        819.35        137.40      1687.44 o                         
  18  10  11       4490.37       2123.89      3231.29 o                         
  20  10  11        240.06       -522.10      3349.89 o                         
 -19  11  11       1407.76        995.96      2518.81 o                         
 -17  11  11       2419.66       1620.06      2275.30 o                         
 -15  11  11       1597.85        907.17      1643.67 o                         
 -13  11  11         15.95       -477.98      1491.79 o                         
 -11  11  11       4128.01       4305.38      1686.44 o                         
  -9  11  11      10956.89       9325.74      2115.04 o                         
  -7  11  11       2908.78       2796.56      1486.57 o                         
  -5  11  11       2220.06       2680.26      1923.53 o                         
  -3  11  11       1645.89       2335.42      1993.67 o                         
  -1  11  11       2159.81       3113.77      1974.38 o                         
   1  11  11      12240.25      10179.86      2384.62 o                         
   3  11  11      24742.50      21223.62      2834.35 o                         
   5  11  11        523.07        495.15      1952.94 o                         
   7  11  11       3053.11        867.83      1968.17 o                         
   9  11  11        734.69       -317.86      1959.49 o                         
  11  11  11       4042.40      14779.45     10674.48 o                         
  13  11  11       4810.66       4124.53      2434.13 o                         
  15  11  11        693.82        663.27      2403.94 o                         
  17  11  11        779.45       -324.05      4061.43 o                         
 -14  12  11        181.63       -407.38      2176.65 o                         
 -12  12  11        389.73        903.80      2134.32 o                         
 -10  12  11       8359.40       9948.23      2567.69 o                         
  -8  12  11        299.14        -23.63      1892.36 o                         
  -6  12  11       1004.58        353.12      1909.15 o                         
  -4  12  11       2126.52       1702.87      1967.31 o                         
  -2  12  11       1025.21        598.58      1909.65 o                         
   0  12  11       4204.83       2520.18      2227.51 o                         
   2  12  11      15694.92      10005.34      3494.00 o                         
   4  12  11        695.89       1468.20      2103.35 o                         
   6  12  11        224.82       5096.15      4544.37 o                         
   8  12  11        856.11      -1973.00      1973.00 o                         
  10  12  11         48.81        960.94      2365.57 o                         
  12  12  11         83.78        260.67      2536.62 o                         
  14  12  11       1276.43       3069.98      2778.30 o                         
  -9  13  11       1708.81       3036.93      2413.79 o                         
  -7  13  11          5.56       -100.55      2518.98 o                         
  -5  13  11       1110.97        -88.76      2256.01 o                         
  -3  13  11         13.87        689.37      2559.54 o                         
  -1  13  11        390.47       1037.38      2432.62 o                         
   1  13  11       2088.32       1949.04      2358.72 o                         
   3  13  11       1033.45       1960.01      2533.64 o                         
   5  13  11        810.14      -1211.51      2258.78 o                         
   7  13  11       1257.42        208.82      2465.19 o                         
   9  13  11          7.68        626.08      2541.80 o                         
 -30   0  12       8025.90       5940.67      3172.26 o                         
 -28   0  12        490.37      -1351.73      2343.69 o                         
 -26   0  12         16.78        274.51      2239.30 o                         
 -24   0  12        703.27       2196.94      2220.10 o                         
 -22   0  12       1603.91       1765.25      2113.54 o                         
 -20   0  12         65.66       -985.95      1727.12 o                         
 -18   0  12     115019.80     124222.33      6589.38 o                         
 -16   0  12       2398.56       2898.28      1591.28 o                         
 -14   0  12        996.87        874.87      1003.99 o                         
 -12   0  12      13536.25      11945.07      1420.05 o                         
 -10   0  12       1431.33       1520.51       905.19 o                         
  -8   0  12         66.50        773.33      1028.48 o                         
  -6   0  12     397332.78     348889.94     30771.39 o                         
  -4   0  12       2963.14       3047.18      1099.42 o                         
  -2   0  12      16523.46      17688.28      1452.87 o                         
   0   0  12       2689.70       3599.32       971.28 o                         
   2   0  12      10353.51      12971.00      1316.66 o                         
   4   0  12         24.48        183.89       810.30 o                         
   6   0  12      48470.29      49797.54      2552.70 o                         
   8   0  12      46157.71      44475.98      2250.53 o                         
  10   0  12      37210.86      34568.38      2114.20 o                         
  12   0  12     193152.95     189356.73      5484.75 o                         
  14   0  12        668.00         11.40      1470.05 o                         
  16   0  12       3366.62       3837.81      1436.92 o                         
  18   0  12       3822.99       3357.19      2280.40 o                         
  20   0  12      78336.15      73102.94      4984.59 o                         
  22   0  12        172.00       -385.68      2381.33 o                         
  24   0  12      38462.52      31260.17      7293.30 o                         
  26   0  12       3276.76       4220.17      3180.33 o                         
  28   0  12        373.14       -105.87      3137.64 o                         
  30   0  12       2430.89          9.34      3151.27 o                         
 -31   1  12        164.76        210.88      2045.59 o                         
 -29   1  12        541.56       -311.28      1724.86 o                         
 -27   1  12        107.63       -171.60      1635.84 o                         
 -25   1  12       1209.18       1130.81      1598.40 o                         
 -23   1  12         97.16        559.16      1404.09 o                         
 -21   1  12       4181.76       3798.59      1579.89 o                         
 -19   1  12       1202.88        763.05      1294.33 o                         
 -17   1  12      10459.46      11776.76      1641.60 o                         
 -15   1  12        960.67        864.27       830.69 o                         
 -13   1  12       2319.08       2694.06       765.18 o                         
 -11   1  12      18755.99      20906.77      1160.67 o                         
  -9   1  12      40488.50      37468.33      1403.66 o                         
  -7   1  12       8059.75       8470.94      1001.52 o                         
  -5   1  12      24278.08      23526.03      1221.19 o                         
  -3   1  12     110686.23     121244.85      3299.49 o                         
  -1   1  12      41695.51      51526.73      2032.93 o                         
   1   1  12         55.37        143.98       564.65 o                         
   3   1  12      98881.53     112644.72      3305.16 o                         
   5   1  12       1570.93       2574.34       761.50 o                         
   7   1  12       6686.72       7477.54       919.91 o                         
   9   1  12      19816.56      20957.48      1291.32 o                         
  11   1  12       5201.95       5663.07      1202.37 o                         
  13   1  12       4903.31       4217.44       934.03 o                         
  15   1  12      77500.81      70710.79      2634.33 o                         
  17   1  12      16297.52      15323.60      2060.36 o                         
  19   1  12      23722.41      22797.99      2464.37 o                         
  21   1  12       3353.05       5003.51      1919.03 o                         
  23   1  12       6049.19       9341.40      2260.77 o                         
  25   1  12          8.40       -408.30      1855.23 o                         
  27   1  12       1100.72       1289.65      2034.94 o                         
  29   1  12        563.04        266.66      2361.23 o                         
 -30   2  12       1520.96       2891.98      2411.32 o                         
 -28   2  12        108.54         15.35      1725.26 o                         
 -26   2  12        250.63        -35.21      1606.33 o                         
 -24   2  12        347.37        158.14      1508.21 o                         
 -22   2  12       1490.92       3146.05      1563.55 o                         
 -20   2  12       2272.75       2670.29      1433.36 o                         
 -18   2  12      38434.70      38842.13      2943.25 o                         
 -16   2  12      13357.74      14172.15      1177.65 o                         
 -14   2  12       3324.83       2921.45       823.08 o                         
 -12   2  12        711.56        693.75       672.17 o                         
 -10   2  12      14900.70      14839.37      1000.50 o                         
  -8   2  12       1608.98       2348.87       656.33 o                         
  -6   2  12     148530.00     122686.29      4951.89 o                         
  -4   2  12       3276.09       2783.66       715.81 o                         
  -2   2  12        159.80        164.71       501.05 o                         
   0   2  12      17285.10      17995.33       942.79 o                         
   2   2  12      46060.02      49744.47      1397.66 o                         
   4   2  12        115.25        525.80       549.94 o                         
   6   2  12      48376.29      52240.21      1551.08 o                         
   8   2  12       1116.10       2433.22       862.26 o                         
  10   2  12      21496.13      20296.92      1294.48 o                         
  12   2  12      34742.52      33881.38      1557.29 o                         
  14   2  12        951.33       1526.83       882.29 o                         
  16   2  12      11089.99      12273.64      1346.28 o                         
  18   2  12       3406.76       2960.50      1638.48 o                         
  20   2  12         63.76        434.79      1494.72 o                         
  22   2  12      15802.23      13323.81      2328.51 o                         
  24   2  12       8748.82       8411.21      2395.28 o                         
  26   2  12       2117.24       2450.62      2073.07 o                         
  28   2  12       1330.69       2380.22      2337.18 o                         
  30   2  12         18.67       1413.19      2360.72 o                         
 -29   3  12       1013.83        511.41      2954.55 o                         
 -27   3  12       1490.34       3612.63      2257.26 o                         
 -25   3  12       8783.96      11547.29      2496.13 o                         
 -23   3  12       2294.81       2652.72      1626.35 o                         
 -21   3  12         71.47        -19.74      1394.29 o                         
 -19   3  12       4697.29       5866.90      1528.89 o                         
 -17   3  12       6500.92       7022.07      1682.36 o                         
 -15   3  12       6486.35       5676.94       967.09 o                         
 -13   3  12      27500.09      26444.39      1320.28 o                         
 -11   3  12          0.29       -246.76       607.54 o                         
  -9   3  12     146859.69     139371.83      3225.49 o                         
  -7   3  12       1434.48       1676.57       692.58 o                         
  -5   3  12       3718.93       3671.00      1018.56 o                         
  -3   3  12     147801.25     156022.50      7172.81 o                         
  -1   3  12      13267.92      13045.62      1187.69 o                         
   1   3  12      32183.97      30790.08      1129.26 o                         
   3   3  12     101611.62      99227.58      3055.32 o                         
   5   3  12        104.16        266.60       586.37 o                         
   7   3  12      12625.53      16621.24      1155.54 o                         
   9   3  12     103842.51     102505.84      2453.27 o                         
  11   3  12       1010.15       1471.61       801.43 o                         
  13   3  12       4712.17       4379.13      1029.41 o                         
  15   3  12      70069.78      69124.33      2612.22 o                         
  17   3  12       8927.04      10558.90      1587.91 o                         
  19   3  12       1082.58       1816.85      1534.51 o                         
  21   3  12      17581.10      20051.50      2502.88 o                         
  23   3  12      10924.40      10581.57      2338.77 o                         
  25   3  12        324.63       1225.84      1873.18 o                         
  27   3  12        954.45       2383.39      2135.20 o                         
  29   3  12       4733.77       6483.36      2624.14 o                         
 -28   4  12       1656.71       2506.21      3003.59 o                         
 -26   4  12       1668.69       3080.17      2838.21 o                         
 -24   4  12       6308.67       7809.88      2928.04 o                         
 -22   4  12      10053.57       9750.85      2220.11 o                         
 -20   4  12        435.45       -619.85      1495.64 o                         
 -18   4  12        365.39        272.09      1170.47 o                         
 -16   4  12      22290.82      21011.49      1432.14 o                         
 -14   4  12        183.12        191.27       736.48 o                         
 -12   4  12      10591.26      11404.28      1040.09 o                         
 -10   4  12      24286.95      24044.27      1343.31 o                         
  -8   4  12         98.60        159.61      1027.00 o                         
  -6   4  12      25185.51      28924.61      1961.60 o                         
  -4   4  12      20175.42      19501.83      1763.28 o                         
  -2   4  12      21347.31      24893.73      1892.19 o                         
   0   4  12      25022.08      22993.83      1979.39 o                         
   2   4  12      39304.23      39914.38      1385.67 o                         
   4   4  12      61802.63      61327.27      1717.71 o                         
   6   4  12      25184.30      25735.42      1340.52 o                         
   8   4  12       1444.41       2433.39       797.54 o                         
  10   4  12      30949.44      32588.85      1556.77 o                         
  12   4  12        814.06        476.41       837.83 o                         
  14   4  12       3868.72       5392.65      1114.46 o                         
  16   4  12      12240.69      12907.38      1455.09 o                         
  18   4  12       4608.18       6588.98      1805.89 o                         
  20   4  12       5050.33       5576.57      1862.72 o                         
  22   4  12       6431.11       7521.08      2110.92 o                         
  24   4  12        820.62        737.52      1791.59 o                         
  26   4  12          5.13        -62.74      1907.38 o                         
  28   4  12       1243.22       1783.05      2166.59 o                         
 -29   5  12        120.27        551.08      3042.38 o                         
 -27   5  12       1551.73       2419.27      3022.42 o                         
 -25   5  12      18510.02      13417.62      3393.88 o                         
 -23   5  12       1196.14         -6.07      2175.71 o                         
 -21   5  12        148.16        407.71      2092.11 o                         
 -19   5  12       2685.33       2220.79      2087.89 o                         
 -17   5  12        120.71        178.50      1353.06 o                         
 -15   5  12      18120.68      19645.04      1824.13 o                         
 -13   5  12      15956.57      16000.24      1414.70 o                         
 -11   5  12      27789.11      27361.25      1516.32 o                         
  -9   5  12       4967.01       4645.20      1397.45 o                         
  -7   5  12       5419.58       5860.05      1444.29 o                         
  -5   5  12      10931.96      10433.67      1621.06 o                         
  -3   5  12       4101.92       4822.30      1292.00 o                         
  -1   5  12       1369.33       1333.74      1201.78 o                         
   1   5  12     254581.58     251089.45      7436.36 o                         
   3   5  12      67404.82      65170.80      2041.28 o                         
   5   5  12      32405.20      32365.51      1481.63 o                         
   7   5  12        108.24        505.71       755.06 o                         
   9   5  12         94.29        726.04       807.73 o                         
  11   5  12       6791.83       7750.68      1206.32 o                         
  13   5  12      13044.64      15405.88      1449.33 o                         
  15   5  12       5058.81       6653.15      1280.90 o                         
  17   5  12       5989.23       7339.89      1331.30 o                         
  19   5  12      25808.70      26609.70      2638.43 o                         
  21   5  12         69.58       1242.87      1662.90 o                         
  23   5  12       3154.07       3404.98      1948.22 o                         
  25   5  12         61.83       -268.01      1821.63 o                         
  27   5  12        605.74       2450.66      2089.77 o                         
 -28   6  12          9.29       -920.22      3092.97 o                         
 -26   6  12        591.37        128.94      2598.44 o                         
 -24   6  12       1980.94       2483.59      2446.32 o                         
 -22   6  12         46.92      -1385.82      2112.90 o                         
 -20   6  12         35.46       -344.68      1996.96 o                         
 -18   6  12      11157.98       8584.93      2393.04 o                         
 -16   6  12      45808.25      47472.21      2464.01 o                         
 -14   6  12      18930.85      20439.02      1955.50 o                         
 -12   6  12      23524.77      24732.13      2058.80 o                         
 -10   6  12       3121.30       2265.71      1207.96 o                         
  -8   6  12       5218.14       6398.81      1596.39 o                         
  -6   6  12       6595.39       6754.60      1549.35 o                         
  -4   6  12      62061.88      64658.16      3024.76 o                         
  -2   6  12      72405.23      70541.53      4283.92 o                         
   0   6  12      12615.04      10675.89      1717.22 o                         
   2   6  12       3684.34       3227.36       851.48 o                         
   4   6  12       6598.27       6127.39      1041.43 o                         
   6   6  12        368.72       1177.74       854.59 o                         
   8   6  12      25242.21      25242.35      1636.26 o                         
  10   6  12      57014.46      59480.39      3020.50 o                         
  12   6  12       1007.95        876.99       982.05 o                         
  14   6  12        587.56        646.71      1027.55 o                         
  16   6  12       9676.53      13031.26      1548.67 o                         
  18   6  12       2528.23       5821.46      1815.47 o                         
  20   6  12       1345.74       1806.81      1686.89 o                         
  22   6  12      22646.97      20870.15      2685.61 o                         
  24   6  12         43.09        232.52      1786.03 o                         
  26   6  12        115.37       1305.71      1991.33 o                         
 -25   7  12       3373.73        616.46      2351.43 o                         
 -23   7  12        293.12       1394.94      2233.69 o                         
 -21   7  12          9.96        854.43      2008.88 o                         
 -19   7  12       1588.28       1489.73      1979.01 o                         
 -17   7  12          5.76       1007.07      1517.27 o                         
 -15   7  12       1970.36       3491.71      1443.28 o                         
 -13   7  12         58.37        529.53      1250.24 o                         
 -11   7  12       9767.18      13004.55      1739.49 o                         
  -9   7  12        599.90        663.08      1071.25 o                         
  -7   7  12       9142.69      11661.13      1895.75 o                         
  -5   7  12       1483.02       2413.72      1370.60 o                         
  -3   7  12       6533.45       7323.12      1713.31 o                         
  -1   7  12      11989.86      10337.61      1871.54 o                         
   1   7  12       5567.42       3879.33      1148.34 o                         
   3   7  12       1999.79       1946.12       888.17 o                         
   5   7  12      11469.79      12826.33      1334.04 o                         
   7   7  12         38.42         60.97       931.29 o                         
   9   7  12       5204.02       6249.35      1265.96 o                         
  11   7  12         82.91        243.27      1048.94 o                         
  13   7  12      21192.17      24361.52      1662.87 o                         
  15   7  12        116.83       1174.68      1090.04 o                         
  17   7  12        275.75       1394.94      1343.37 o                         
  19   7  12        145.38        596.46      1621.84 o                         
  21   7  12       1238.73       3876.98      2000.83 o                         
  23   7  12        100.09        157.73      2008.70 o                         
  25   7  12        366.81        924.35      2594.17 o                         
 -24   8  12          0.51        739.16      2378.95 o                         
 -22   8  12        167.01       1109.07      2202.26 o                         
 -20   8  12          6.88       1783.75      2244.00 o                         
 -18   8  12       2327.71        967.33      2014.62 o                         
 -16   8  12       9342.80      11241.87      1914.76 o                         
 -14   8  12       2192.72       1680.17      1360.13 o                         
 -12   8  12       1814.66       1322.48      1335.40 o                         
 -10   8  12      21839.93      21153.65      2035.49 o                         
  -8   8  12        764.88       1622.65      1178.36 o                         
  -6   8  12       8937.17       9010.48      1966.36 o                         
  -4   8  12      44540.81      45547.98      2831.90 o                         
  -2   8  12      20149.91      14988.50      2511.69 o                         
   0   8  12        939.63        915.07      1411.71 o                         
   2   8  12      16869.54      15905.40      2272.74 o                         
   4   8  12      36253.15      33259.07      2013.48 o                         
   6   8  12        341.24        890.78       989.37 o                         
   8   8  12      23935.01      24750.24      2423.92 o                         
  10   8  12      65903.66      74001.48      3802.16 o                         
  12   8  12       1220.07       1190.79      1167.42 o                         
  14   8  12        486.57       -345.75      1087.08 o                         
  16   8  12       3504.12       5315.35      1409.59 o                         
  18   8  12        849.89       4560.02      3836.59 o                         
  20   8  12        609.82       1385.39      1996.32 o                         
  22   8  12      25474.82      22872.60      4537.77 o                         
  24   8  12          5.48        287.93      2805.44 o                         
 -23   9  12        298.96        824.11      2445.07 o                         
 -21   9  12         41.83       -641.68      2154.94 o                         
 -19   9  12      14133.08      10256.24      2805.74 o                         
 -17   9  12      10631.14      10086.20      2168.13 o                         
 -15   9  12       1315.87       2020.15      1508.52 o                         
 -13   9  12        618.45       1281.66      1357.61 o                         
 -11   9  12        850.81        931.39      1353.23 o                         
  -9   9  12        509.85       -209.66      1224.14 o                         
  -7   9  12       6460.98       5955.98      1504.24 o                         
  -5   9  12       4767.32       6722.74      1848.94 o                         
  -3   9  12        919.86       2373.55      1592.74 o                         
  -1   9  12         42.24       -834.36      1487.95 o                         
   1   9  12        430.94        659.06      1506.62 o                         
   3   9  12         10.31        605.09      1465.55 o                         
   5   9  12        373.14       -287.89      1315.04 o                         
   7   9  12       5600.67       6711.00      1793.72 o                         
   9   9  12       1835.26       1724.51      1369.61 o                         
  11   9  12       4967.90       5016.42      1713.68 o                         
  13   9  12       5517.22       6341.94      1528.96 o                         
  15   9  12       1120.89       1751.25      1305.09 o                         
  17   9  12        315.38       1085.66      1706.07 o                         
  19   9  12         42.41       2413.97      2163.60 o                         
  21   9  12         53.24       1234.48      2680.30 o                         
  23   9  12         24.68      -1094.93      2353.24 o                         
 -20  10  12       1724.65       2763.59      2638.62 o                         
 -18  10  12       3804.35       4754.19      2464.73 o                         
 -16  10  12       3456.30       3970.87      1889.80 o                         
 -14  10  12       1824.75       2644.90      1693.53 o                         
 -12  10  12       1365.86       1319.57      1560.81 o                         
 -10  10  12       1761.05       1600.12      1491.96 o                         
  -8  10  12      15914.58      13736.08      1936.32 o                         
  -6  10  12       9588.26       9101.52      1730.31 o                         
  -4  10  12         18.42        136.66      1606.73 o                         
  -2  10  12        177.18         -5.80      1618.88 o                         
   0  10  12        993.98        781.20      1640.54 o                         
   2  10  12       2917.53       2384.42      1796.68 o                         
   4  10  12      19468.82      18008.47      2622.19 o                         
   6  10  12         26.44       -205.80      1599.97 o                         
   8  10  12       1581.56       3736.63      2003.76 o                         
  10  10  12       3322.53       1559.39      1949.51 o                         
  12  10  12       3465.52       4847.94      2455.10 o                         
  14  10  12       3059.93       3840.42      2039.50 o                         
  16  10  12        119.73        277.31      1736.35 o                         
  18  10  12       1121.73       1162.82      3079.41 o                         
  20  10  12       3046.30       1820.16      3586.00 o                         
 -17  11  12        388.27      -1028.97      2010.42 o                         
 -15  11  12       1084.69       1909.53      1804.06 o                         
 -13  11  12       1015.46       2196.06      1629.92 o                         
 -11  11  12          4.96       -585.83      1474.80 o                         
  -9  11  12       3037.93       3068.51      1742.27 o                         
  -7  11  12        597.44        678.24      1371.52 o                         
  -5  11  12       1615.63       1587.30      1425.43 o                         
  -3  11  12        262.57       -681.32      1693.61 o                         
  -1  11  12        412.31        268.07      1695.27 o                         
   1  11  12       2784.71       1228.27      1764.22 o                         
   3  11  12      10791.81      12020.81      2432.28 o                         
   5  11  12        370.60       1201.72      1825.31 o                         
   7  11  12       1815.53       1204.18      1945.06 o                         
   9  11  12        597.28        638.44      2068.49 o                         
  11  11  12        168.28       3864.56      3902.67 o                         
  13  11  12        136.85        680.83      2190.60 o                         
  15  11  12        980.26       1279.60      2409.56 o                         
  17  11  12       1225.69       2117.75      4301.84 o                         
 -14  12  12       2280.82       2330.72      2423.24 o                         
 -12  12  12        370.27        293.84      2214.91 o                         
 -10  12  12       3047.22       1454.59      2106.32 o                         
  -8  12  12       6152.65       7615.55      2369.49 o                         
  -6  12  12        560.70      -1249.06      2098.35 o                         
  -4  12  12        303.42         36.07      1973.56 o                         
  -2  12  12       1094.60       2152.24      2027.07 o                         
   0  12  12        499.18       2163.14      2234.61 o                         
   2  12  12       2750.47       3987.18      2271.17 o                         
   4  12  12       8731.14       8501.15      2713.77 o                         
   6  12  12          0.25       2495.17      3237.48 o                         
   8  12  12       1261.15       -412.04      2263.85 o                         
  10  12  12         56.56       -839.33      2264.69 o                         
  12  12  12        597.76       -595.85      2374.18 o                         
  14  12  12       3774.25       2961.93      2817.23 o                         
  -9  13  12       4014.27       3916.00      2472.45 o                         
  -7  13  12        331.92       -284.63      2561.35 o                         
  -5  13  12          4.04       1220.10      2426.42 o                         
  -3  13  12        585.04      -1068.02      2333.53 o                         
  -1  13  12       1076.78       -724.67      2278.89 o                         
   1  13  12       1055.65        145.17      2258.78 o                         
   3  13  12       5711.39       4134.31      2677.56 o                         
   5  13  12          3.91       -448.43      2383.39 o                         
   7  13  12        621.81        461.92      2549.33 o                         
   9  13  12        432.37       -437.92      2492.15 o                         
 -31   1  13       4131.32       3226.68      2544.02 o                         
 -29   1  13       5533.18       5522.06      2132.61 o                         
 -27   1  13       2818.51       3236.16      1820.30 o                         
 -25   1  13       2478.38       2270.38      1647.99 o                         
 -23   1  13         42.72        569.84      1472.39 o                         
 -21   1  13       8523.25      10764.64      1886.87 o                         
 -19   1  13       9734.72      11440.67      1781.50 o                         
 -17   1  13     107341.38     112307.28      3245.20 o                         
 -15   1  13       3385.02       3457.62       991.34 o                         
 -13   1  13       2041.26       2697.36       788.70 o                         
 -11   1  13      23672.77      22271.48      1146.94 o                         
  -9   1  13        308.56        427.23       650.70 o                         
  -7   1  13      22861.01      21106.48      1266.46 o                         
  -5   1  13     522501.75     479432.62     30477.24 o                         
  -3   1  13         55.68       -164.20       548.27 o                         
  -1   1  13         24.88         67.54       603.18 o                         
   1   1  13     105572.91     124866.77      4213.30 o                         
   3   1  13       1073.61       1558.90       683.69 o                         
   5   1  13        193.18       -211.00       655.02 o                         
   7   1  13     105255.70     108434.38      3364.45 o                         
   9   1  13      21409.99      21365.68      1342.63 o                         
  11   1  13      38521.27      34831.16      1576.45 o                         
  13   1  13       5913.37       6870.22      1070.84 o                         
  15   1  13         42.54       1610.65       848.08 o                         
  17   1  13       3278.46       4518.23      1577.77 o                         
  19   1  13      25158.26      24927.84      2571.88 o                         
  21   1  13      18759.22      20429.36      2877.11 o                         
  23   1  13      10075.93      10855.73      2419.14 o                         
  25   1  13      12278.76      13619.86      2647.94 o                         
  27   1  13         50.20         67.10      2027.06 o                         
  29   1  13       1709.16       1586.69      2407.88 o                         
 -30   2  13        504.78       1131.58      2284.97 o                         
 -28   2  13         11.82        548.08      2002.04 o                         
 -26   2  13       9465.55      10624.90      2121.88 o                         
 -24   2  13       1532.50       3471.03      1729.81 o                         
 -22   2  13        968.39       1951.10      1472.43 o                         
 -20   2  13         99.63       -150.75      1202.46 o                         
 -18   2  13       3279.83       4467.41      1395.92 o                         
 -16   2  13       9553.29       9003.79      1090.46 o                         
 -14   2  13      12636.98      14727.69      1176.36 o                         
 -12   2  13       4934.72       4336.99       833.16 o                         
 -10   2  13        448.52        748.95       602.34 o                         
  -8   2  13      26993.61      24243.86      1173.38 o                         
  -6   2  13       3793.02       4024.22       832.70 o                         
  -4   2  13      33074.55      30487.59      1299.33 o                         
  -2   2  13       4299.36       4766.15       701.43 o                         
   0   2  13      12355.77      13968.40       934.30 o                         
   2   2  13       1706.87       2317.46       641.39 o                         
   4   2  13     162833.48     169809.62      7501.79 o                         
   6   2  13       1041.43       1340.00       652.55 o                         
   8   2  13       8529.01      10285.78      1042.50 o                         
  10   2  13      25077.41      23925.74      1389.69 o                         
  12   2  13        186.19        761.48       723.23 o                         
  14   2  13       3804.21       3697.63       993.89 o                         
  16   2  13      50019.86      48697.62      2589.03 o                         
  18   2  13      45751.59      42449.96      3014.61 o                         
  20   2  13        497.85       1508.63      1606.68 o                         
  22   2  13      10392.76      13001.31      2304.99 o                         
  24   2  13       7252.00       7996.55      2326.96 o                         
  26   2  13        553.88        966.46      1957.38 o                         
  28   2  13       3266.95       2699.37      2391.49 o                         
  30   2  13       4541.07       1956.30      2444.03 o                         
 -29   3  13         65.77        669.74      3054.29 o                         
 -27   3  13         38.45        432.23      2027.20 o                         
 -25   3  13       4338.03       3164.13      2087.45 o                         
 -23   3  13       3458.87       5443.27      1784.36 o                         
 -21   3  13        189.88       1137.94      1411.12 o                         
 -19   3  13        475.13        655.81      1229.69 o                         
 -17   3  13       8799.33       8923.98      1519.33 o                         
 -15   3  13       4847.33       6037.83      1010.61 o                         
 -13   3  13       6967.81       7310.84       986.09 o                         
 -11   3  13      25990.50      24916.21      1219.70 o                         
  -9   3  13      60541.51      55418.33      1513.42 o                         
  -7   3  13      37989.11      38170.70      1484.45 o                         
  -5   3  13      28607.88      28408.13      1774.14 o                         
  -3   3  13      78418.29      77719.70      2602.48 o                         
  -1   3  13       1779.16       1324.33       554.37 o                         
   1   3  13      61363.79      57592.95      1795.73 o                         
   3   3  13      47822.26      46543.60      1455.78 o                         
   5   3  13        596.97        733.07       656.77 o                         
   7   3  13       3833.14       2989.52       789.13 o                         
   9   3  13        926.93       1107.43       782.06 o                         
  11   3  13        790.88       1108.51       820.28 o                         
  13   3  13      11349.84      13114.58      1318.90 o                         
  15   3  13      19102.40      20677.39      1556.52 o                         
  17   3  13      16059.92      17316.66      1562.98 o                         
  19   3  13        793.57       -274.31      1394.26 o                         
  21   3  13          6.53       1686.15      1628.62 o                         
  23   3  13      14206.51      14338.96      2479.26 o                         
  25   3  13       2584.23       2658.30      1987.61 o                         
  27   3  13       3826.97       2750.92      2104.85 o                         
  29   3  13       3345.38       1698.29      2310.97 o                         
 -28   4  13        143.84       -328.23      2933.35 o                         
 -26   4  13       6841.05       7050.12      3165.58 o                         
 -24   4  13      13021.33      14777.03      3367.21 o                         
 -22   4  13        364.41        756.70      2493.88 o                         
 -20   4  13       2569.44       3201.46      1695.29 o                         
 -18   4  13       7159.49       7782.44      1514.66 o                         
 -16   4  13       3707.61       3425.04       965.34 o                         
 -14   4  13       5335.53       6047.82       989.72 o                         
 -12   4  13      59613.78      54760.21      1635.59 o                         
 -10   4  13       4205.14       3875.96       857.58 o                         
  -8   4  13      15456.38      19921.08      2357.53 o                         
  -6   4  13       1173.85       1319.87      1060.92 o                         
  -4   4  13        779.37       -127.40       914.71 o                         
  -2   4  13      20521.86      23098.09      1900.82 o                         
   0   4  13       8137.27       8936.69       809.73 o                         
   2   4  13     183367.03     184379.73      4070.84 o                         
   4   4  13      75741.90      78625.55      2092.02 o                         
   6   4  13        307.93        365.93       671.33 o                         
   8   4  13      11526.38      12540.02      1199.33 o                         
  10   4  13      50288.20      51811.70      1852.65 o                         
  12   4  13       1565.69       2322.82       945.44 o                         
  14   4  13      63784.95      66629.10      2208.73 o                         
  16   4  13      26390.81      29326.77      1825.78 o                         
  18   4  13        328.23       -127.73      1458.31 o                         
  20   4  13        646.49        483.01      1561.19 o                         
  22   4  13        860.13       2360.78      1750.92 o                         
  24   4  13         48.61        237.03      1739.40 o                         
  26   4  13       1311.55        944.71      1870.95 o                         
  28   4  13       2811.42       2197.55      2214.40 o                         
 -29   5  13         13.10       1635.99      3220.28 o                         
 -27   5  13       1813.72       2739.15      3116.42 o                         
 -25   5  13       1999.60       1594.57      2650.84 o                         
 -23   5  13       4848.83       5088.78      2695.67 o                         
 -21   5  13       6417.15       6018.51      2532.68 o                         
 -19   5  13       1181.13       -438.26      1799.17 o                         
 -17   5  13       6466.81       5412.04      1665.50 o                         
 -15   5  13       1639.79       1446.62      1164.91 o                         
 -13   5  13       1951.97       1680.35       973.03 o                         
 -11   5  13      45088.28      46225.57      2518.33 o                         
  -9   5  13      12083.34      13743.43      1847.58 o                         
  -7   5  13       1423.00       2186.83      1251.89 o                         
  -5   5  13      24634.39      23295.92      2057.45 o                         
  -3   5  13       2599.88       3678.56      1244.48 o                         
  -1   5  13        365.93         19.59       948.52 o                         
   1   5  13     123621.12     118910.98      3337.52 o                         
   3   5  13      15467.55      18192.76      1351.56 o                         
   5   5  13       3942.86       5143.18       946.83 o                         
   7   5  13       7423.52       8181.40      1116.84 o                         
   9   5  13        272.15        518.91       834.96 o                         
  11   5  13       5836.50       7117.10      1215.23 o                         
  13   5  13       4950.82       4977.20      1145.53 o                         
  15   5  13       7647.20      10565.67      1446.67 o                         
  17   5  13       3197.66       3488.76      1255.33 o                         
  19   5  13        390.42        377.26      1515.42 o                         
  21   5  13        681.51         34.85      1619.02 o                         
  23   5  13       3821.11       4261.31      2062.91 o                         
  25   5  13         13.57        403.57      1842.23 o                         
  27   5  13          7.18        979.33      2052.60 o                         
 -28   6  13         77.63       2025.74      2862.69 o                         
 -26   6  13        981.81      -1246.03      2571.76 o                         
 -24   6  13      21562.29      16192.57      4865.83 o                         
 -22   6  13       2339.64       1302.63      2269.39 o                         
 -20   6  13       1322.46       1419.64      2098.74 o                         
 -18   6  13      18020.25      15453.80      2846.04 o                         
 -16   6  13        645.51       1559.43      1258.09 o                         
 -14   6  13      12433.65      12894.94      1755.73 o                         
 -12   6  13      46889.89      49479.39      2452.15 o                         
 -10   6  13      26524.49      29275.93      2099.44 o                         
  -8   6  13        536.33        768.28      1279.60 o                         
  -6   6  13       3135.85       4128.08      1458.66 o                         
  -4   6  13        135.29       1371.53      1234.79 o                         
  -2   6  13      31710.66      30178.09      2334.72 o                         
   0   6  13       3786.67       4848.19      1450.30 o                         
   2   6  13     137924.38     133582.27      2515.01 o                         
   4   6  13       5244.30       4958.10       990.77 o                         
   6   6  13      29768.98      30471.87      1952.22 o                         
   8   6  13       7377.28       8680.25      1252.93 o                         
  10   6  13        571.85       1347.45       989.59 o                         
  12   6  13      10113.24      10891.28      1417.21 o                         
  14   6  13      77784.91      79310.68      2527.42 o                         
  16   6  13       1312.66       1775.65      1195.78 o                         
  18   6  13       4520.47       2550.26      1685.13 o                         
  20   6  13        190.00        412.79      1603.18 o                         
  22   6  13        498.09       2035.76      1848.92 o                         
  24   6  13       2385.87       1599.14      1881.60 o                         
  26   6  13       3320.22       2539.54      2107.86 o                         
 -25   7  13          4.82        713.00      2524.90 o                         
 -23   7  13         13.31       1975.68      2506.70 o                         
 -21   7  13       1280.33       1779.59      2193.91 o                         
 -19   7  13       1623.66       1589.76      2070.56 o                         
 -17   7  13        370.74        226.14      1425.23 o                         
 -15   7  13       5613.93       6690.75      1667.88 o                         
 -13   7  13         33.30       -369.45      1207.34 o                         
 -11   7  13       7877.84       9179.69      1638.67 o                         
  -9   7  13       8924.52       9753.16      1555.06 o                         
  -7   7  13      14212.41      16181.51      2104.72 o                         
  -5   7  13      16961.82      18229.90      2128.53 o                         
  -3   7  13      77302.30      78767.94      7339.91 o                         
  -1   7  13      20306.74      18446.57      2205.46 o                         
   1   7  13       3174.05       2273.20      1027.48 o                         
   3   7  13      10773.53      10944.08      1205.22 o                         
   5   7  13      15360.57      15759.37      1462.20 o                         
   7   7  13       6605.78       7710.74      1285.85 o                         
   9   7  13      15540.03      17077.23      1634.11 o                         
  11   7  13      58986.04      60479.02      6267.52 o                         
  13   7  13         15.71        132.54      1053.97 o                         
  15   7  13        943.05        300.47      1151.93 o                         
  17   7  13      15063.28      16843.68      2071.18 o                         
  19   7  13         20.25       -440.25      1668.64 o                         
  21   7  13        504.22       1290.68      1811.51 o                         
  23   7  13      25610.36      22512.02      3272.49 o                         
  25   7  13        312.63        793.72      2367.24 o                         
 -24   8  13         17.19      -1544.18      2208.06 o                         
 -22   8  13       1568.65       1491.40      2340.38 o                         
 -20   8  13        171.29       2293.44      2134.86 o                         
 -18   8  13      10323.15       9798.97      2755.21 o                         
 -16   8  13       6055.90       7683.81      1714.21 o                         
 -14   8  13         16.76       -644.16      1225.43 o                         
 -12   8  13        421.92        211.69      1388.91 o                         
 -10   8  13       3231.35       4006.90      1400.29 o                         
  -8   8  13       1130.28       2603.38      1546.29 o                         
  -6   8  13       1601.43       2684.24      1595.90 o                         
  -4   8  13       6618.60       6523.55      1753.15 o                         
  -2   8  13          9.75        733.59      1576.70 o                         
   0   8  13        225.43        498.39      1356.42 o                         
   2   8  13      21695.54      19874.52      2428.73 o                         
   4   8  13         28.56       -756.84      1017.71 o                         
   6   8  13      17856.70      20373.64      1874.79 o                         
   8   8  13       5662.69       7082.77      1343.61 o                         
  10   8  13        513.01       1781.13      1167.83 o                         
  12   8  13       3437.18       2852.12      1267.37 o                         
  14   8  13       5913.53       7298.65      1464.55 o                         
  16   8  13         79.11        384.25      1228.52 o                         
  18   8  13        695.11         18.47      2439.53 o                         
  20   8  13        797.17       -882.66      1810.07 o                         
  22   8  13       1795.13       4958.17      2734.86 o                         
  24   8  13         42.15         62.48      2666.73 o                         
 -23   9  13        153.29       -686.97      2297.78 o                         
 -21   9  13       1058.33       3446.43      2481.82 o                         
 -19   9  13          7.35      -1537.09      2037.50 o                         
 -17   9  13       1939.95       2498.21      1778.61 o                         
 -15   9  13       2591.48       2668.05      1537.37 o                         
 -13   9  13        792.28        523.83      1363.21 o                         
 -11   9  13         32.63       -482.77      1240.90 o                         
  -9   9  13       5874.28       4888.24      1509.45 o                         
  -7   9  13       9226.30       7679.62      1987.59 o                         
  -5   9  13      13616.58      13927.44      2227.31 o                         
  -3   9  13       9154.07       8197.43      2219.91 o                         
  -1   9  13       2230.87       2073.41      1602.20 o                         
   1   9  13        432.33       -157.83      1429.69 o                         
   3   9  13        962.17       1800.91      1563.20 o                         
   5   9  13       1312.97       1938.96      1487.44 o                         
   7   9  13       7263.60       6375.05      1789.18 o                         
   9   9  13        115.22         37.88      1254.33 o                         
  11   9  13      11254.63      11275.79      2226.77 o                         
  13   9  13        100.83        -81.78      1351.05 o                         
  15   9  13        376.05        -54.04      1194.95 o                         
  17   9  13       1330.11       1375.28      1847.91 o                         
  19   9  13        642.80       -417.95      2048.50 o                         
  21   9  13        411.59          0.02      2315.48 o                         
 -20  10  13         19.64        521.24      2370.30 o                         
 -18  10  13      10557.46       9920.49      2808.18 o                         
 -16  10  13       6023.75       5384.14      1969.57 o                         
 -14  10  13       3061.48       2220.68      1669.93 o                         
 -12  10  13       9757.71       8463.07      1930.57 o                         
 -10  10  13        937.07       1275.76      1416.60 o                         
  -8  10  13        559.56       1354.98      1413.03 o                         
  -6  10  13      14993.84      14191.47      2255.38 o                         
  -4  10  13      22057.16      19094.23      3053.27 o                         
  -2  10  13          7.83        465.16      1602.95 o                         
   0  10  13       1644.21       1240.15      1607.53 o                         
   2  10  13       1611.27       1759.50      1770.98 o                         
   4  10  13       2242.28       2136.91      1789.21 o                         
   6  10  13       4930.34       5464.44      1986.05 o                         
   8  10  13      22946.94      19728.32      2838.01 o                         
  10  10  13         42.58        464.42      1833.37 o                         
  12  10  13        145.06        -33.75      2101.87 o                         
  14  10  13        689.14       1808.98      2242.30 o                         
  16  10  13        344.49       1393.16      1753.09 o                         
  18  10  13        159.41       -585.29      3078.31 o                         
  20  10  13       4268.07       2796.75      4009.45 o                         
 -17  11  13        689.53      -1025.43      2160.18 o                         
 -15  11  13       3367.49       1420.58      1744.41 o                         
 -13  11  13         42.12        338.66      1538.72 o                         
 -11  11  13         88.73       1944.60      1603.62 o                         
  -9  11  13       2194.22       2088.61      1611.84 o                         
  -7  11  13       7216.15       5365.33      1641.66 o                         
  -5  11  13       5860.80       7120.26      1808.56 o                         
  -3  11  13       1800.76       1148.28      1766.15 o                         
  -1  11  13        847.57        553.95      1772.42 o                         
   1  11  13        384.58        629.15      1765.17 o                         
   3  11  13       1031.09       1801.32      1798.95 o                         
   5  11  13      28572.21      19648.27      5164.66 o                         
   7  11  13        258.24       -770.65      1909.36 o                         
   9  11  13        721.81        625.40      2058.61 o                         
  11  11  13        700.06        439.79      2201.54 o                         
  13  11  13        139.76       1877.77      2401.42 o                         
  15  11  13       4424.00       5930.89      2670.87 o                         
  17  11  13       7803.70      11660.29      5076.94 o                         
 -14  12  13       2464.01       2041.07      1995.37 o                         
 -12  12  13        298.50       -505.67      2247.66 o                         
 -10  12  13       2663.41       3018.95      2200.92 o                         
  -8  12  13       1309.82       2211.29      2051.14 o                         
  -6  12  13         32.89       -680.92      2178.28 o                         
  -4  12  13        127.43       1251.52      2018.29 o                         
  -2  12  13        271.31       1585.42      1978.35 o                         
   0  12  13       2528.50       1296.14      1961.93 o                         
   2  12  13       1174.72       -775.16      2029.81 o                         
   4  12  13       7815.54       4193.91      2417.60 o                         
   6  12  13         21.29        373.59      2289.71 o                         
   8  12  13        238.21        307.77      2201.33 o                         
  10  12  13       1047.43       -347.53      2269.45 o                         
  12  12  13       2121.70       1330.08      2609.89 o                         
  14  12  13       1377.38       -529.61      2657.87 o                         
  -9  13  13          2.14      -1461.91      2198.86 o                         
  -7  13  13       1188.01       5338.30      4146.04 o                         
  -5  13  13         54.93        -77.85      2489.26 o                         
  -3  13  13        515.03        749.95      2424.96 o                         
  -1  13  13        663.23        285.99      2402.94 o                         
   1  13  13        883.20       -277.08      2291.16 o                         
   3  13  13         10.68        985.93      2498.55 o                         
   5  13  13       2244.61       -564.54      2290.32 o                         
   7  13  13         83.43       -295.50      2422.21 o                         
   9  13  13        229.93      -2001.78      2352.67 o                         
 -30   0  14       2729.51       2787.00      3040.80 o                         
 -28   0  14        468.83       1308.19      2426.59 o                         
 -26   0  14       4893.03       5609.77      2718.60 o                         
 -24   0  14        215.97        241.28      2170.62 o                         
 -22   0  14       6514.98       7202.39      2583.17 o                         
 -20   0  14      14202.17      15757.32      2844.12 o                         
 -18   0  14       5732.12       8929.09      2320.77 o                         
 -16   0  14     122846.74     125301.06      3488.40 o                         
 -14   0  14      15372.64      17270.95      1762.54 o                         
 -12   0  14       8016.76       9491.85      1523.49 o                         
 -10   0  14        624.26        986.32       945.49 o                         
  -8   0  14       5996.99       6712.14      1534.19 o                         
  -6   0  14        201.81       1435.09      1144.46 o                         
  -4   0  14     379712.97     390710.72     36432.90 o                         
  -2   0  14      28054.58      30456.54      1746.83 o                         
   0   0  14      22785.48      26963.96      1681.76 o                         
   2   0  14     231582.02     288369.16     11816.49 o                         
   4   0  14       2105.47       3195.17      1084.48 o                         
   6   0  14       9552.04      11197.51      1523.97 o                         
   8   0  14     481135.16     531012.50     37440.47 o                         
  10   0  14      33971.75      31452.70      2223.62 o                         
  12   0  14       7947.22       9092.32      1620.10 o                         
  14   0  14       7793.02       6776.16      2227.56 o                         
  16   0  14        157.41        535.37      1284.70 o                         
  18   0  14      11813.93       9271.22      2794.62 o                         
  20   0  14      71829.51      56080.78     12941.09 o                         
  22   0  14      31610.38      27756.98      6077.92 o                         
  24   0  14       8280.80       8450.54      3401.60 o                         
  26   0  14          8.55       -714.67      2912.87 o                         
  28   0  14       1180.35       2309.50      3247.49 o                         
  30   0  14         95.45        371.38      3189.70 o                         
 -29   1  14        848.08       1698.79      2016.47 o                         
 -27   1  14         41.95       2325.63      1957.87 o                         
 -25   1  14       9145.51      12379.83      2193.66 o                         
 -23   1  14        866.11       1956.43      1511.52 o                         
 -21   1  14        549.67        408.85      1434.51 o                         
 -19   1  14        512.75       1045.98      1368.67 o                         
 -17   1  14       2260.60       3018.60      1288.32 o                         
 -15   1  14       1243.52       1375.29       795.31 o                         
 -13   1  14      22494.35      22966.10      1323.48 o                         
 -11   1  14        245.18        229.73       656.94 o                         
  -9   1  14        631.30        475.67       676.10 o                         
  -7   1  14      50613.69      48225.54      1925.79 o                         
  -5   1  14      15073.07      16805.05      1359.78 o                         
  -3   1  14      19242.41      24301.60      2378.06 o                         
  -1   1  14         27.77         -3.47       581.23 o                         
   1   1  14         63.51        203.48       582.77 o                         
   3   1  14        238.18        672.45       615.48 o                         
   5   1  14        642.79        185.29       672.54 o                         
   7   1  14      13523.49      18615.96      2153.26 o                         
   9   1  14       6234.05       6969.19      1016.07 o                         
  11   1  14      15333.98      15773.52      1312.05 o                         
  13   1  14       7996.06       8176.13      1165.26 o                         
  15   1  14       2037.20       2314.55       965.34 o                         
  17   1  14      22756.73      20534.30      1566.44 o                         
  19   1  14      10093.33      10729.22      2039.55 o                         
  21   1  14       3310.75       7299.58      2681.85 o                         
  23   1  14       5493.14       5710.87      2196.29 o                         
  25   1  14        148.57       2099.75      2079.21 o                         
  27   1  14          0.79       -746.31      2006.10 o                         
  29   1  14       2910.11       3793.85      2639.15 o                         
 -30   2  14       1309.88       -168.88      2309.02 o                         
 -28   2  14       1752.33        962.58      2074.98 o                         
 -26   2  14       2224.51       2254.06      1764.99 o                         
 -24   2  14          3.79        582.95      1526.96 o                         
 -22   2  14       2823.48       4389.52      1619.65 o                         
 -20   2  14       2411.42       2879.60      1498.80 o                         
 -18   2  14        343.91        639.63      1218.57 o                         
 -16   2  14      27697.49      26415.60      1463.06 o                         
 -14   2  14       5711.97       7335.60      1028.52 o                         
 -12   2  14       2056.30       1999.23       752.29 o                         
 -10   2  14       6613.93       6870.70       927.38 o                         
  -8   2  14        538.17        678.62       614.81 o                         
  -6   2  14       8563.12       8379.13      1063.04 o                         
  -4   2  14      45135.39      43755.30      1561.00 o                         
  -2   2  14         32.51        238.79       560.19 o                         
   0   2  14       5970.71       7568.55       819.56 o                         
   2   2  14     124906.55     143487.52      4716.04 o                         
   4   2  14      34467.82      37713.59      1392.94 o                         
   6   2  14      15571.18      17047.22      1192.30 o                         
   8   2  14     152010.67     153356.50      5094.45 o                         
  10   2  14       7152.04       7540.37      1041.44 o                         
  12   2  14         95.37       -303.21       774.95 o                         
  14   2  14        212.75        344.77       843.18 o                         
  16   2  14       4804.71       6913.46      1205.86 o                         
  18   2  14      27265.72      30451.08      2684.89 o                         
  20   2  14       5275.66       3958.50      1789.53 o                         
  22   2  14       8171.81       9022.11      2162.53 o                         
  24   2  14       6331.65       7773.57      2293.77 o                         
  26   2  14       2053.83       2858.43      2108.13 o                         
  28   2  14        118.76        247.79      2244.30 o                         
 -29   3  14       3356.90       1164.11      3094.28 o                         
 -27   3  14        433.58        446.10      2777.96 o                         
 -25   3  14       7355.94      10232.17      2486.16 o                         
 -23   3  14        587.19        650.60      1776.05 o                         
 -21   3  14         27.64        596.17      1363.80 o                         
 -19   3  14      11197.19      11893.42      1756.90 o                         
 -17   3  14       2763.72       2829.36      1236.62 o                         
 -15   3  14       2473.01       2885.81       926.55 o                         
 -13   3  14      91134.96      91187.22      2087.18 o                         
 -11   3  14      35419.03      34068.46      1333.58 o                         
  -9   3  14       2458.22       2155.96       694.73 o                         
  -7   3  14      79093.39      76007.80      1979.68 o                         
  -5   3  14         75.10        166.09       887.46 o                         
  -3   3  14       1041.92       1393.34       712.25 o                         
  -1   3  14      83149.03      79603.84      1639.29 o                         
   1   3  14      40080.11      40607.57      1324.63 o                         
   3   3  14      18140.26      18924.85      1167.35 o                         
   5   3  14     115542.70     118984.73      3223.87 o                         
   7   3  14       3543.14       2888.34       826.92 o                         
   9   3  14       4612.94       5632.53       980.07 o                         
  11   3  14      13391.00      15248.93      1329.81 o                         
  13   3  14       1189.10       1616.94       952.91 o                         
  15   3  14      30389.00      31216.44      1836.63 o                         
  17   3  14      49149.04      50427.82      2418.80 o                         
  19   3  14       1695.52       1458.30      1576.72 o                         
  21   3  14       9802.32      10294.62      2228.91 o                         
  23   3  14      13364.84      12338.84      2432.25 o                         
  25   3  14         17.87         55.19      1865.01 o                         
  27   3  14       4225.94       5359.51      2360.61 o                         
  29   3  14       5363.95       4892.46      2516.32 o                         
 -28   4  14         48.44       3067.56      3185.63 o                         
 -26   4  14        750.88        678.61      2753.81 o                         
 -24   4  14       2857.55       3482.07      2616.28 o                         
 -22   4  14      14070.70      12513.35      3121.73 o                         
 -20   4  14        480.49        302.23      1527.34 o                         
 -18   4  14        333.90        565.31      1401.21 o                         
 -16   4  14      11536.10      10682.81      1199.92 o                         
 -14   4  14       4093.38       4101.87      1052.12 o                         
 -12   4  14      17195.42      15052.20      1153.62 o                         
 -10   4  14      23530.01      23509.01      1495.71 o                         
  -8   4  14      22587.82      20328.45      1886.17 o                         
  -6   4  14       8608.98       9619.88      1272.66 o                         
  -4   4  14        581.57       -273.62       966.80 o                         
  -2   4  14      21987.81      22932.98      1698.37 o                         
   0   4  14       5428.06       5838.98       746.76 o                         
   2   4  14     164607.38     163355.19      4272.20 o                         
   4   4  14      45700.85      44193.62      1581.23 o                         
   6   4  14       3355.73       4627.86       908.61 o                         
   8   4  14        252.10        497.89       766.43 o                         
  10   4  14      19864.41      22457.12      1515.54 o                         
  12   4  14       2818.86       2960.11      1018.84 o                         
  14   4  14      36663.25      37632.81      1850.24 o                         
  16   4  14      14924.43      15312.56      1554.01 o                         
  18   4  14          7.54        348.30      1499.36 o                         
  20   4  14         36.91        339.67      1610.24 o                         
  22   4  14        313.42       1234.28      1741.23 o                         
  24   4  14       1507.22        208.92      1748.63 o                         
  26   4  14       2017.31       2217.82      1992.11 o                         
  28   4  14       4591.61       2949.60      2296.52 o                         
 -27   5  14        113.92      -1002.77      2811.88 o                         
 -25   5  14         51.19       2220.55      2692.91 o                         
 -23   5  14      16620.27      15098.06      3251.32 o                         
 -21   5  14        917.01       -564.55      2085.61 o                         
 -19   5  14       2368.27        707.38      1897.65 o                         
 -17   5  14      29718.63      24974.94      3537.49 o                         
 -15   5  14       3516.27       3078.11      1303.70 o                         
 -13   5  14      26494.75      26493.56      2030.56 o                         
 -11   5  14     115140.03     116651.59      4182.69 o                         
  -9   5  14      19075.17      20256.81      2038.80 o                         
  -7   5  14        117.43       -316.39      1107.08 o                         
  -5   5  14      34536.48      33840.40      2573.45 o                         
  -3   5  14        592.76        637.39      1076.45 o                         
  -1   5  14      11303.99      11225.00      1461.25 o                         
   1   5  14      46925.79      43364.78      1693.50 o                         
   3   5  14     222444.89     225220.67      4779.29 o                         
   5   5  14       4081.01       5543.59       966.00 o                         
   7   5  14       3987.67       3677.37       972.69 o                         
   9   5  14      27489.70      28551.87      1699.38 o                         
  11   5  14        202.16       -179.64       895.54 o                         
  13   5  14        218.82       -147.71       946.23 o                         
  15   5  14     142829.62     142822.02      4281.21 o                         
  17   5  14       2204.88       2890.95      1231.67 o                         
  19   5  14        373.30        878.29      1625.01 o                         
  21   5  14       2755.63       4629.11      1948.76 o                         
  23   5  14        159.76        269.99      1736.66 o                         
  25   5  14       2400.59       1682.78      1943.86 o                         
  27   5  14       7652.26       7290.48      2403.57 o                         
 -26   6  14       1190.12       2136.30      2708.64 o                         
 -24   6  14        106.54       -457.21      2337.42 o                         
 -22   6  14        876.04      -1102.94      2027.62 o                         
 -20   6  14      22592.97      15084.52      3084.98 o                         
 -18   6  14        398.59        412.13      1893.78 o                         
 -16   6  14        288.21        126.14      1204.86 o                         
 -14   6  14       3769.71       3212.15      1370.87 o                         
 -12   6  14          4.61       -270.51      1154.09 o                         
 -10   6  14       8483.00       7879.16      1490.94 o                         
  -8   6  14      32559.09      33853.33      2541.51 o                         
  -6   6  14      24034.54      26578.32      2364.02 o                         
  -4   6  14      20105.00      19496.35      2129.17 o                         
  -2   6  14       6460.16       7001.85      1600.41 o                         
   0   6  14       3828.56       3391.62      1211.42 o                         
   2   6  14      42607.60      40240.34      1927.67 o                         
   4   6  14         42.94       -385.13       762.96 o                         
   6   6  14       7857.28       7842.73      1176.25 o                         
   8   6  14      17073.58      18912.66      1532.45 o                         
  10   6  14       3481.34       4487.45      1178.47 o                         
  12   6  14      10200.53      12166.68      1491.87 o                         
  14   6  14      12059.55      15205.42      1618.29 o                         
  16   6  14        134.73         91.48      1092.19 o                         
  18   6  14       3926.71       4684.45      1875.75 o                         
  20   6  14        394.76        107.93      1642.72 o                         
  22   6  14        169.42       1102.39      1758.93 o                         
  24   6  14      20142.31      18881.04      2737.30 o                         
  26   6  14        910.95       2495.53      2240.49 o                         
 -25   7  14          8.53        521.95      2612.70 o                         
 -23   7  14       4097.76       1229.32      2486.71 o                         
 -21   7  14         56.99       -297.15      1995.37 o                         
 -19   7  14       1660.28       1770.11      1999.89 o                         
 -17   7  14        831.34        293.85      1475.56 o                         
 -15   7  14       5628.81       6825.15      1634.59 o                         
 -13   7  14       5700.55       5627.26      1539.21 o                         
 -11   7  14       8052.32       8994.31      1586.48 o                         
  -9   7  14       1391.26       2000.93      1466.80 o                         
  -7   7  14        150.09       1095.09      1318.01 o                         
  -5   7  14        372.92       1851.31      1337.00 o                         
  -3   7  14        363.85       -250.89      1175.19 o                         
  -1   7  14       3191.00       1898.67      1367.71 o                         
   1   7  14        124.86       1096.80       963.58 o                         
   3   7  14        245.13         79.57       820.43 o                         
   5   7  14        933.80        985.63       947.31 o                         
   7   7  14        288.82        526.97      1026.80 o                         
   9   7  14       6751.85       8320.05      1424.05 o                         
  11   7  14        875.93       2613.97      1196.24 o                         
  13   7  14       3892.12       4986.79      1341.04 o                         
  15   7  14       4257.09       6538.47      1429.82 o                         
  17   7  14         41.97       -635.47      1297.08 o                         
  19   7  14       1546.60       2950.25      1812.55 o                         
  21   7  14        153.46       1220.90      1834.95 o                         
  23   7  14        313.97        -19.34      1844.07 o                         
  25   7  14        653.27        456.25      2354.48 o                         
 -24   8  14         80.19        409.99      2729.92 o                         
 -22   8  14       2435.41       2789.86      2432.42 o                         
 -20   8  14      11172.63       9344.69      2744.10 o                         
 -18   8  14       1686.16        747.01      2111.05 o                         
 -16   8  14         54.12      -1216.46      1216.46 o                         
 -14   8  14        867.98       -839.60      1406.26 o                         
 -12   8  14         58.51       -290.19      1255.82 o                         
 -10   8  14         35.72        525.39      1270.30 o                         
  -8   8  14          7.85       1131.13      1462.91 o                         
  -6   8  14      30897.74      28145.13      2647.23 o
[truncated: 606,772 more chars]
